# Supplementary material for: A combination of alveolar type 2–specific p38α activation with a high-fat diet increases inflammatory markers in mouse lungs
Source: J Biol Chem. 2025 Mar 19;301(4):108425. doi: 10.1016/j.jbc.2025.108425 (PMC12018981; doi:10.1016/j.jbc.2025.108425)
Supplement: RNASeq Dataset S1 [file mmc2.xlsx]

## Sheet: DESeq2_res_merged_table_wBEST
Gene_stable_ID	Gene_name	Gene_description	Gene_type	Chromosome/scaffold_name	Gene_start_(bp)	Gene_end_(bp)	Strand	Transcript_stable_ID	Transcript_start_(bp)	Transcript_end_(bp)	NCBI_gene_(formerly_Entrezgene)_ID	RefSeq_ID	GO_term_name	p38_Dox1_counts	p38_Dox2_counts	p38_Dox3_counts	p38_1_counts	p38_2_counts	p38_3_counts	WT_Dox1_counts	WT_Dox2_counts	WT_Dox3_counts	p38_Dox1_DESeq2_normc	p38_Dox2_DESeq2_normc	p38_Dox3_DESeq2_normc	p38_1_DESeq2_normc	p38_2_DESeq2_normc	p38_3_DESeq2_normc	WT_Dox1_DESeq2_normc	WT_Dox2_DESeq2_normc	WT_Dox3_DESeq2_normc	baseMean__p38D_p38	log2FoldChange__p38D_p38	lfcSE__p38D_p38	stat__p38D_p38	pvalue__p38D_p38	padj__p38D_p38	sig__p38D_p38	best__p38D_p38	log2FoldChange__p38D_WTD	lfcSE__p38D_WTD	stat__p38D_WTD	pvalue__p38D_WTD	padj__p38D_WTD	sig__p38D_WTD	best__p38D_WTD	log2FoldChange__p38_WTD	lfcSE__p38_WTD	stat__p38_WTD
ENSMUSG00000086429	Gt(ROSA)26Sor	gene_trap_ROSA_26,_Philippe_Soriano	lncRNA	6	113044389	113054294	-	ENSMUST00000167415;ENSMUST00000133467;ENSMUST00000124246;ENSMUST00000159544	113044389;113044620;113047359;113047735	113054152;113054138;113054171;113054294	14910	NR_027010;NR_027008;NR_027009	?	18	7	18	29	21	28	519	485	631	22.5245	8.50586	17.7019	27.0516	16.5099	22.7586	534.598	509.515	618.081	197.472	-0.430645	0.336261	-1.28068	0.200305	0.882302	FALSE	FALSE	-5.0894	0.29622	-17.1811	3.67741e-66	8.87065e-62	TRUE	THR	-4.65875	0.256374	-18.1717
ENSMUSG00000113047	Gm47469	predicted_gene,_47469	lncRNA	13	74702029	74712375	-	ENSMUST00000221408;ENSMUST00000222092;ENSMUST00000222245	74702029;74702219;74706531	74705067;74712375;74711993	?	?	?	167	166	259	317	328	369	47	43	43	208.978	201.71	254.711	295.701	257.869	299.926	48.4125	45.1735	42.1196	183.845	-0.355021	0.172703	-2.05568	0.0398132	0.642229	FALSE	FALSE	2.29822	0.208366	11.0297	2.7465e-28	2.20837e-24	TRUE	THR	2.65324	0.20468	12.9629
ENSMUSG00000022602	Arc	activity_regulated_cytoskeletal-associated_protein	protein_coding	15	74540932	74544419	-	ENSMUST00000023268;ENSMUST00000110009	74540932	74544417;74544419	11838	NM_018790;NM_001276684	mRNA_binding;cytoplasm;cell_migration;membrane;cell_junction;plasma_membrane;RNA_binding;endosome;synapse;postsynaptic_membrane;cytoplasmic_vesicle;actin_binding;cytoskeleton;cell_projection;dendrite;mRNA_transport;cytoskeleton_organization;extracellular_vesicle;postsynaptic_density;cell_cortex;endocytosis;glutamatergic_synapse;early_endosome_membrane;endoderm_development;anterior/posterior_patte…	26	1403	2318	93	57	47	34	22	49	32.5354	1704.82	2279.62	86.7515	44.8126	38.2019	35.0218	23.112	47.9968	476.985	4.56519	1.12483	4.05856	4.93761e-05	0.0135347	TRUE	THR	5.24189	1.12911	4.64249	3.4423e-06	0.000390092	TRUE	THR	0.676698	1.13342	0.597039
ENSMUSG00000050359	Sprr1a	small_proline-rich_protein_1A	protein_coding	3	92391259	92393202	-	ENSMUST00000054599	92391259	92393202	20753	NM_009264	cytoplasm;cell_periphery;keratinization;peptide_cross-linking;cornified_envelope;structural_constituent_of_skin_epidermis	97	260	229	19	39	23	9	16	14	121.382	315.932	225.208	17.7234	30.6613	18.6946	9.27048	16.8088	13.7134	85.4882	3.29884	0.399049	8.26677	1.37639e-16	8.30029e-13	TRUE	THR	4.05863	0.431926	9.39659	5.63579e-21	2.71893e-17	TRUE	THR	0.759788	0.457156	1.66199
ENSMUSG00000107470	Gm3375	predicted_gene_3375	processed_pseudogene	7	3230842	3231636	+	ENSMUST00000203929	3230842	3231636	?	?	?	206	283	317	582	348	700	1	0	0	257.781	343.88	311.751	542.897	273.593	568.965	1.03005	0	0	255.544	-0.600168	0.287619	-2.08668	0.0369174	0.631458	FALSE	FALSE	9.70333	1.21204	8.00581	1.18687e-15	1.36332e-12	TRUE	THR	10.3035	1.21148	8.50489
ENSMUSG00000034825	Nrip3	nuclear_receptor_interacting_protein_3	protein_coding	7	109357262	109381232	-	ENSMUST00000041460;ENSMUST00000033331;ENSMUST00000207400	109357262;109357266;109365727	109381232;109380752;109380750	78593	?;NM_020610	proteolysis;aspartic-type_endopeptidase_activity;biological_process;cellular_component	56	95	56	19	4	19	21	20	37	70.0763	115.437	55.0727	17.7234	3.14475	15.4433	21.6311	21.0109	36.2425	39.5313	2.7388	0.529275	5.17463	2.28364e-07	0.000196735	TRUE	THR	1.60422	0.508202	3.15666	0.00159588	0.0338871	TRUE	THR	-1.13458	0.545018	-2.08173
ENSMUSG00000031891	Hsd11b2	hydroxysteroid_11-beta_dehydrogenase_2	protein_coding	8	106245387	106250620	+	ENSMUST00000034363	106245387	106250620	15484	NM_008289	female_pregnancy;cytoplasm;nucleoplasm;endoplasmic_reticulum;intracellular_membrane-bounded_organelle;oxidoreductase_activity;lipid_metabolic_process;steroid_binding;lipid_droplet;NAD_binding;regulation_of_blood_volume_by_renal_aldosterone;glucocorticoid_metabolic_process;11-beta-hydroxysteroid_dehydrogenase_(NAD+)_activity;response_to_hypoxia;response_to_xenobiotic_stimulus;response_to_food;resp…	97	112	105	21	27	63	21	27	14	121.382	136.094	103.261	19.5891	21.227	51.2068	21.6311	28.3648	13.7134	57.3855	1.9654	0.403166	4.87491	1.08857e-06	0.000673297	TRUE	THR	2.50399	0.420641	5.9528	2.63591e-09	9.08333e-07	TRUE	THR	0.538592	0.435101	1.23786
ENSMUSG00000058216	Gstp3	glutathione_S-transferase_pi_3	protein_coding	19	4107477	4109569	-	ENSMUST00000189808;ENSMUST00000076451;ENSMUST00000238086;ENSMUST00000236991	4107477;4107478;4107988;4108569	4109446;4109295;4109569;4109461	225884	NM_144869;NM_001362043	cytosol;glutathione_metabolic_process;glutathione_transferase_activity;protein_binding	424	396	505	134	189	153	102	84	118	530.578	481.189	496.637	124.997	148.589	124.359	105.065	88.246	115.584	246.138	1.92034	0.160767	11.9448	6.91013e-33	1.66686e-28	TRUE	THR	2.28579	0.168248	13.5858	4.86007e-42	5.86173e-38	TRUE	THR	0.365456	0.176419	2.07152
ENSMUSG00000078922	Tgtp1	T_cell_specific_GTPase_1	protein_coding	11	48876154	48884999	-	ENSMUST00000068063;ENSMUST00000146439;ENSMUST00000132745	48876154;48878308;48878679	48883085;48884999;48883717	21822	NM_011579	response_to_bacterium;cytoplasm;Golgi_apparatus;membrane;hydrolase_activity;endoplasmic_reticulum;nucleotide_binding;immune_response;immune_system_process;GTP_binding;GTPase_activity;innate_immune_response;cellular_response_to_interferon-beta;defense_response;endoplasmic_reticulum_membrane;response_to_interferon-gamma;response_to_virus;response_to_interferon-alpha	289	105	260	52	101	89	90	107	64	361.644	127.588	255.695	48.5062	79.4049	72.3398	92.7048	112.409	62.6897	134.776	1.89247	0.370538	5.10735	3.26707e-07	0.000246276	TRUE	THR	1.47681	0.369434	3.99749	6.40168e-05	0.00368547	TRUE	THR	-0.415656	0.376855	-1.10296
ENSMUSG00000073125	Xlr3b	X-linked_lymphocyte-regulated_3B	protein_coding	X	72235813	72246536	+	ENSMUST00000137641;ENSMUST00000138149;ENSMUST00000101486	72235813;72235817;72235828	72246536;72246535;72246526	574437	?;NM_001081643	?;molecular_function;nucleoplasm;spermatid_development;meiotic_cell_cycle;synaptonemal_complex;positive_regulation_of_synapse_assembly;positive_regulation_of_dendritic_spine_morphogenesis	505	267	377	87	168	217	91	95	118	631.938	324.438	370.757	81.1547	132.079	176.379	93.7348	99.802	115.584	225.096	1.76502	0.310972	5.6758	1.38042e-08	1.58564e-05	TRUE	THR	2.10079	0.314754	6.67439	2.48256e-11	1.27413e-08	TRUE	THR	0.335778	0.319007	1.05257
ENSMUSG00000021750	Fam107a	family_with_sequence_similarity_107,_member_A	protein_coding	14	14151750	14173499	+	ENSMUST00000120411;ENSMUST00000137133;ENSMUST00000036070;ENSMUST00000121887	14151750;14159978;14159994;14159996	14172217;14170234;14173499	268709	NM_001360339;NM_001360338;NM_183187;NM_001360337	regulation_of_cell_growth;positive_regulation_of_cell_migration;positive_regulation_of_protein_ubiquitination;regulation_of_protein_stability;regulation_of_actin_cytoskeleton_organization;negative_regulation_of_focal_adhesion_assembly;regulation_of_microtubule_cytoskeleton_organization;negative_regulation_of_G1/S_transition_of_mitotic_cell_cycle;stress_fiber;nucleus;cytoplasm;focal_adhesion;actin…	520	256	213	107	188	173	172	153	216	650.709	311.072	209.473	99.8109	147.803	140.616	177.169	160.734	211.578	234.329	1.58997	0.353206	4.50152	6.7468e-06	0.00299112	TRUE	THR	1.08977	0.352276	3.0935	0.00197809	0.0387386	TRUE	THR	-0.500198	0.355769	-1.40596
ENSMUSG00000029378	Areg	amphiregulin	protein_coding	5	91287458	91296291	+	ENSMUST00000031325	91287458	91296291	11839	NM_009704	nucleus;negative_regulation_of_osteoblast_differentiation;positive_regulation_of_cell_population_proliferation;cytoplasm;membrane;integral_component_of_membrane;extracellular_space;cell_surface;plasma_membrane;epidermal_growth_factor_receptor_binding;cytokine_activity;G_protein-coupled_receptor_signaling_pathway;growth_factor_activity;receptor_ligand_activity;response_to_glucocorticoid;positive_r…	406	303	517	219	141	183	109	115	145	508.053	368.182	508.439	204.286	110.852	148.744	112.276	120.813	142.031	247.075	1.58156	0.240223	6.5837	4.58885e-11	1.14554e-07	TRUE	THR	1.88401	0.244072	7.71906	1.1719e-14	1.13074e-11	TRUE	THR	0.302447	0.248268	1.21823
ENSMUSG00000060402	Chst8	carbohydrate_sulfotransferase_8	protein_coding	7	34373893	34512136	-	ENSMUST00000238947;ENSMUST00000078686;ENSMUST00000205259;ENSMUST00000154629;ENSMUST00000135295;ENSMUST00000206207;ENSMUST00000205390	34373893;34374184;34375244;34393697;34394547	34453237;34512111;34512136;34396875;34512097	68947	?;NM_175140	membrane;integral_component_of_membrane;transferase_activity;Golgi_membrane;Golgi_apparatus;sulfotransferase_activity;carbohydrate_metabolic_process;carbohydrate_biosynthetic_process;hormone_biosynthetic_process;peptide_hormone_processing;N-acetylgalactosamine_4-O-sulfotransferase_activity;proteoglycan_biosynthetic_process;sulfur_compound_metabolic_process	97	79	109	30	46	56	42	37	35	121.382	95.9948	107.195	27.9844	36.1646	45.5172	43.2622	38.8702	34.2834	61.1838	1.55906	0.276824	5.63196	1.78173e-08	1.95359e-05	TRUE	THR	1.47981	0.280993	5.26637	1.39144e-07	3.02382e-05	TRUE	THR	-0.0792472	0.295832	-0.267879
ENSMUSG00000061062	Hdac1-ps	histone_deacetylase_1,_pseudogene	processed_pseudogene	17	78799011	78800454	+	ENSMUST00000079363	78799011	78800454	?	?	?	42	9	81	148	114	97	6	6	1	52.5572	10.9361	79.6587	138.056	89.6253	78.8422	6.18032	6.30328	0.979526	51.4599	-1.09149	0.582482	-1.87386	0.0609501	0.728066	FALSE	FALSE	3.42795	0.701736	4.88496	1.03451e-06	0.000146912	TRUE	THR	4.51944	0.693926	6.51285
ENSMUSG00000028862	Map3k6	mitogen-activated_protein_kinase_kinase_kinase_6	protein_coding	4	132968129	132980240	+	ENSMUST00000030677;ENSMUST00000123612;ENSMUST00000127681;ENSMUST00000134895	132968129;132974513;132974589;132978160	132980240;132975380;132975408;132980239	53608	NM_016693	protein_kinase_activity;ATP_binding;protein_phosphorylation;metal_ion_binding;nucleotide_binding;protein_serine/threonine_kinase_activity;magnesium_ion_binding;MAP_kinase_kinase_kinase_activity;protein_serine/threonine/tyrosine_kinase_activity;protein_serine_kinase_activity;MAPK_cascade;intracellular_signal_transduction	1618	1544	1353	418	754	1060	501	408	791	2024.7	1876.15	1330.59	389.916	592.785	861.575	516.057	428.623	774.805	977.246	1.50334	0.29213	5.14613	2.6591e-07	0.000221182	TRUE	THR	1.60465	0.292613	5.48386	4.16135e-08	1.09109e-05	TRUE	THR	0.10131	0.293457	0.345231
ENSMUSG00000005413	Hmox1	heme_oxygenase_1	protein_coding	8	75820249	75827217	+	ENSMUST00000005548;ENSMUST00000159631	75820249;75823472	75827217;75825669	15368	NM_010442	nucleus;nucleolus;positive_regulation_of_angiogenesis;negative_regulation_of_neuron_apoptotic_process;negative_regulation_of_cell_population_proliferation;cytosol;response_to_estrogen;angiogenesis;regulation_of_DNA-binding_transcription_factor_activity;membrane;integral_component_of_membrane;metal_ion_binding;endoplasmic_reticulum;endoplasmic_reticulum_membrane;perinuclear_region_of_cytoplasm;oxi…	997	1202	1463	521	748	544	568	603	517	1247.61	1460.58	1438.77	485.995	588.068	442.167	585.07	633.48	506.415	820.906	1.45134	0.150828	9.62247	6.42681e-22	7.75137e-18	TRUE	THR	1.26617	0.151072	8.38124	5.23722e-17	8.42215e-14	TRUE	THR	-0.185169	0.152982	-1.2104
ENSMUSG00000009670	Tex11	testis_expressed_gene_11	protein_coding	X	99882254	100103273	-	ENSMUST00000113718;ENSMUST00000113716;ENSMUST00000009814	99882254;99921488	100103273;100103245	83558	?;NM_001167997;NM_031384	protein_binding;negative_regulation_of_apoptotic_process;chromosome;meiotic_cell_cycle;synaptonemal_complex_assembly;male_meiotic_nuclear_division;condensed_nuclear_chromosome;fertilization;reciprocal_meiotic_recombination;central_element;male_gonad_development;chiasma_assembly;synaptonemal_complex;resolution_of_meiotic_recombination_intermediates;meiotic_gene_conversion;male_meiosis_chromosome_s…	113	107	219	74	53	84	34	25	41	141.404	130.018	215.373	69.0281	41.6679	68.2758	35.0218	26.2637	40.1606	85.2459	1.45032	0.307257	4.72023	2.35577e-06	0.00123535	TRUE	THR	2.26403	0.324764	6.97132	3.13977e-12	2.10382e-09	TRUE	THR	0.813709	0.332261	2.44901
ENSMUSG00000117730	Gm5503	predicted_gene_5503	processed_pseudogene	18	33517451	33518008	-	ENSMUST00000237135	33517451	33518008	?	?	?	19	18	17	32	34	53	0	0	0	23.7759	21.8722	16.7185	29.85	26.7303	43.0788	0	0	0	18.0029	-0.683704	0.473216	-1.44481	0.148513	0.860331	FALSE	FALSE	6.78561	1.2625	5.37474	7.66944e-08	1.85002e-05	TRUE	THR	7.46931	1.25422	5.95532
ENSMUSG00000024222	Fkbp5	FK506_binding_protein_5	protein_coding	17	28618068	28736501	-	ENSMUST00000079413;ENSMUST00000114792;ENSMUST00000233102;ENSMUST00000233870;ENSMUST00000233372;ENSMUST00000233307;ENSMUST00000143685;ENSMUST00000232939;ENSMUST00000153744;ENSMUST00000233747;ENSMUST00000233291;ENSMUST00000233917;ENSMUST00000232690;ENSMUST00000147716;ENSMUST00000177939	28618068;28618071;28618200;28619612;28619932;28621657;28621670;28625059;28634935;28652812;28654981;28713892;28714012;28716317;28618079	28705123;28736498;28730331;28705067;28637478;28637501;28647603;28660027;28660696;28659984;28660688;28736488;28736501;28726380	14229	NM_010220	response_to_bacterium;nucleoplasm;nucleus;cytoplasm;peptidyl-prolyl_cis-trans_isomerase_activity;isomerase_activity;protein_peptidyl-prolyl_isomerization;FK506_binding;heat_shock_protein_binding;protein_binding;cytosol;chaperone-mediated_protein_folding	717	512	531	237	350	322	278	252	383	897.227	622.143	522.207	221.076	275.165	261.724	286.355	264.738	375.158	413.977	1.4273	0.225041	6.3424	2.26218e-10	3.89773e-07	TRUE	THR	1.13833	0.224988	5.05953	4.203e-07	7.13978e-05	TRUE	THR	-0.288966	0.227512	-1.27012
ENSMUSG00000028121	Bcar3	breast_cancer_anti-estrogen_resistance_3	protein_coding	3	122087785	122323840	+	ENSMUST00000196134;ENSMUST00000200544;ENSMUST00000029766;ENSMUST00000197590;ENSMUST00000197073;ENSMUST00000199358;ENSMUST00000197956;ENSMUST00000198659;ENSMUST00000199344;ENSMUST00000197959	122087785;122213406;122213427;122213472;122277372;122298324;122301713;122304778;122305871;122318295	122220797;122220515;122323840;122265250;122302097;122302098;122306398;122306586;122316859;122319054	29815	?;NM_013867;NM_001355264	?;cytoplasm;membrane;cell_junction;signal_transduction;guanyl-nucleotide_exchange_factor_activity;small_GTPase_mediated_signal_transduction;focal_adhesion;positive_regulation_of_MAPK_cascade;phosphotyrosine_residue_binding;kinase_binding;positive_regulation_of_GTPase_activity;positive_regulation_of_DNA_replication;positive_regulation_of_peptidyl-serine_phosphorylation;positive_regulation_of_epide…	967	998	1135	416	521	802	413	386	529	1210.07	1212.69	1116.2	388.05	409.603	651.871	425.412	405.511	518.169	704.176	1.28692	0.202897	6.34271	2.25756e-10	3.89773e-07	TRUE	THR	1.39081	0.203788	6.82479	8.80518e-12	5.18045e-09	TRUE	THR	0.103894	0.205096	0.506565
ENSMUSG00000022218	Tgm1	transglutaminase_1,_K_polypeptide	protein_coding	14	55937466	55951383	-	ENSMUST00000002389;ENSMUST00000178034;ENSMUST00000226907;ENSMUST00000227958;ENSMUST00000228123;ENSMUST00000168729	55937476;55937491;55949560;55949569;55949715;55937466	55950545;55950951;55950546;55951383;55950949	21816	NM_019984;NM_001161714;NM_001161715	metal_ion_binding;protein-glutamine_gamma-glutamyltransferase_activity;peptide_cross-linking;identical_protein_binding;positive_regulation_of_keratinocyte_proliferation;keratinocyte_differentiation;positive_regulation_of_cell_cycle;membrane;intrinsic_component_of_membrane	167	130	162	66	85	111	64	57	88	208.978	157.966	159.317	61.5656	66.8259	90.2215	65.9234	59.8812	86.1983	106.32	1.2633	0.248457	5.08457	3.68466e-07	0.000269197	TRUE	THR	1.30789	0.252425	5.18132	2.20317e-07	4.35614e-05	TRUE	THR	0.0445956	0.259197	0.172053
ENSMUSG00000022144	Gdnf	glial_cell_line_derived_neurotrophic_factor	protein_coding	15	7840327	7867056	+	ENSMUST00000022744	7840327	7867056	14573	NM_001301333;NM_010275;NM_001301332;NM_001301357	response_to_wounding;positive_regulation_of_transcription_by_RNA_polymerase_II;positive_regulation_of_cell_population_proliferation;regulation_of_gene_expression;negative_regulation_of_neuron_apoptotic_process;cellular_response_to_dexamethasone_stimulus;transforming_growth_factor_beta_receptor_signaling_pathway;cell_population_proliferation;growth_factor_activity;extracellular_space;Golgi_apparat…	252	180	252	72	108	234	83	65	76	315.343	218.722	247.827	67.1625	84.9082	190.197	85.4944	68.2856	74.444	150.265	1.18942	0.346424	3.43341	0.000596032	0.0821571	TRUE	THR	1.77604	0.352403	5.0398	4.66026e-07	7.75274e-05	TRUE	THR	0.586625	0.355317	1.65099
ENSMUSG00000022018	Rgcc	regulator_of_cell_cycle	protein_coding	14	79526196	79539085	-	ENSMUST00000022595	79526196	79539085	66214	NM_025427	protein_binding;nucleus;cellular_response_to_hypoxia;nucleolus;positive_regulation_of_gene_expression;positive_regulation_of_transcription_by_RNA_polymerase_II;cytoplasm;negative_regulation_of_angiogenesis;negative_regulation_of_cell_population_proliferation;nucleoplasm;microtubule_organizing_center;cytoskeleton;regulation_of_cell_cycle;cell_cycle;G1/S_transition_of_mitotic_cell_cycle;negative_re…	4345	2518	3688	1410	2636	2397	1140	1084	1831	5437.17	3059.68	3626.93	1315.27	2072.39	1948.3	1174.26	1138.79	1793.51	2396.26	1.18373	0.25589	4.62591	3.72949e-06	0.00183597	TRUE	THR	1.5616	0.256257	6.09389	1.10199e-09	3.96748e-07	TRUE	THR	0.377876	0.256514	1.47312
ENSMUSG00000022123	Scel	sciellin	protein_coding	14	103750778	103850233	+	ENSMUST00000227322;ENSMUST00000095576	103750778;103750857	103850233	64929	?;NM_022886	metal_ion_binding;cytoplasm;membrane;perinuclear_region_of_cytoplasm;epidermis_development;positive_regulation_of_canonical_Wnt_signaling_pathway;embryo_development_ending_in_birth_or_egg_hatching;keratinocyte_differentiation;response_to_mechanical_stimulus	1163	560	909	337	517	765	305	228	392	1455.33	680.469	893.947	314.358	406.459	621.797	314.166	239.525	383.974	590.003	1.17334	0.308647	3.80156	0.000143787	0.0296448	TRUE	THR	1.6914	0.310192	5.45275	4.95961e-08	1.28641e-05	TRUE	THR	0.518059	0.311025	1.66565
ENSMUSG00000084803	5830444B04Rik	RIKEN_cDNA_5830444B04_gene	lncRNA	4	155483220	155506161	-	ENSMUST00000166921;ENSMUST00000152780;ENSMUST00000145520;ENSMUST00000166858	155483220;155492766;155492767;155493975	155506161;155499234;155506152;155499213	641454	NR_102284;NR_102283;NR_102287	?	13	22	6	21	34	19	124	77	122	16.2677	26.7327	5.90064	19.5891	26.7303	15.4433	127.727	80.8921	119.502	48.7539	-0.36474	0.478166	-0.76279	0.445589	0.949891	FALSE	FALSE	-2.77237	0.454706	-6.09705	1.08043e-09	3.94881e-07	TRUE	THR	-2.40763	0.4307	-5.59003
ENSMUSG00000042306	S100a14	S100_calcium_binding_protein_A14	protein_coding	3	90434163	90436144	+	ENSMUST00000199538;ENSMUST00000164481;ENSMUST00000167598;ENSMUST00000200565	90434163;90434174;90434177;90434179	90435537;90436144;90436133	66166	?;NM_001163526;NM_001163525;NM_025393	cytoplasm;extracellular_space;calcium_ion_binding;perinuclear_region_of_cytoplasm;calcium-dependent_protein_binding;apoptotic_process;toll-like_receptor_4_signaling_pathway;response_to_lipopolysaccharide;chemokine_receptor_binding;positive_regulation_of_monocyte_chemotaxis;positive_regulation_of_granulocyte_chemotaxis;defense_response_to_bacterium	511	614	512	272	377	391	182	196	197	639.446	746.086	503.522	253.725	296.392	317.807	187.47	205.907	192.967	371.48	1.11928	0.176816	6.33016	2.44906e-10	3.93841e-07	TRUE	THR	1.68637	0.181284	9.30236	1.37358e-20	4.73337e-17	TRUE	THR	0.567092	0.18335	3.09295
ENSMUSG00000023067	Cdkn1a	cyclin-dependent_kinase_inhibitor_1A_(P21)	protein_coding	17	29309950	29319701	+	ENSMUST00000232979;ENSMUST00000119901;ENSMUST00000023829;ENSMUST00000233296;ENSMUST00000122348	29309950;29309953;29312743;29312755;29316874	29310907;29318675;29319696;29319701;29318551	12575	?;NM_001111099;NM_007669	?;protein_binding;nuclear_body;negative_regulation_of_apoptotic_process;nucleus;negative_regulation_of_gene_expression;nucleolus;positive_regulation_of_fibroblast_proliferation;protein-containing_complex_binding;cytoplasm;regulation_of_cell_cycle;negative_regulation_of_cell_population_proliferation;cytosol;negative_regulation_of_G1/S_transition_of_mitotic_cell_cycle;nucleoplasm;metal_ion_binding;…	4027	2629	3196	1558	2611	2140	1642	1419	1957	5039.24	3194.56	3143.08	1453.32	2052.73	1739.41	1691.35	1490.73	1916.93	2413.48	1.11653	0.207762	5.37409	7.6972e-08	7.42687e-05	TRUE	THR	1.15752	0.207958	5.56613	2.60456e-08	7.2215e-06	TRUE	THR	0.0409918	0.208257	0.196833
ENSMUSG00000002289	Angptl4	angiopoietin-like_4	protein_coding	17	33992724	34000804	-	ENSMUST00000002360;ENSMUST00000173869;ENSMUST00000174858;ENSMUST00000174872	33992724;33993882;33995945;33995986	34000804;34000517;33997439;33998117	57875	NM_020581	negative_regulation_of_apoptotic_process;extracellular_space;extracellular_region;collagen-containing_extracellular_matrix;lipid_metabolic_process;identical_protein_binding;enzyme_inhibitor_activity;angiogenesis;signaling_receptor_binding;negative_regulation_of_endothelial_cell_apoptotic_process;cellular_response_to_starvation;positive_regulation_of_lipid_metabolic_process;triglyceride_homeostasi…	1395	934	1244	610	721	982	810	401	948	1745.65	1134.93	1223.4	569.015	566.841	798.176	834.343	421.269	928.591	913.579	1.08505	0.279719	3.87907	0.000104855	0.0236385	TRUE	THR	0.909436	0.279833	3.24992	0.00115436	0.0273801	TRUE	THR	-0.175615	0.280413	-0.626272
ENSMUSG00000053007	Creb5	cAMP_responsive_element_binding_protein_5	protein_coding	6	53264255	53677361	+	ENSMUST00000205222;ENSMUST00000203528;ENSMUST00000205200;ENSMUST00000204143;ENSMUST00000204861;ENSMUST00000204748;ENSMUST00000204245;ENSMUST00000203575;ENSMUST00000204136;ENSMUST00000211679;ENSMUST00000203487;ENSMUST00000047450;ENSMUST00000205120;ENSMUST00000204096;ENSMUST00000203641	53264255;53264271;53264280;53264303;53264306;53264313;53267408;53287856;53550285;53550360;53550361	53368394;53677361;53371662;53374200;53265692;53365810;53589081;53625991;53392013;53411170;53671803;53677352;53590573;53587436	231991	?;NM_001327821;NM_172728	?;nucleus;DNA_binding;DNA-binding_transcription_factor_activity;regulation_of_transcription,_DNA-templated;intracellular_membrane-bounded_organelle;sequence-specific_double-stranded_DNA_binding;positive_regulation_of_transcription,_DNA-templated	298	319	522	172	253	315	212	176	188	372.906	387.624	513.356	160.444	198.905	256.034	218.371	184.896	184.151	275.188	1.0498	0.211928	4.95356	7.28663e-07	0.000475049	TRUE	THR	1.11881	0.213726	5.23477	1.65186e-07	3.46488e-05	TRUE	THR	0.0690079	0.215993	0.319491
ENSMUSG00000024580	Grpel2	GrpE-like_2,_mitochondrial	protein_coding	18	61845495	61859396	-	ENSMUST00000062991;ENSMUST00000238010;ENSMUST00000237466	61845495;61848082;61849001	61859394;61859396;61852293	17714	NM_021296	mitochondrion;protein_folding;mitochondrial_inner_membrane;chaperone_binding;mitochondrial_matrix;protein_homodimerization_activity;adenyl-nucleotide_exchange_factor_activity;unfolded_protein_binding;protein_import_into_mitochondrial_matrix;PAM_complex,_Tim23_associated_import_motor	1546	1495	1715	902	1157	1232	871	856	1020	1934.61	1816.61	1686.6	841.397	909.618	1001.38	897.176	899.268	999.116	1220.64	0.981291	0.114918	8.53908	1.35292e-17	1.08784e-13	TRUE	THR	0.959133	0.115446	8.30809	9.72508e-17	1.30327e-13	TRUE	THR	-0.0221574	0.116298	-0.190522
ENSMUSG00000021789	Sftpa1	surfactant_associated_protein_A1	protein_coding	14	40853739	40858409	+	ENSMUST00000022314;ENSMUST00000170719	40853739;40853745	40856433;40858409	20387	?;NM_023134	collagen_trimer;carbohydrate_binding;response_to_hypoxia;circadian_rhythm;response_to_hormone;response_to_lipopolysaccharide;response_to_retinoic_acid;response_to_vitamin_A;positive_regulation_of_phagocytosis;response_to_glucocorticoid;response_to_hyperoxia;response_to_interleukin-6;response_to_epidermal_growth_factor;cellular_response_to_mechanical_stimulus;cellular_response_to_nitric_oxide;extr…	74271	54848	70428	43222	44631	53559	34512	36658	37581	92940	66647.1	69261.7	40318	35088.3	43533.1	35549.2	38511	36811.6	50962.2	0.94416	0.148548	6.35593	2.07165e-10	3.89773e-07	TRUE	THR	1.04549	0.148563	7.03739	1.95875e-12	1.43178e-09	TRUE	THR	0.101333	0.148577	0.682021
ENSMUSG00000043439	Epop	elongin_BC_and_polycomb_repressive_complex_2_associated_protein	protein_coding	11	97518215	97520528	-	ENSMUST00000052281	97518215	97520528	103551	NM_175332	protein_binding;nucleus;chromosome;chromatin_organization;regulation_of_transcription_by_RNA_polymerase_II;chromatin_binding;neuron_fate_commitment;stem_cell_differentiation;elongin_complex;ESC/E(Z)_complex;histone_H2B_conserved_C-terminal_lysine_deubiquitination	181	238	284	149	139	220	87	121	104	226.497	289.199	279.297	138.989	109.28	178.817	89.6146	127.116	101.871	171.187	0.897573	0.230661	3.89132	9.97022e-05	0.0231252	TRUE	THR	1.32069	0.236135	5.59296	2.23235e-08	6.49032e-06	TRUE	THR	0.423118	0.238463	1.77436
ENSMUSG00000053113	Socs3	suppressor_of_cytokine_signaling_3	protein_coding	11	117856905	117860873	-	ENSMUST00000054002;ENSMUST00000123255;ENSMUST00000132295	117856905;117859701;117859760	117860012;117860873;117860277	12702	NM_007707	protein_binding;cellular_response_to_leukemia_inhibitory_factor;cytoplasm;negative_regulation_of_insulin_receptor_signaling_pathway;negative_regulation_of_inflammatory_response;negative_regulation_of_signal_transduction;intracellular_signal_transduction;regulation_of_protein_phosphorylation;negative_regulation_of_apoptotic_process;protein_ubiquitination;regulation_of_cell_differentiation;1-phosph…	1316	1543	1650	837	1131	1359	698	682	922	1646.79	1874.94	1622.68	780.764	889.177	1104.6	718.977	716.473	903.123	1139.72	0.890107	0.161939	5.49656	3.87281e-08	3.8925e-05	TRUE	THR	1.1369	0.162786	6.98405	2.86785e-12	1.99842e-09	TRUE	THR	0.246796	0.163299	1.51131
ENSMUSG00000060969	Irx1	Iroquois_homeobox_1	protein_coding	13	72106040	72111842	-	ENSMUST00000077337;ENSMUST00000223379;ENSMUST00000223460	72106040;72106779;72107605	72111842;72107552;72108835	16371	NM_010573	sequence-specific_DNA_binding;negative_regulation_of_transcription_by_RNA_polymerase_II;nucleus;DNA_binding;regulation_of_transcription,_DNA-templated;DNA-binding_transcription_factor_activity,_RNA_polymerase_II-specific;RNA_polymerase_II_cis-regulatory_region_sequence-specific_DNA_binding;regulation_of_transcription_by_RNA_polymerase_II;neuron_differentiation;sequence-specific_double-stranded_DN…	2502	1763	2074	1278	1450	2013	772	881	1191	3130.91	2142.26	2039.66	1192.13	1139.97	1636.18	795.201	925.532	1166.62	1574.27	0.881547	0.217378	4.05537	5.00558e-05	0.0135668	TRUE	THR	1.34024	0.21805	6.14647	7.9226e-10	3.23914e-07	TRUE	THR	0.458691	0.218314	2.10106
ENSMUSG00000021795	Sftpd	surfactant_associated_protein_D	protein_coding	14	40894171	40907106	-	ENSMUST00000077136;ENSMUST00000225892	40894171;40896683	40907106;40905092	20390	NM_009160	cytoplasm;extracellular_space;extracellular_region;immune_system_process;collagen_trimer;carbohydrate_binding;innate_immune_response;positive_regulation_of_phagocytosis;identical_protein_binding;cytoplasmic_vesicle;surfactant_homeostasis;multivesicular_body;collagen-containing_extracellular_matrix;lung_alveolus_development;induction_of_bacterial_agglutination;rough_endoplasmic_reticulum;negative_…	17708	16797	18998	10715	13678	15404	10113	11217	12045	22159.1	20410.4	18683.4	9995.08	10753.5	12520.5	10416.9	11784	11798.4	14280.1	0.880507	0.122603	7.18179	6.88045e-13	2.76617e-09	TRUE	THR	0.84922	0.122642	6.92438	4.37888e-12	2.8548e-09	TRUE	THR	-0.0312867	0.122698	-0.254989
ENSMUSG00000001227	Sema6b	sema_domain,_transmembrane_domain_(TM),_and_cytoplasmic_domain,_(semaphorin)_6B	protein_coding	17	56430085	56447343	-	ENSMUST00000001256;ENSMUST00000167545	56430085;56430767	56447343;56440843	20359	NM_001130456;NM_013662	central_nervous_system_development;membrane;integral_component_of_membrane;extracellular_space;plasma_membrane;nervous_system_development;integral_component_of_plasma_membrane;cell_differentiation;semaphorin_receptor_binding;chemorepellent_activity;axon_guidance;negative_chemotaxis;hippocampus_development;neural_crest_cell_migration;positive_regulation_of_cell_migration;negative_regulation_of_axo…	452	356	440	208	337	404	239	245	310	565.616	432.584	432.714	194.025	264.945	328.374	246.183	257.384	303.653	336.164	0.859264	0.213356	4.02737	5.64053e-05	0.0151179	TRUE	THR	0.82463	0.214296	3.84808	0.000119046	0.00578957	TRUE	THR	-0.0346332	0.215587	-0.160646
ENSMUSG00000021823	Vcl	vinculin	protein_coding	14	20979466	21083744	+	ENSMUST00000226113;ENSMUST00000022369;ENSMUST00000224380	20979466;21072071	21048849;21083744;21077285	22330	?;NM_009502	?;protein_binding;axon_extension;cytoplasm;membrane;cell_junction;plasma_membrane;protein-containing_complex;cell_adhesion;focal_adhesion;actin_binding;membrane_raft;cytoskeleton;sarcolemma;cell-cell_junction;cell-cell_contact_zone;structural_molecule_activity;actin_filament_binding;small_GTPase_binding;actin_cytoskeleton;adherens_junction;protein_localization_to_cell_surface;Z_disc;lamellipodium…	1370	1049	1080	787	650	1229	707	669	794	1714.37	1274.66	1062.12	734.123	511.021	998.939	728.247	702.816	777.744	944.893	0.851792	0.240708	3.53869	0.000402118	0.0613917	TRUE	THR	0.874497	0.241079	3.62743	0.000286252	0.0107387	TRUE	THR	0.022705	0.241476	0.0940261
ENSMUSG00000032487	Ptgs2	prostaglandin-endoperoxide_synthase_2	protein_coding	1	149975782	149983978	+	ENSMUST00000035065;ENSMUST00000190784	149975782;149976083	149983978;149977077	19225	NM_011198	negative_regulation_of_cell_cycle;positive_regulation_of_cell_population_proliferation;inflammatory_response;embryo_implantation;cytoplasm;negative_regulation_of_cell_population_proliferation;angiogenesis;response_to_lipopolysaccharide;regulation_of_cell_population_proliferation;nucleus;membrane;metal_ion_binding;endoplasmic_reticulum;endoplasmic_reticulum_membrane;protein-containing_complex;diox…	1015	718	1103	865	659	629	354	522	373	1270.13	872.459	1084.73	806.883	518.097	511.255	364.639	548.386	365.363	704.661	0.814356	0.236838	3.43845	0.000585049	0.0811066	TRUE	THR	1.33632	0.23832	5.60725	2.05565e-08	6.12178e-06	TRUE	THR	0.521963	0.238771	2.18604
ENSMUSG00000097296	Gm26532	predicted_gene,_26532	lncRNA	8	84935549	84936238	+	ENSMUST00000180630	84935549	84936238	?	?	?	687	665	881	661	1029	1070	471	354	454	859.686	808.057	866.411	616.589	808.986	869.703	485.155	371.894	444.705	681.243	0.142167	0.161777	0.878783	0.379519	0.930526	FALSE	FALSE	0.960977	0.164431	5.84425	5.08855e-09	1.63661e-06	TRUE	THR	0.81881	0.163886	4.99623
ENSMUSG00000040451	Sgms1	sphingomyelin_synthase_1	protein_coding	19	32100127	32367114	-	ENSMUST00000099514;ENSMUST00000142618;ENSMUST00000236410;ENSMUST00000152340;ENSMUST00000134415;ENSMUST00000124012;ENSMUST00000151822;ENSMUST00000149107;ENSMUST00000141655;ENSMUST00000131768;ENSMUST00000149934;ENSMUST00000124483;ENSMUST00000126332;ENSMUST00000141252;ENSMUST00000151289	32100127;32100130;32101162;32101545;32101547;32135656;32137461;32137558;32137570;32137699;32196157;32197987;32200718;32266679;32100128	32365912;32326716;32254364;32254352;32137623;32367114;32173828;32216212;32300629;32254326;32225409;32266979;32216226;32365863;32188413	208449	NM_144792;NM_001362423;NM_001168525;NM_001168526	positive_regulation_of_gene_expression;inflammatory_response;membrane;integral_component_of_membrane;transferase_activity;Golgi_membrane;Golgi_apparatus;integral_component_of_plasma_membrane;kinase_activity;phosphorylation;lipid_metabolic_process;phosphotransferase_activity,_for_other_substituted_phosphate_groups;sphingolipid_metabolic_process;apoptotic_process;integral_component_of_endoplasmic_r…	1964	1193	1972	938	1283	1802	892	796	1075	2457.68	1449.64	1939.34	874.978	1008.68	1464.68	918.807	836.235	1052.99	1333.67	0.803838	0.229655	3.5002	0.000464907	0.0688005	TRUE	THR	1.05787	0.230158	4.59628	4.3011e-06	0.000463175	TRUE	THR	0.254033	0.230408	1.10254
ENSMUSG00000031431	Tsc22d3	TSC22_domain_family,_member_3	protein_coding	X	139440277	139501408	-	ENSMUST00000112995;ENSMUST00000055738;ENSMUST00000133023;ENSMUST00000112996;ENSMUST00000123898;ENSMUST00000152048	139440277;139440286;139441011;139441100;139443852	139443417;139443936;139443850;139501408;139449087;139449278	14605	?;NM_010286;NM_001077364	?;nucleus;cytoplasm;regulation_of_transcription_by_RNA_polymerase_II;response_to_osmotic_stress;negative_regulation_of_activation-induced_cell_death_of_T_cells;protein_binding	10128	6488	8304	4706	7504	7677	3960	3855	5962	12673.8	7883.72	8166.49	4389.81	5899.55	6239.92	4079.01	4049.86	5839.93	6580.23	0.797107	0.224172	3.55578	0.000376854	0.0586483	TRUE	THR	1.03994	0.224274	4.63693	3.5363e-06	0.00039492	TRUE	THR	0.242834	0.224325	1.08251
ENSMUSG00000036273	Lrrk2	leucine-rich_repeat_kinase_2	protein_coding	15	91557378	91700323	+	ENSMUST00000060642;ENSMUST00000140734;ENSMUST00000156900;ENSMUST00000133743;ENSMUST00000137657;ENSMUST00000172797	91557378;91623151;91656548;91664581;91692441;91698831	91700323;91673313;91662694;91700229;91700322	66725	NM_025730	mitochondrion;protein_binding;mitochondrion_organization;reactive_oxygen_species_metabolic_process;synapse;ribonucleoprotein_complex;regulation_of_gene_expression;protein_phosphorylation;cytoplasm;regulation_of_neuron_maturation;cytosol;axon;cellular_response_to_starvation;neuron_death;negative_regulation_of_neuron_projection_development;protein_kinase_activity;ATP_binding;membrane;cell_junction;…	1797	1428	3378	1423	1398	2196	1253	1218	1260	2248.7	1735.2	3322.06	1327.39	1099.09	1784.92	1290.66	1279.57	1234.2	1702.42	0.795194	0.236119	3.36777	0.000757775	0.0961648	TRUE	THR	0.941838	0.236417	3.9838	6.78224e-05	0.00381988	TRUE	THR	0.146643	0.236606	0.619778
ENSMUSG00000003134	Tbc1d8	TBC1_domain_family,_member_8	protein_coding	1	39410573	39517836	-	ENSMUST00000054462;ENSMUST00000192099;ENSMUST00000192531;ENSMUST00000193823;ENSMUST00000195854	39410573;39410948;39411377;39412397;39430279	39517836;39411514;39517742;39517781;39431712	54610	NM_001357521;NM_018775;NM_001357522	GTPase_activator_activity;activation_of_GTPase_activity;regulation_of_catalytic_activity	1840	1480	1997	1172	1620	1395	1063	1146	1140	2302.51	1798.38	1963.93	1093.26	1273.62	1133.87	1094.95	1203.93	1116.66	1442.34	0.792213	0.1271	6.233	4.57589e-10	6.8133e-07	TRUE	THR	0.828191	0.127571	6.49198	8.47171e-11	3.9299e-08	TRUE	THR	0.0359783	0.12799	0.281102
ENSMUSG00000089809	Rasgef1b	RasGEF_domain_family,_member_1B	protein_coding	5	99365285	99876924	-	ENSMUST00000031276;ENSMUST00000168092;ENSMUST00000209346;ENSMUST00000166484;ENSMUST00000166632;ENSMUST00000146396;ENSMUST00000161516;ENSMUST00000142639;ENSMUST00000160803;ENSMUST00000161148	99365285;99366633;99375653;99445103;99522885;99704386;99828106;99871314	99400786;99876671;99391099;99381925;99876904;99876921;99876924;99876680;99876915	320292	NM_145839;NM_181318	plasma_membrane;endosome;guanyl-nucleotide_exchange_factor_activity;small_GTPase_mediated_signal_transduction;late_endosome;early_endosome;Ras_protein_signal_transduction;midbody;positive_regulation_of_GTPase_activity;regulation_of_catalytic_activity	1861	1224	1757	976	1347	1530	804	745	745	2328.79	1487.31	1727.9	910.425	1058.99	1243.59	828.163	782.658	729.747	1233.06	0.786416	0.184047	4.2729	1.92945e-05	0.00694661	TRUE	THR	1.24389	0.185024	6.72285	1.78209e-11	9.99711e-09	TRUE	THR	0.457474	0.185334	2.46837
ENSMUSG00000105703	Gm43305	predicted_gene_43305	lncRNA	14	54529900	54534913	-	ENSMUST00000199958;ENSMUST00000225083	54529900;54530462	54534800;54534913	?	?;NR_169007	?	3287	5613	4242	1582	2502	2699	3296	3630	5466	4113.23	6820.49	4171.75	1475.71	1967.04	2193.77	3395.05	3813.49	5354.09	3700.51	1.42196	0.24165	5.88437	3.99565e-09	5.07279e-06	TRUE	THR	0.265814	0.241354	1.10134	0.270748	0.61095	FALSE	FALSE	-1.15614	0.241672	-4.78395
ENSMUSG00000007659	Bcl2l1	BCL2-like_1	protein_coding	2	152622588	152673648	-	ENSMUST00000007803;ENSMUST00000173755;ENSMUST00000134902;ENSMUST00000140436;ENSMUST00000128172;ENSMUST00000134357;ENSMUST00000146380;ENSMUST00000156688;ENSMUST00000109820	152622588;152623331;152670047;152670282;152671347;152671449;152671621;152671677;152622592	152673648;152670455;152672561;152672230;152673032;152672572;152672538;152673630;152672586	12048	NM_009743;NM_001289717;NM_001289716;NM_001355053	mitochondrion;protein_binding;in_utero_embryonic_development;negative_regulation_of_apoptotic_process;cellular_response_to_amino_acid_stimulus;regulation_of_mitochondrial_membrane_potential;positive_regulation_of_cell_population_proliferation;spermatogenesis;negative_regulation_of_neuron_apoptotic_process;protein-containing_complex_binding;neuron_apoptotic_process;cytoplasm;cytosol;regulation_of_…	3459	2668	3264	2021	2973	2774	1849	1726	2196	4328.46	3241.95	3209.95	1885.21	2337.33	2254.73	1904.57	1813.24	2151.04	2569.61	0.734471	0.154319	4.75943	1.94142e-06	0.00106434	TRUE	THR	0.876912	0.154612	5.67168	1.41407e-08	4.26376e-06	TRUE	THR	0.142441	0.154771	0.920333
ENSMUSG00000024610	Cd74	CD74_antigen_(invariant_polypeptide_of_major_histocompatibility_complex,_class_II_antigen-associated)	protein_coding	18	60936920	60945724	+	ENSMUST00000237097;ENSMUST00000097563;ENSMUST00000050487;ENSMUST00000238179;ENSMUST00000167610	60936920;60936977;60936928	60942325;60945718;60945724;60943590	16149	?;NM_001042605;NM_010545	?;protein_binding;negative_regulation_of_apoptotic_process;nucleus;positive_regulation_of_gene_expression;positive_regulation_of_fibroblast_proliferation;cytoplasm;cell_population_proliferation;membrane;integral_component_of_membrane;Golgi_apparatus;external_side_of_plasma_membrane;plasma_membrane;immunoglobulin_mediated_immune_response;endoplasmic_reticulum;endoplasmic_reticulum_membrane;protein…	24851	14975	23437	14075	18006	20122	17011	15646	15811	31097.6	18196.5	23048.9	13129.3	14156.1	16355.3	17522.2	16436.9	15487.3	18381.1	0.729147	0.184068	3.96129	7.45464e-05	0.0187313	TRUE	THR	0.548975	0.184075	2.98234	0.00286057	0.0482934	TRUE	THR	-0.180172	0.184095	-0.978691
ENSMUSG00000061232	H2-K1	histocompatibility_2,_K1,_K_region	protein_coding	17	34214991	34219321	-	ENSMUST00000172912;ENSMUST00000114311;ENSMUST00000236740;ENSMUST00000236469;ENSMUST00000173602;ENSMUST00000025181;ENSMUST00000238021;ENSMUST00000173543;ENSMUST00000235463;ENSMUST00000087189;ENSMUST00000238098;ENSMUST00000173317;ENSMUST00000236757;ENSMUST00000173075;ENSMUST00000172782;ENSMUST00000236877	34214991;34214992;34214998;34215007;34215013;34215027;34215080;34215323;34215375;34215431;34215449;34215566;34215831;34216337;34216483;34218489	34219263;34219257;34219279;34216459;34216729;34219321;34215648;34216131;34218301;34219231;34219225;34216884;34218658;34219255;34218448;34219182	14972	NM_001347346;NM_001001892	membrane;integral_component_of_membrane;immune_response;antigen_processing_and_presentation;phagocytic_vesicle_membrane;integral_component_of_lumenal_side_of_endoplasmic_reticulum_membrane;negative_regulation_of_neuron_projection_development;external_side_of_plasma_membrane;extracellular_space;Golgi_apparatus;cell_surface;plasma_membrane;endoplasmic_reticulum;immune_system_process;early_endosome_…	30476	19047	33665	16319	24799	28066	20954	20304	20153	38136.5	23144.5	33107.5	15222.6	19496.6	22812.2	21583.7	21330.3	19740.4	23841.6	0.71424	0.196406	3.63654	0.000276323	0.0469399	TRUE	THR	0.5912	0.196415	3.00995	0.00261289	0.0457057	TRUE	THR	-0.12304	0.196428	-0.626389
ENSMUSG00000020886	Dlg4	discs_large_MAGUK_scaffold_protein_4	protein_coding	11	69907768	69938348	+	ENSMUST00000231506;ENSMUST00000123687;ENSMUST00000108589;ENSMUST00000133140;ENSMUST00000108586;ENSMUST00000231415;ENSMUST00000108588;ENSMUST00000232002;ENSMUST00000134376;ENSMUST00000231221;ENSMUST00000124568;ENSMUST00000135916;ENSMUST00000232659;ENSMUST00000231452;ENSMUST00000231628;ENSMUST00000018700;ENSMUST00000232266;ENSMUST00000132597;ENSMUST00000143920;ENSMUST00000232115;ENSMUST00000138004;…	69907768;69908067;69908101;69909267;69909270;69909660;69909687;69909705;69914746;69917650;69917825;69918614;69920313;69920351;69920542;69920643;69920849;69920981;69921463;69935023	69935780;69935942;69936358;69922081;69921480;69938348;69922739;69922299;69928122;69921957;69921817;69921975;69935664;69935645;69935966;69922537;69929873;69922202;69922602;69922560;69935544	13385	NM_001370675;NM_001109752;NM_001370671;NM_007864;NM_001370672;NM_001370674	cell_periphery;glutamatergic_synapse;protein_binding;synapse;protein-containing_complex_binding;cytoplasm;postsynaptic_density;membrane;cell_junction;plasma_membrane;endoplasmic_reticulum;cell_projection;dendrite;cell-cell_adhesion;cell-cell_junction;axon;kinase_binding;kinesin_binding;voltage-gated_potassium_channel_complex;presynapse;positive_regulation_of_cytosolic_calcium_ion_concentration;ch…	1647	1894	1743	1155	1599	1687	929	858	980	2060.99	2301.44	1714.14	1077.4	1257.11	1371.2	956.919	901.369	959.935	1400.06	0.712513	0.143743	4.95684	7.16473e-07	0.000475049	TRUE	THR	1.10783	0.144712	7.65536	1.92772e-14	1.78848e-11	TRUE	THR	0.395312	0.144988	2.72651
ENSMUSG00000013846	St3gal1	ST3_beta-galactoside_alpha-2,3-sialyltransferase_1	protein_coding	15	66974724	67048679	-	ENSMUST00000229028;ENSMUST00000229742;ENSMUST00000229213;ENSMUST00000230150;ENSMUST00000092640	66974724;66978134;66986087	67048679;67048561;67048629;67000872;66985841	20442	NM_009177	protein_phosphorylation;membrane;integral_component_of_membrane;transferase_activity;glycosyltransferase_activity;protein_glycosylation;Golgi_apparatus;extracellular_region;lipid_metabolic_process;sialyltransferase_activity;Golgi_cisterna_membrane;N-acetylneuraminate_metabolic_process;protein_N-linked_glycosylation;trans-Golgi_network_membrane;negative_regulation_of_activated_CD8-positive,_alpha-…	3307	2240	3046	1963	2491	2797	1624	1566	1872	4138.26	2721.88	2995.56	1831.11	1958.39	2273.42	1672.81	1645.16	1833.67	2341.14	0.700608	0.168393	4.16055	3.17478e-05	0.00914918	TRUE	THR	0.935654	0.168756	5.54441	2.94942e-08	7.99393e-06	TRUE	THR	0.235046	0.168895	1.39167
ENSMUSG00000033863	Klf9	Kruppel-like_factor_9	protein_coding	19	23118590	23145498	+	ENSMUST00000036884;ENSMUST00000236357	23118590;23121008	23145498;23142835	?	NM_010638	circadian_rhythm;negative_regulation_of_keratinocyte_proliferation;cellular_response_to_cortisol_stimulus;cellular_response_to_thyroid_hormone_stimulus;nucleus;nucleoplasm;cytosol;plasma_membrane	3859	2736	4034	2328	2993	3643	2165	1937	2815	4829.01	3324.58	3967.2	2171.59	2353.06	2961.05	2230.06	2034.91	2757.37	2958.76	0.695108	0.183879	3.78024	0.000156678	0.031495	TRUE	THR	0.787306	0.184063	4.27736	1.8912e-05	0.00149572	TRUE	THR	0.092198	0.184164	0.500629
ENSMUSG00000112003	Gm4864	predicted_gene_4864	processed_pseudogene	12	77670323	77671783	-	ENSMUST00000219894	77670323	77671783	?	?	?	21	5	32	42	37	24	3	1	2	26.2786	6.07562	31.4701	39.1781	29.0889	19.5074	3.09016	1.05055	1.95905	17.5221	-0.449048	0.619168	-0.725244	0.468302	0.951728	FALSE	FALSE	3.39291	0.842965	4.02497	5.69827e-05	0.00338733	TRUE	THR	3.84196	0.832712	4.61379
ENSMUSG00000037071	Scd1	stearoyl-Coenzyme_A_desaturase_1	protein_coding	19	44382894	44396318	-	ENSMUST00000041331;ENSMUST00000236824;ENSMUST00000235741	44382894;44386432;44395124	44396148;44395129;44396318	20249	NM_009127	response_to_bacterium;nucleolus;brown_fat_cell_differentiation;lipid_homeostasis;membrane;integral_component_of_membrane;metal_ion_binding;endoplasmic_reticulum;endoplasmic_reticulum_membrane;intracellular_membrane-bounded_organelle;oxidoreductase_activity;lipid_metabolic_process;defense_response_to_Gram-positive_bacterium;iron_ion_binding;fatty_acid_metabolic_process;fatty_acid_biosynthetic_proc…	21767	24436	27394	13757	25779	24401	19470	18117	13897	27238.4	29692.8	26940.4	12832.7	20267.1	19833.3	20055.1	19032.8	13612.5	21056.1	0.663971	0.197222	3.36661	0.000760976	0.0961648	TRUE	THR	0.670376	0.19724	3.39878	0.000676869	0.0192319	TRUE	THR	0.0064056	0.197252	0.0324742
ENSMUSG00000033060	Lmo7	LIM_domain_only_7	protein_coding	14	101967393	102172146	+	ENSMUST00000100337;ENSMUST00000159769;ENSMUST00000159258;ENSMUST00000161668;ENSMUST00000162091;ENSMUST00000159026;ENSMUST00000159314;ENSMUST00000159948;ENSMUST00000159812;ENSMUST00000159597;ENSMUST00000159806;ENSMUST00000160876;ENSMUST00000159797;ENSMUST00000159154;ENSMUST00000159850;ENSMUST00000160038	101967393;102066404;102075948;102077733;102077943;102078084;102078255;102106906;102114260;102118277;102121523;102121555;102156513;102163739;102166697	102172146;102118267;102172125;102121850;102123269;102136040;102172123;102150113;102121653;102171962;102171631;102137551;102125636;102168196;102170573;102170302	380928	NM_201529;NM_001347628	nucleus;positive_regulation_of_transcription_by_RNA_polymerase_II;cytoplasm;metal_ion_binding;plasma_membrane;cell_surface;apical_plasma_membrane;nucleoplasm;nuclear_envelope;regulation_of_signaling;regulation_of_cell_adhesion;protein_C-terminus_binding;actinin_binding;adherens_junction;protein_binding	8783	9120	11324	6319	8216	10610	5527	5102	6036	10990.7	11081.9	11136.5	5894.44	6459.31	8623.88	5693.1	5359.89	5912.42	7905.8	0.662656	0.144496	4.58598	4.51868e-06	0.00217999	TRUE	THR	0.968969	0.144639	6.69921	2.09556e-11	1.12331e-08	TRUE	THR	0.306313	0.14468	2.11718
ENSMUSG00000030087	Klf15	Kruppel-like_factor_15	protein_coding	6	90439558	90452220	+	ENSMUST00000032174;ENSMUST00000203039;ENSMUST00000113530;ENSMUST00000203607;ENSMUST00000205136	90439558;90439656;90442286;90443382;90444100	90452220;90452217;90452203	66277	NM_023184	protein_binding;nucleus;nuclear_speck;positive_regulation_of_transcription_by_RNA_polymerase_II;regulation_of_gene_expression;response_to_insulin;RNA_polymerase_II_cis-regulatory_region_sequence-specific_DNA_binding;glial_cell_differentiation;regulation_of_Wnt_signaling_pathway;nucleoplasm;DNA_binding;metal_ion_binding;transcription_cis-regulatory_region_binding;regulation_of_transcription_by_RNA…	1758	1551	1724	1353	1547	1454	989	1065	1482	2199.9	1884.66	1695.45	1262.09	1216.23	1181.82	1018.72	1118.83	1451.66	1447.71	0.658803	0.158376	4.15975	3.18602e-05	0.00914918	TRUE	THR	0.686679	0.158728	4.32615	1.51738e-05	0.00127091	TRUE	THR	0.0278762	0.158935	0.175394
ENSMUSG00000047250	Ptgs1	prostaglandin-endoperoxide_synthase_1	protein_coding	2	36120438	36142284	+	ENSMUST00000062069;ENSMUST00000144319;ENSMUST00000149930;ENSMUST00000151351;ENSMUST00000133777	36120438;36120568;36126261;36130725;36132487	36142284;36128075;36142281;36131480;36135217	19224	NM_008969	cytoplasm;regulation_of_cell_population_proliferation;membrane;metal_ion_binding;endoplasmic_reticulum;endoplasmic_reticulum_membrane;Golgi_apparatus;intracellular_membrane-bounded_organelle;dioxygenase_activity;oxidoreductase_activity;heme_binding;inflammatory_response;peroxidase_activity;prostaglandin-endoperoxide_synthase_activity;prostaglandin_biosynthetic_process;regulation_of_blood_pressure…	1449	1357	1781	1038	1312	1609	968	824	1175	1813.22	1648.92	1751.51	968.259	1031.48	1307.81	997.091	865.651	1150.94	1281.65	0.656215	0.154407	4.24991	2.13859e-05	0.00726579	TRUE	THR	0.790491	0.154968	5.10101	3.37847e-07	6.0367e-05	TRUE	THR	0.134277	0.155199	0.865187
ENSMUSG00000025786	Zdhhc3	zinc_finger,_DHHC_domain_containing_3	protein_coding	9	122895225	122942270	-	ENSMUST00000140497;ENSMUST00000238520;ENSMUST00000147563;ENSMUST00000026892;ENSMUST00000155778;ENSMUST00000138622;ENSMUST00000129862;ENSMUST00000152396;ENSMUST00000129151;ENSMUST00000150679;ENSMUST00000123937;ENSMUST00000130717	122895225;122901375;122905897;122906565;122907105;122907365;122909423;122911913;122913361;122918098;122929385	122942212;122942270;122942245;122942231;122942243;122929414;122942186;122942269;122942189;122941897	69035	?;NM_001372547;NM_001372538;NM_001372546;NM_001372549;NM_001372550;NM_026917;NM_001372544;NM_001372548;NM_001372542;NM_001372551;NM_001372540;NM_001372553;NM_001372543;NM_001372541;NM_001372552;NM_001372539	membrane;integral_component_of_membrane;transferase_activity;acyltransferase_activity;palmitoyltransferase_activity;protein-cysteine_S-palmitoyltransferase_activity;regulation_of_G_protein-coupled_receptor_signaling_pathway;protein_palmitoylation;TRAIL-activated_apoptotic_signaling_pathway;lipoprotein_localization_to_membrane;protein_localization_to_plasma_membrane;protein_localization_to_photore…	4048	2868	4201	2532	3470	3989	2300	2253	2470	5065.52	3484.97	4131.43	2361.88	2728.07	3242.29	2369.12	2366.88	2419.43	3129.95	0.605767	0.163273	3.71015	0.000207139	0.0377067	TRUE	THR	0.825579	0.163536	5.0483	4.45754e-07	7.46701e-05	TRUE	THR	0.219812	0.163603	1.34357
ENSMUSG00000115186	Gm49417	predicted_gene,_49417	lncRNA	14	70442773	70492736	+	ENSMUST00000228730;ENSMUST00000226259	70442773;70445200	70455108;70492736	?	?	?	104	86	167	121	218	94	256	277	336	130.142	104.501	164.235	112.87	171.389	76.4038	263.694	291.002	329.121	182.595	0.147289	0.29249	0.503569	0.614565	0.974868	FALSE	FALSE	-1.14475	0.288252	-3.97136	7.14637e-05	0.00395378	TRUE	THR	-1.29204	0.286311	-4.51272
ENSMUSG00000076431	Sox4	SRY_(sex_determining_region_Y)-box_4	protein_coding	13	29132902	29137696	-	ENSMUST00000067230	29132902	29137696	20677	NM_009238	mitochondrion;protein_binding;nucleus;positive_regulation_of_transcription_by_RNA_polymerase_II;gene_expression;positive_regulation_of_cell_population_proliferation;cytoplasm;negative_regulation_of_cell_population_proliferation;RNA_polymerase_II_cis-regulatory_region_sequence-specific_DNA_binding;miRNA_binding;nucleoplasm;positive_regulation_of_translation;DNA_binding;transcription_cis-regulatory…	535	626	858	1182	1484	1776	1348	1399	1027	669.479	760.667	843.792	1102.58	1166.7	1443.54	1388.51	1469.72	1005.97	1094.55	-0.706706	0.179951	-3.92722	8.59322e-05	0.0207286	TRUE	THR	-0.763935	0.180163	-4.24024	2.23281e-05	0.00167816	TRUE	THR	-0.0572287	0.178551	-0.320518
ENSMUSG00000061718	Ppp1r1b	protein_phosphatase_1,_regulatory_inhibitor_subunit_1B	protein_coding	11	98239230	98248622	+	ENSMUST00000133700;ENSMUST00000078694;ENSMUST00000150762;ENSMUST00000147415;ENSMUST00000152525;ENSMUST00000132443;ENSMUST00000137634	98242315;98239230;98240822;98242041;98245422;98241681	98248112;98248622;98248620;98248217;98247929;98248614	19049	?;NM_144828;NM_001313970	?;nucleus;cytoplasm;locomotory_behavior;signal_transduction;intracellular_signal_transduction;transcription,_DNA-templated;neuronal_cell_body;glutamatergic_synapse;memory;protein_phosphatase_inhibitor_activity;visual_learning;postsynapse;negative_regulation_of_phosphoprotein_phosphatase_activity;dendritic_spine_neck;behavioral_response_to_cocaine;response_to_nicotine;response_to_amphetamine;respo…	55	123	107	276	258	217	170	180	240	68.825	149.46	105.228	257.456	202.836	176.379	175.109	189.098	235.086	173.275	-0.97503	0.277498	-3.51364	0.000442006	0.0666379	TRUE	THR	-0.889357	0.278903	-3.18877	0.00142879	0.0313012	TRUE	THR	0.0856737	0.270491	0.316734
ENSMUSG00000040055	Gjb6	gap_junction_protein,_beta_6	protein_coding	14	57360760	57371068	-	ENSMUST00000039380;ENSMUST00000224544;ENSMUST00000160703;ENSMUST00000162931	57360760;57360761;57361739;57368294	57371068;57362678;57370738;57369516	14623	NM_001010937;NM_001271663	protein_binding;sensory_perception_of_sound;negative_regulation_of_cell_population_proliferation;cytosol;membrane;integral_component_of_membrane;cell_junction;plasma_membrane;apical_plasma_membrane;gap_junction;actin_filament_binding;cell_communication;connexin_complex;microtubule_binding;ear_morphogenesis;transmembrane_transport;beta-tubulin_binding;actin_filament;gap_junction_channel_activity;c…	98	168	154	444	480	336	432	615	475	122.634	204.141	151.45	414.169	377.37	273.103	444.983	646.086	465.275	344.357	-1.15424	0.244395	-4.72283	2.32588e-06	0.00123535	TRUE	THR	-1.7024	0.24381	-6.98251	2.89962e-12	1.99842e-09	TRUE	THR	-0.548167	0.236846	-2.31445
ENSMUSG00000027533	Fabp5	fatty_acid_binding_protein_5,_epidermal	protein_coding	3	10077608	10081667	+	ENSMUST00000029046;ENSMUST00000123744	10077608;10077665	10081667;10081395	16592	NM_010634;NM_001272097;NM_001272098	nucleus;glucose_metabolic_process;lipid_metabolic_process;cytoplasm;cell_junction;cytosol;synapse;extracellular_region;extracellular_space;lipid_binding;fatty_acid_binding;fatty_acid_transport;lipid_transport;identical_protein_binding;postsynaptic_density;glucose_homeostasis;positive_regulation_of_cold-induced_thermogenesis;regulation_of_sensory_perception_of_pain;retinoic_acid_binding;positive_r…	228	272	315	479	1002	1136	728	743	810	285.311	330.514	309.784	446.817	787.759	923.348	749.879	780.556	793.416	600.82	-1.22188	0.232089	-5.26471	1.4041e-07	0.000130268	TRUE	THR	-1.32792	0.232305	-5.71628	1.08878e-08	3.36713e-06	TRUE	THR	-0.106039	0.228464	-0.464137
ENSMUSG00000038963	Slco4a1	solute_carrier_organic_anion_transporter_family,_member_4a1	protein_coding	2	180098038	180116660	+	ENSMUST00000038259;ENSMUST00000139902;ENSMUST00000038225;ENSMUST00000138446;ENSMUST00000128367	180098038;180098127;180102772;180108863;180114222	180116660;180116638;180110150;180116645	108115	NM_001355218;NM_148933	membrane;integral_component_of_membrane;transmembrane_transport;plasma_membrane;transmembrane_transporter_activity;ion_transport;sodium-independent_organic_anion_transmembrane_transporter_activity;sodium-independent_organic_anion_transport;integral_component_of_plasma_membrane;thyroid_hormone_transport;thyroid_hormone_metabolic_process;thyroid_hormone_transmembrane_transporter_activity;protein_bi…	30	38	73	155	164	132	160	111	139	37.5409	46.1747	71.7912	144.586	128.935	107.29	164.808	116.611	136.154	105.988	-1.27658	0.281688	-4.53188	5.846e-06	0.00276246	TRUE	THR	-1.41092	0.282521	-4.99402	5.91367e-07	9.34229e-05	TRUE	THR	-0.134338	0.263149	-0.510502
ENSMUSG00000047797	Gjb1	gap_junction_protein,_beta_1	protein_coding	X	100419984	100429235	+	ENSMUST00000119080;ENSMUST00000052130;ENSMUST00000119190	100419984;100420879;100427342	100429235	14618	NM_001302496;NM_008124;NM_001302498;NM_001302497	cytoplasm;membrane;integral_component_of_membrane;cell_junction;plasma_membrane;protein-containing_complex;transmembrane_transport;lateral_plasma_membrane;identical_protein_binding;gap_junction;cell_communication;connexin_complex;gap_junction_channel_activity;cell-cell_signaling;purine_ribonucleotide_transport;epididymis_development	20	15	41	74	65	109	71	54	81	25.0273	18.2269	40.3211	69.0281	51.1021	88.5959	73.1338	56.7295	79.3416	55.7229	-1.30298	0.365324	-3.56665	0.000361577	0.0566362	TRUE	THR	-1.30769	0.367683	-3.55658	0.00037571	0.0128188	TRUE	THR	-0.00471302	0.339723	-0.0138731
ENSMUSG00000042750	Bex2	brain_expressed_X-linked_2	protein_coding	X	134967313	134968985	-	ENSMUST00000049130	134967313	134968985	12069	NM_009749	nucleus;cytoplasm;cell_cycle;apoptotic_process;signal_transduction;signaling_receptor_binding;RNA_polymerase_II-specific_DNA-binding_transcription_factor_binding;transcription_regulator_complex;protein_binding	96	133	181	437	468	595	485	378	409	120.131	161.611	178.003	407.639	367.935	483.62	499.576	397.107	400.626	335.139	-1.44891	0.196177	-7.38572	1.51627e-13	7.31511e-10	TRUE	THR	-1.49183	0.196793	-7.58072	3.43654e-14	3.07023e-11	TRUE	THR	-0.0429248	0.18694	-0.229619
ENSMUSG00000029371	Cxcl5	chemokine_(C-X-C_motif)_ligand_5	protein_coding	5	90907219	90909483	+	ENSMUST00000202380;ENSMUST00000031318	90907219;90907237	90909483	20311	?;NM_009141	?;inflammatory_response;positive_regulation_of_neuron_projection_development;response_to_lipopolysaccharide;extracellular_region;extracellular_space;cytokine_activity;defense_response;immune_response;identical_protein_binding;chemokine_activity;chemotaxis;positive_regulation_of_receptor_signaling_pathway_via_JAK-STAT;cellular_response_to_lipopolysaccharide;animal_organ_regeneration;antimicrobial_…	7	28	18	87	140	56	133	163	237	8.75954	34.0235	17.7019	81.1547	110.066	45.5172	136.997	171.239	232.148	93.0674	-1.97038	0.447196	-4.40608	1.05256e-05	0.00437756	TRUE	THR	-3.16107	0.44328	-7.13109	9.95784e-13	8.00677e-10	TRUE	THR	-1.19069	0.405523	-2.93618
ENSMUSG00000030954	Gp2	glycoprotein_2_(zymogen_granule_membrane)	protein_coding	7	119041760	119058508	-	ENSMUST00000207887;ENSMUST00000033255;ENSMUST00000239424	119041760;119041765;119041767	119058493;119058508;119058495	67133	?;NM_025989	2_iron,_2_sulfur_cluster_binding;antigen_binding;endosome;apical_plasma_membrane;membrane;extracellular_space;anchored_component_of_external_side_of_plasma_membrane;plasma_membrane;anchored_component_of_membrane;cytoplasmic_vesicle;extracellular_region;immune_system_process;innate_immune_response;cell_surface;extracellular_matrix_structural_constituent;membrane_raft;zymogen_granule_membrane;neutr…	20	20	55	254	159	59	106	114	135	25.0273	24.3025	54.0892	236.934	125.004	47.9556	109.186	119.762	132.236	97.1663	-1.97443	0.496097	-3.97993	6.89354e-05	0.01769	TRUE	THR	-1.79398	0.497694	-3.60458	0.00031266	0.0114446	TRUE	THR	0.180454	0.478596	0.377049
ENSMUSG00000027442	Cst8	cystatin_8_(cystatin-related_epididymal_spermatogenic)	protein_coding	2	148640705	148647515	+	ENSMUST00000028931;ENSMUST00000154737;ENSMUST00000109947	148640705;148640823;148640754	148647515	13012	NM_009978	cytoplasm;cell_surface;extracellular_region;negative_regulation_of_endopeptidase_activity;peptidase_inhibitor_activity;negative_regulation_of_peptidase_activity;cysteine-type_endopeptidase_inhibitor_activity	10	8	6	56	68	102	48	34	63	12.5136	9.72099	5.90064	52.2375	53.4607	82.9063	49.4425	35.7186	61.7101	40.4012	-2.77262	0.452056	-6.13336	8.60437e-10	1.15308e-06	TRUE	THR	-2.41232	0.457702	-5.27051	1.36048e-07	3.01079e-05	TRUE	THR	0.360295	0.364333	0.988917
ENSMUSG00000028940	Hes2	hes_family_bHLH_transcription_factor_2	protein_coding	4	152243324	152246926	+	ENSMUST00000030782;ENSMUST00000138991	152243324;152244006	152246926;152245057	15206	NM_001301805;NM_008236	negative_regulation_of_transcription_by_RNA_polymerase_II;RNA_polymerase_II_cis-regulatory_region_sequence-specific_DNA_binding;nucleus;DNA_binding;regulation_of_transcription,_DNA-templated;regulation_of_transcription_by_RNA_polymerase_II;DNA-binding_transcription_factor_activity,_RNA_polymerase_II-specific;anterior/posterior_pattern_specification;protein_dimerization_activity;negative_regulatio…	2	1	6	14	71	35	59	32	40	2.50273	1.21512	5.90064	13.0594	55.8193	28.4482	60.7731	33.6175	39.181	26.7241	-3.28999	0.73671	-4.46578	7.97761e-06	0.00337607	TRUE	THR	-3.74091	0.735303	-5.08757	3.62683e-07	6.43093e-05	TRUE	THR	-0.450918	0.566319	-0.796225
ENSMUSG00000027952	Pmvk	phosphomevalonate_kinase	protein_coding	3	89361848	89376320	+	ENSMUST00000198440;ENSMUST00000029564;ENSMUST00000107410;ENSMUST00000184515	89361848;89366425;89366638;89366878	89376316;89376320;89376311;89376313	68603	NM_001310640;NM_026784;NM_027348	cytosol;cytoplasm;transferase_activity;nucleotide_binding;ATP_binding;kinase_activity;phosphorylation;lipid_metabolic_process;steroid_metabolic_process;cholesterol_metabolic_process;steroid_biosynthetic_process;cholesterol_biosynthetic_process;sterol_biosynthetic_process;phosphomevalonate_kinase_activity;isopentenyl_diphosphate_biosynthetic_process,_mevalonate_pathway;response_to_cholesterol	3043	1603	2880	1320	1243	1286	623	599	735	3807.9	1947.84	2832.31	1231.31	977.23	1045.27	641.723	629.278	719.952	1536.98	1.40037	0.215784	6.4897	8.60089e-11	1.8861e-07	TRUE	THR	2.10869	0.217001	9.71743	2.54124e-22	1.53249e-18	TRUE	THR	0.708312	0.217601	3.25509
ENSMUSG00000056032	BC018473	cDNA_sequence_BC018473	lncRNA	11	116642993	116650199	+	ENSMUST00000156293;ENSMUST00000132056;ENSMUST00000145570;ENSMUST00000147508	116642993;116642995;116643175;116643789	116650199;116646668	?	NR_003364	?	0	705	676	603	722	581	0	0	2	0	856.662	664.806	562.486	567.627	472.241	0	0	1.95905	347.309	-0.074727	1.99158	-0.0375216	0.970069	0.999128	FALSE	FALSE	9.581	2.24359	4.27039	1.95127e-05	0.00152326	TRUE	THR	9.65573	2.24349	4.30389
ENSMUSG00000071637	Cebpd	CCAAT/enhancer_binding_protein_(C/EBP),_delta	protein_coding	16	15705150	15708895	+	ENSMUST00000096232;ENSMUST00000210772	15705150;15706280	15708895;15707845	12609	NM_007679	protein_binding;nucleus;sequence-specific_DNA_binding;positive_regulation_of_transcription_by_RNA_polymerase_II;regulation_of_transcription_by_RNA_polymerase_II;positive_regulation_of_osteoblast_differentiation;RNA_polymerase_II_cis-regulatory_region_sequence-specific_DNA_binding;transcription_cis-regulatory_region_binding;DNA_binding;DNA-binding_transcription_factor_activity;regulation_of_transc…	6330	5935	6614	3778	5464	5920	2518	2412	3525	7921.13	7211.76	6504.48	3524.16	4295.72	4811.82	2593.67	2533.92	3452.83	4761.05	0.77627	0.165709	4.68454	2.80595e-06	0.00144011	TRUE	THR	1.33421	0.166036	8.03566	9.30775e-16	1.12261e-12	TRUE	THR	0.557937	0.166121	3.35861
ENSMUSG00000017007	Rbpjl	recombination_signal_binding_protein_for_immunoglobulin_kappa_J_region-like	protein_coding	2	164245061	164257368	+	ENSMUST00000137427;ENSMUST00000017151;ENSMUST00000109356	164245061;164245114;164245129	164256711;164257368;164253258	19668	?;NM_009036	?;nucleus;chromatin_binding;DNA_binding;DNA-binding_transcription_factor_activity;regulation_of_transcription,_DNA-templated;RNA_polymerase_II_cis-regulatory_region_sequence-specific_DNA_binding;DNA-binding_transcription_factor_activity,_RNA_polymerase_II-specific;positive_regulation_of_transcription_by_RNA_polymerase_II;regulation_of_transcription_by_RNA_polymerase_II;positive_regulation_of_tran…	2414	2711	3254	1776	2411	3039	1332	1070	1600	3020.79	3294.2	3200.12	1656.67	1895.5	2470.12	1372.03	1124.09	1567.24	2177.86	0.659718	0.172959	3.8143	0.000136572	0.0283999	TRUE	THR	1.22739	0.173625	7.06918	1.55851e-12	1.17482e-09	TRUE	THR	0.567671	0.173741	3.26734
ENSMUSG00000090891	D6Ertd527e	DNA_segment,_Chr_6,_ERATO_Doi_527,_expressed	protein_coding	6	87081728	87089979	+	ENSMUST00000170124;ENSMUST00000204927;ENSMUST00000203747;ENSMUST00000203725;ENSMUST00000205257	87081728;87081730;87081764;87081795	87089922;87089978;87089979;87088389;87088381	52372	NM_001167938;NM_001167937	molecular_function;biological_process;cellular_component	26	19	34	7	6	9	14	10	22	32.5354	23.0873	33.437	6.52969	4.71712	7.31526	14.4207	10.5055	21.5496	17.122	2.26928	0.529597	4.28491	1.8281e-05	0.00689023	TRUE	THR	0.936557	0.481027	1.94699	0.0515355	0.258074	FALSE	FALSE	-1.33272	0.547035	-2.43626
ENSMUSG00000035678	Tnfsf9	tumor_necrosis_factor_(ligand)_superfamily,_member_9	protein_coding	17	57412325	57414757	+	ENSMUST00000039490	57412325	57414757	21950	NM_009404	positive_regulation_of_interferon-gamma_production;regulation_of_cell_population_proliferation;signal_transduction;membrane;integral_component_of_membrane;plasma_membrane;cytokine_activity;extracellular_space;immune_response;tumor_necrosis_factor_receptor_binding;positive_regulation_of_interleukin-6_production;signaling_receptor_binding;myeloid_dendritic_cell_differentiation;positive_regulation_o…	121	148	178	24	63	108	51	71	122	151.415	179.838	175.052	22.3875	49.5298	87.7831	52.5327	74.5888	119.502	101.403	1.66042	0.424156	3.91466	9.05329e-05	0.0212023	TRUE	THR	1.03687	0.421369	2.46071	0.0138664	0.12203	FALSE	FALSE	-0.623558	0.428702	-1.45453
ENSMUSG00000087247	Alkal1	ALK_and_LTK_ligand_1	protein_coding	1	6429442	6464955	+	ENSMUST00000133144	6429442	6464955	620393	NM_001195732	cellular_component;positive_regulation_of_neuron_projection_development;extracellular_region;receptor_tyrosine_kinase_binding;positive_regulation_of_protein_tyrosine_kinase_activity;positive_regulation_of_ERK1_and_ERK2_cascade;receptor_signaling_protein_tyrosine_kinase_activator_activity;positive_regulation_of_ERK5_cascade	44	59	61	28	21	32	31	24	41	55.06	71.6923	59.9899	26.1187	16.5099	26.0098	31.9316	25.2131	40.1606	39.1873	1.44891	0.344119	4.2105	2.54802e-05	0.00817535	TRUE	THR	0.937228	0.338463	2.76907	0.00562157	0.0725153	TRUE	TRUE	-0.511684	0.356932	-1.43356
ENSMUSG00000069874	Irgm2	immunity-related_GTPase_family_M_member_2	protein_coding	11	58090444	58113608	+	ENSMUST00000209079;ENSMUST00000108836;ENSMUST00000058704	58105834;58105854;58090444	58113608;58113605;58113597	54396	?;NM_019440	response_to_bacterium;membrane;GTP_binding;GTPase_activity;defense_response;cellular_response_to_interferon-beta;endoplasmic_reticulum_membrane;cytoplasm;Golgi_apparatus;defense_response_to_bacterium;defense_response_to_protozoan;response_to_interferon-gamma	2160	735	1695	530	874	1187	1161	1085	797	2702.94	893.116	1666.93	494.39	687.127	964.801	1195.89	1139.84	780.682	1169.53	1.29364	0.344545	3.75463	0.000173601	0.0340456	TRUE	THR	0.755972	0.344346	2.19539	0.0281359	0.18269	FALSE	FALSE	-0.537663	0.344873	-1.55902
ENSMUSG00000097431	Gm26782	predicted_gene,_26782	lncRNA	14	51107781	51118060	+	ENSMUST00000227351;ENSMUST00000227207;ENSMUST00000228078;ENSMUST00000227103;ENSMUST00000181697;ENSMUST00000181482;ENSMUST00000228254	51107781;51107820;51107821;51107833;51107841	51118060;51110291;51114277;51117945;51114781;51116460;51109164	?	?	?	98	101	103	46	146	63	182	162	196	122.634	122.727	101.294	42.9094	114.783	51.2068	187.47	170.189	191.987	122.8	0.723712	0.333364	2.17093	0.0299361	0.579321	FALSE	FALSE	-0.666775	0.326532	-2.04199	0.0411528	0.227785	FALSE	FALSE	-1.39049	0.328772	-4.22934
ENSMUSG00000036814	Slc6a20a	solute_carrier_family_6_(neurotransmitter_transporter),_member_20A	protein_coding	9	123463835	123507950	-	ENSMUST00000171647;ENSMUST00000040960;ENSMUST00000170591	123463835;123465187;123485334	123507871;123507950;123507847	102680	?;NM_139142	membrane;integral_component_of_membrane;symporter_activity;transmembrane_transport;plasma_membrane;integral_component_of_plasma_membrane;apical_plasma_membrane;sodium_ion_transmembrane_transport;amino_acid_transport;amino_acid_transmembrane_transporter_activity;amino_acid_import_across_plasma_membrane;glycine_transport;neutral_amino_acid_transmembrane_transporter_activity;L-proline_transmembrane_…	100	144	134	109	50	62	131	102	158	125.136	174.978	131.781	101.677	39.3093	50.394	134.937	107.156	154.765	113.348	1.18077	0.339746	3.47545	0.000509993	0.0745578	TRUE	THR	0.120866	0.334004	0.361869	0.71745	0.901606	FALSE	FALSE	-1.05991	0.339464	-3.12229
ENSMUSG00000074151	Nlrc5	NLR_family,_CARD_domain_containing_5	protein_coding	8	95160984	95253900	+	ENSMUST00000212382;ENSMUST00000211816;ENSMUST00000212220;ENSMUST00000182409;ENSMUST00000183132;ENSMUST00000183287;ENSMUST00000137032;ENSMUST00000053085;ENSMUST00000098489	95160984;95161019;95161029;95196638;95208667;95248059;95251695;95199391	95196636;95253900;95196860;95233569;95218217;95250137;95253896;95253892	434341	?;NM_001033207	?;nucleus;response_to_bacterium;positive_regulation_of_transcription_by_RNA_polymerase_II;cytoplasm;RNA_polymerase_II_cis-regulatory_region_sequence-specific_DNA_binding;cytosol;nucleotide_binding;ATP_binding;defense_response_to_virus;immune_system_process;intracellular_signal_transduction;innate_immune_response;negative_regulation_of_type_I_interferon-mediated_signaling_pathway;centrosome;negati…	1327	592	1336	515	757	804	938	962	786	1660.56	719.353	1313.88	480.398	595.143	653.497	966.19	1010.63	769.907	907.728	1.09481	0.262646	4.16838	3.06768e-05	0.00902423	TRUE	THR	0.42752	0.262183	1.63061	0.102972	0.381666	FALSE	FALSE	-0.667287	0.262884	-2.53834
ENSMUSG00000073409	H2-Q6	histocompatibility_2,_Q_region_locus_6	protein_coding	17	35643826	35649031	+	ENSMUST00000174699;ENSMUST00000113879	35643826;35643853	35649031;35647337	110557	NM_001368741;NM_207648;NM_001368742	membrane;integral_component_of_membrane;external_side_of_plasma_membrane;extracellular_space;cell_surface;plasma_membrane;endoplasmic_reticulum;early_endosome_membrane;identical_protein_binding;protein_homodimerization_activity;peptide_antigen_binding;signaling_receptor_binding;early_endosome;natural_killer_cell_lectin-like_receptor_binding;14-3-3_protein_binding;Golgi_membrane;lysosomal_membrane…	6809	2887	6852	2699	3683	4222	4905	4485	4332	8520.53	3508.06	6738.53	2517.66	2895.53	3431.67	5052.41	4711.7	4243.31	4624.38	1.08525	0.260005	4.17395	2.99366e-05	0.0089152	TRUE	THR	0.422034	0.259915	1.62374	0.104431	0.383891	FALSE	FALSE	-0.663214	0.260051	-2.55032
ENSMUSG00000008153	Clstn3	calsyntenin_3	protein_coding	6	124407540	124441753	-	ENSMUST00000239139;ENSMUST00000112523;ENSMUST00000008297;ENSMUST00000124998;ENSMUST00000238807;ENSMUST00000143283;ENSMUST00000147947;ENSMUST00000156040;ENSMUST00000150774	124407540;124407718;124408263;124408330;124413731;124415863;124432888;124438569	124410459;124439703;124441753;124410462;124415838;124427131;124434844;124441060	232370	?;NM_001346656;NM_153508	?;membrane;integral_component_of_membrane;Golgi_membrane;Golgi_apparatus;calcium_ion_binding;amyloid-beta_binding;kinesin_binding;synapse;postsynaptic_membrane;cell_projection;homophilic_cell_adhesion_via_plasma_membrane_adhesion_molecules;X11-like_protein_binding;protein_binding;postsynaptic_density;synaptic_transmission,_glutamatergic;cell_junction;plasma_membrane;endoplasmic_reticulum;endoplas…	177	199	221	163	157	81	141	138	167	221.491	241.81	217.34	152.048	123.431	65.8373	145.237	144.975	163.581	163.972	0.998402	0.269168	3.70922	0.000207901	0.0377067	TRUE	THR	0.584184	0.268282	2.1775	0.0294435	0.187267	FALSE	FALSE	-0.414218	0.27132	-1.52668
ENSMUSG00000023232	Serinc2	serine_incorporator_2	protein_coding	4	130147288	130172998	-	ENSMUST00000122374;ENSMUST00000105996;ENSMUST00000120126;ENSMUST00000146478;ENSMUST00000154846	130147288;130147692;130156821;130157436	130169011;130169379;130172998;130169325;130169338	230779	NM_001253386;NM_001356465;NM_172702	membrane;integral_component_of_membrane;sphingolipid_metabolic_process;phosphatidylserine_metabolic_process;positive_regulation_of_CDP-diacylglycerol-serine_O-phosphatidyltransferase_activity;positive_regulation_of_serine_C-palmitoyltransferase_activity	263	424	458	142	299	355	275	297	329	329.108	515.212	450.416	132.459	235.07	288.546	283.265	312.012	322.264	318.706	0.979065	0.267278	3.6631	0.000249177	0.0430418	TRUE	THR	0.497152	0.266606	1.86475	0.0622166	0.286793	FALSE	FALSE	-0.481913	0.268149	-1.79718
ENSMUSG00000026822	Lcn2	lipocalin_2	protein_coding	2	32274645	32278264	-	ENSMUST00000147219;ENSMUST00000050785;ENSMUST00000144569;ENSMUST00000155830;ENSMUST00000192241;ENSMUST00000136509	32274645;32274651;32275195;32275457;32276568	32277734;32277809;32276011;32276119;32278264;32277771	16819	?;NM_008491	?;response_to_bacterium;positive_regulation_of_gene_expression;cytoplasm;cytosol;extracellular_space;ion_transport;defense_response_to_bacterium;iron_ion_homeostasis;cytoplasmic_vesicle;extracellular_region;immune_system_process;protein_binding;innate_immune_response;small_molecule_binding;identical_protein_binding;iron_ion_binding;apoptotic_process;response_to_xenobiotic_stimulus;extrinsic_apopt…	907	871	1018	424	765	917	667	539	1064	1134.99	1058.37	1001.14	395.512	601.433	745.344	687.045	566.245	1042.22	803.588	0.873767	0.255994	3.41324	0.000641961	0.0864135	TRUE	THR	0.476308	0.255832	1.8618	0.062631	0.287824	FALSE	FALSE	-0.397459	0.256336	-1.55054
ENSMUSG00000033453	Adamts15	a_disintegrin-like_and_metallopeptidase_(reprolysin_type)_with_thrombospondin_type_1_motif,_15	protein_coding	9	30810451	30833748	-	ENSMUST00000065112;ENSMUST00000217070;ENSMUST00000216215	30810451;30816491;30822503	30833748;30820953;30832246	235130	NM_001024139;NM_001329420	zinc_ion_binding;metal_ion_binding;extracellular_space;hydrolase_activity;heparin_binding;cell_surface;peptidase_activity;proteolysis;extracellular_region;metalloendopeptidase_activity;metallopeptidase_activity;collagen-containing_extracellular_matrix;endopeptidase_activity;extracellular_matrix_organization;extracellular_matrix;extracellular_matrix_binding;myoblast_fusion;extracellular_matrix_dis…	2489	1399	1777	1140	1344	1800	1477	1138	1872	3114.64	1699.96	1747.57	1063.41	1056.63	1463.05	1521.39	1195.52	1833.67	1632.87	0.872584	0.253007	3.44886	0.000562961	0.0797325	TRUE	THR	0.527724	0.25296	2.08619	0.036961	0.214235	FALSE	FALSE	-0.344861	0.253208	-1.36197
ENSMUSG00000046694	Tent5b	terminal_nucleotidyltransferase_5B	protein_coding	4	133207443	133215249	+	ENSMUST00000051676	133207443	133215249	100342	NM_175307	negative_regulation_of_apoptotic_process;nucleus;negative_regulation_of_cell_cycle;cytoplasm;negative_regulation_of_cell_population_proliferation;positive_regulation_of_translation;transferase_activity;RNA_adenylyltransferase_activity;mRNA_stabilization;nucleotidyltransferase_activity;polynucleotide_adenylyltransferase_activity	413	545	437	424	345	284	355	384	380	516.813	662.242	429.763	395.512	271.234	230.837	365.669	403.41	372.22	405.3	0.842554	0.225454	3.73714	0.000186124	0.0356323	TRUE	THR	0.494293	0.225236	2.19456	0.0281955	0.182782	FALSE	FALSE	-0.348261	0.226278	-1.53908
ENSMUSG00000032688	Malt1	MALT1_paracaspase	protein_coding	18	65564009	65612138	+	ENSMUST00000224056;ENSMUST00000049248;ENSMUST00000224265;ENSMUST00000225085;ENSMUST00000237739;ENSMUST00000236284;ENSMUST00000235209;ENSMUST00000237488;ENSMUST00000224229;ENSMUST00000225659;ENSMUST00000236314;ENSMUST00000236050;ENSMUST00000235999	65564009;65564020;65564033;65564079;65564082;65564445;65577335;65580624;65581956;65584602;65586746;65591531;65603429	65610876;65612138;65593077;65587817;65574289;65582045;65581969;65608323;65588359;65587258;65603609;65593070;65609400	240354	NM_001365019;NM_172833	protein_binding;nucleus;apoptotic_process;cytoplasm;cytosol;regulation_of_apoptotic_process;innate_immune_response;hydrolase_activity;protein_ubiquitination;protein-containing_complex;cysteine-type_endopeptidase_activity;peptidase_activity;proteolysis;immune_system_process;perinuclear_region_of_cytoplasm;positive_regulation_of_NF-kappaB_transcription_factor_activity;identical_protein_binding;ubiq…	863	748	1080	667	719	672	636	614	712	1079.93	908.912	1062.12	622.186	565.268	546.206	655.114	645.036	697.422	753.576	0.8166	0.119181	6.85177	7.29406e-12	2.48547e-08	TRUE	THR	0.611187	0.119389	5.1193	3.06672e-07	5.58184e-05	TRUE	TRUE	-0.205413	0.120346	-1.70685
ENSMUSG00000020387	Jade2	jade_family_PHD_finger_2	protein_coding	11	51704282	51748480	-	ENSMUST00000020655;ENSMUST00000109090;ENSMUST00000151277;ENSMUST00000109091	51704282;51733128;51704287	51748480;51747952;51748223	76901	NM_199299;NM_001357588	protein_binding;SMAD_protein_signal_transduction;positive_regulation_of_neurogenesis;regulation_of_cell_cycle;nucleoplasm;transferase_activity;metal_ion_binding;regulation_of_transcription_by_RNA_polymerase_II;protein_ubiquitination;histone_H3_acetylation;regulation_of_DNA_replication;regulation_of_neurogenesis;ubiquitin_protein_ligase_activity;protein_autoubiquitination;protein_polyubiquitinatio…	1318	862	1108	850	935	1047	754	691	923	1649.3	1047.44	1089.65	792.89	735.085	851.009	776.66	725.928	904.102	952.451	0.669876	0.187582	3.5711	0.000355485	0.0560458	TRUE	THR	0.652929	0.187965	3.47366	0.000513402	0.0158719	TRUE	TRUE	-0.0169472	0.188247	-0.090026
ENSMUSG00000035828	Pim3	proviral_integration_site_3	protein_coding	15	88746389	88749929	+	ENSMUST00000042818;ENSMUST00000229969	88746389;88749123	88749929;88749722	223775	NM_145478	negative_regulation_of_apoptotic_process;protein_phosphorylation;cytosol;cytoplasm;protein_kinase_activity;ATP_binding;transferase_activity;nucleotide_binding;protein_serine/threonine_kinase_activity;kinase_activity;phosphorylation;cell_cycle;protein_binding;protein_serine/threonine/tyrosine_kinase_activity;protein_serine_kinase_activity;protein_autophosphorylation;apoptotic_process;regulation_of…	3061	2794	3136	2673	2619	2755	2280	2257	2499	3830.42	3395.05	3084.07	2493.41	2059.02	2239.28	2348.52	2371.08	2447.84	2696.52	0.602052	0.119297	5.04665	4.49628e-07	0.000309884	TRUE	THR	0.524041	0.119455	4.38694	1.14955e-05	0.00100835	TRUE	TRUE	-0.0780109	0.119566	-0.652453
ENSMUSG00000060224	Pyroxd2	pyridine_nucleotide-disulphide_oxidoreductase_domain_2	protein_coding	19	42714297	42741214	-	ENSMUST00000236659;ENSMUST00000235183;ENSMUST00000237747;ENSMUST00000238158;ENSMUST00000076505	42714297;42715083;42729556;42735544	42741214;42740911;42740943	74580	?;NM_029011	oxidoreductase_activity;mitochondrion_organization;mitochondrial_matrix;mitochondrion	95	153	122	230	376	350	156	152	203	118.879	185.914	119.98	214.547	295.606	284.482	160.688	159.683	198.844	193.18	-0.907423	0.230998	-3.92827	8.55584e-05	0.0207286	TRUE	THR	-0.29282	0.235031	-1.24588	0.212809	0.542771	FALSE	FALSE	0.614604	0.227627	2.70004
ENSMUSG00000058064	Gm10036	predicted_gene_10036	processed_pseudogene	18	15965851	15966384	+	ENSMUST00000079733	15965851	15966384	?	?	?	16	19	40	29	14	20	2	2	1	20.0218	23.0873	39.3376	27.0516	11.0066	16.2561	2.06011	2.10109	0.979526	15.7669	0.619376	0.551515	1.12304	0.261419	0.896819	FALSE	FALSE	4.02207	0.828972	4.85188	1.22298e-06	0.000168575	TRUE	THR	3.4027	0.831199	4.09372
ENSMUSG00000047146	Tet1	tet_methylcytosine_dioxygenase_1	protein_coding	10	62640349	62744775	-	ENSMUST00000174189;ENSMUST00000174121;ENSMUST00000173905;ENSMUST00000173087;ENSMUST00000173081;ENSMUST00000218438;ENSMUST00000228901;ENSMUST00000227494;ENSMUST00000218782;ENSMUST00000050826	62640356;62648401;62648905;62649127;62674876;62715652;62640349	62734897;62650319;62650320;62650318;62701083;62723103;62723291;62728765;62744775;62715793	52463	NM_001253857	nucleus;zinc_ion_binding;metal_ion_binding;DNA_binding;dioxygenase_activity;oxidoreductase_activity;methylcytosine_dioxygenase_activity;5-methylcytosine_catabolic_process;macromolecule_modification;DNA_demethylation;nitrogen_compound_metabolic_process;primary_metabolic_process;cellular_macromolecule_metabolic_process;iron_ion_binding;methyl-CpG_binding;positive_regulation_of_cell_population_proli…	43	47	73	126	172	160	115	118	97	53.8086	57.1108	71.7912	117.534	135.224	130.049	118.456	123.965	95.014	100.328	-1.05991	0.227612	-4.65668	3.21356e-06	0.00161495	TRUE	THR	-0.87532	0.231353	-3.78349	0.000154645	0.00693374	TRUE	TRUE	0.184594	0.212465	0.86882
ENSMUSG00000094626	Tmem121b	transmembrane_protein_121B	protein_coding	6	120465900	120470768	-	ENSMUST00000178687	120465900	120470768	?	NM_033567	membrane;integral_component_of_membrane	31	21	30	81	80	122	69	56	53	38.7922	25.5176	29.5032	75.5578	62.8949	99.1624	71.0737	58.8306	51.9149	57.0275	-1.34468	0.31714	-4.24002	2.23496e-05	0.00748772	TRUE	THR	-0.957759	0.323842	-2.95749	0.00310154	0.0508758	TRUE	TRUE	0.386921	0.294612	1.31333
ENSMUSG00000038572	Bpifb5	BPI_fold_containing_family_B,_member_5	protein_coding	2	154065662	154082822	+	ENSMUST00000045959	154065662	154082822	228802	NM_144890	molecular_function;biological_process;cellular_component;lipid_binding	25	8	26	49	86	69	47	43	55	31.2841	9.72099	25.5695	45.7078	67.6121	56.0837	48.4125	45.1735	53.8739	42.6042	-1.34622	0.388864	-3.46192	0.000536328	0.0765521	TRUE	THR	-1.14412	0.394035	-2.90361	0.00368892	0.0566056	TRUE	TRUE	0.202097	0.360424	0.560719
ENSMUSG00000021940	Ptpn20	protein_tyrosine_phosphatase,_non-receptor_type_20	protein_coding	14	33311164	33362711	+	ENSMUST00000022508;ENSMUST00000227887;ENSMUST00000226512	33311164;33325066;33326899	33362711;33352966;33361358	19256	NM_008978	nucleus;cytoplasm;hydrolase_activity;phosphatase_activity;microtubule_organizing_center;phosphoprotein_phosphatase_activity;protein_tyrosine_phosphatase_activity;cytoskeleton;protein_dephosphorylation;dephosphorylation;peptidyl-tyrosine_dephosphorylation;centriolar_satellite;microtubule	9	9	27	66	73	46	26	40	40	11.2623	10.9361	26.5529	61.5656	57.3916	37.3891	26.7814	42.0219	39.181	34.7869	-1.65183	0.442458	-3.7333	0.000188987	0.0358957	TRUE	THR	-1.11954	0.45187	-2.47756	0.0132284	0.118766	FALSE	FALSE	0.532291	0.409251	1.30065
ENSMUSG00000026023	Cdk15	cyclin-dependent_kinase_15	protein_coding	1	59296065	59392152	+	ENSMUST00000162906;ENSMUST00000160662;ENSMUST00000162487;ENSMUST00000114248	59338095;59296065;59296287;59296066	59391607;59392152;59297037;59391528	271697	?;NM_001033373;NM_001356389	?;protein_kinase_activity;ATP_binding;protein_phosphorylation;nucleotide_binding;protein_serine/threonine_kinase_activity;cyclin-dependent_protein_serine/threonine_kinase_activity;regulation_of_cell_cycle;transferase_activity;metal_ion_binding;cytosol;nucleus;kinase_activity;phosphorylation;cytoplasm;protein_serine/threonine/tyrosine_kinase_activity;protein_serine_kinase_activity;cyclin_binding;r…	1	7	7	35	61	12	14	16	17	1.25136	8.50586	6.88408	32.6484	47.9574	9.75368	14.4207	16.8088	16.6519	17.2091	-2.42567	0.719697	-3.37041	0.000750576	0.0961648	TRUE	THR	-1.50923	0.736796	-2.04837	0.0405234	0.225912	FALSE	FALSE	0.916436	0.648614	1.41291
ENSMUSG00000066363	Serpina3f	serine_(or_cysteine)_peptidase_inhibitor,_clade_A,_member_3F	protein_coding	12	104180803	104187388	+	ENSMUST00000121337;ENSMUST00000101080;ENSMUST00000167049	104180803;104180892	104187382;104187388	238393	NM_001168294;NM_001033335;NM_001168295	response_to_bacterium;extracellular_space;serine-type_endopeptidase_inhibitor_activity;peptidase_inhibitor_activity;negative_regulation_of_peptidase_activity;negative_regulation_of_endopeptidase_activity;response_to_peptide_hormone;response_to_cytokine	262	55	200	22	21	44	102	81	79	327.857	66.8318	196.688	20.5219	16.5099	35.7635	105.065	85.0943	77.3825	103.524	3.02074	0.485225	6.22545	4.80168e-10	6.8133e-07	TRUE	THR	1.14412	0.468287	2.4432	0.0145576	0.124793	FALSE	FALSE	-1.87662	0.489216	-3.83598
ENSMUSG00000047592	Nxpe5	neurexophilin_and_PC-esterase_domain_family,_member_5	protein_coding	5	138224160	138251625	+	ENSMUST00000162519;ENSMUST00000161047;ENSMUST00000159798;ENSMUST00000159964;ENSMUST00000110929	138224160;138224166;138228084	138237934;138250138;138250781;138251625;138250137	381680	?;NM_001013773	molecular_function;biological_process;cellular_component;membrane;integral_component_of_membrane	11	29	29	9	1	7	25	24	16	13.765	35.2386	28.5198	8.39531	0.786187	5.68965	25.7513	25.2131	15.6724	17.6702	2.4123	0.663835	3.63388	0.000279191	0.0470954	TRUE	THR	0.222811	0.593723	0.375277	0.707454	0.895728	FALSE	FALSE	-2.18949	0.664691	-3.29399
ENSMUSG00000073555	Gm4951	predicted_gene_4951	protein_coding	18	60345152	60380892	+	ENSMUST00000031549	60345152	60380892	240327	NM_001033767	membrane;GTP_binding;GTPase_activity;cellular_response_to_interferon-beta;defense_response;endoplasmic_reticulum_membrane	117	19	95	35	18	25	84	78	73	146.409	23.0873	93.4268	32.6484	14.1514	20.3202	86.5245	81.9427	71.5054	63.3351	1.97594	0.535915	3.68704	0.000226879	0.040242	TRUE	THR	0.13171	0.519415	0.253574	0.799824	0.934122	FALSE	FALSE	-1.84423	0.535681	-3.44277
ENSMUSG00000028195	Ccn1	cellular_communication_network_factor_1	protein_coding	3	145352731	145355736	-	ENSMUST00000029846	145352731	145355736	16007	NM_010516	negative_regulation_of_apoptotic_process;positive_regulation_of_transcription_by_RNA_polymerase_II;reactive_oxygen_species_metabolic_process;positive_regulation_of_osteoblast_differentiation;osteoblast_differentiation;extracellular_region;signal_transduction;cell-cell_adhesion;heparin_binding;cell_adhesion;positive_regulation_of_protein_phosphorylation;positive_regulation_of_interleukin-6_product…	4871	5458	7127	13564	12675	14336	7912	7098	3995	6095.39	6632.14	7008.98	12652.7	9964.92	11652.4	8149.78	7456.78	3913.21	8169.58	-0.796027	0.230984	-3.44624	0.000568448	0.0797325	TRUE	THR	0.016009	0.231109	0.0692706	0.944774	0.983502	FALSE	FALSE	0.812036	0.230957	3.51596
ENSMUSG00000067786	Nnat	neuronatin	protein_coding	2	157401998	157404442	+	ENSMUST00000153739;ENSMUST00000173595;ENSMUST00000109526;ENSMUST00000173839;ENSMUST00000173041;ENSMUST00000173793;ENSMUST00000172487;ENSMUST00000088484;ENSMUST00000152605;ENSMUST00000134513	157401998;157402027;157402030;157402036;157402041;157402043;157402044;157402050;157402060;157402929	157404424;157404158;157404442;157403912;157403292;157403702;157403700;157404437;157403775	18111	NM_180960;NM_001291129;NM_010923;NM_001291130;NM_001291128	cytoplasm;membrane;integral_component_of_membrane;brain_development;regulation_of_protein_localization;response_to_glucose;positive_regulation_of_insulin_secretion	157	152	275	663	618	798	311	299	438	196.464	184.699	270.446	618.454	485.863	648.62	320.346	314.114	429.032	385.338	-1.42332	0.208263	-6.83426	8.243e-12	2.48547e-08	TRUE	THR	-0.703252	0.210634	-3.33873	0.000841613	0.0220389	TRUE	TRUE	0.720071	0.204235	3.52569
ENSMUSG00000004892	Bcan	brevican	protein_coding	3	87894838	87907537	-	ENSMUST00000090971;ENSMUST00000194596;ENSMUST00000192274;ENSMUST00000193276;ENSMUST00000191627;ENSMUST00000194193	87894838;87899821;87900901;87903752;87904440	87907537;87901762;87905162;87903672;87904572;87906941	12032	NM_007529;NM_001109758	synapse;axon;extracellular_space;calcium_ion_binding;cell_surface;cell_adhesion;extracellular_region;extracellular_matrix;carbohydrate_binding;dendrite;glutamatergic_synapse;hyaluronic_acid_binding;cell-matrix_adhesion;GABA-ergic_synapse;node_of_Ranvier;axon_initial_segment;hippocampus_development;perineuronal_net;skeletal_system_development;central_nervous_system_development;neuron_projection_ex…	49	55	48	115	249	241	74	69	78	61.3168	66.8318	47.2051	107.273	195.76	195.886	76.2239	72.4877	76.403	99.9321	-1.51693	0.288824	-5.25211	1.5037e-07	0.000134341	TRUE	THR	-0.36638	0.298889	-1.22581	0.220272	0.551705	FALSE	FALSE	1.15055	0.2814	4.08867
ENSMUSG00000038115	Ano2	anoctamin_2	protein_coding	6	125667382	126017089	+	ENSMUST00000159111;ENSMUST00000160496;ENSMUST00000161619;ENSMUST00000161293;ENSMUST00000160317;ENSMUST00000159984	125667382;125687589;125688439;125792497;125792498	125933984;126017089;125770570;125880048;126017087	243634	?;NM_153589;NM_001364562;NM_001364563	?;protein_binding;nucleoplasm;membrane;integral_component_of_membrane;plasma_membrane;ion_transport;protein_dimerization_activity;identical_protein_binding;chloride_channel_activity;chloride_transport;chloride_channel_complex;intracellular_calcium_activated_chloride_channel_activity;non-motile_cilium;transmembrane_transport;chloride_transmembrane_transport	30	26	26	2	10	11	6	0	6	37.5409	31.5932	25.5695	1.86562	7.86187	8.94087	6.18032	0	5.87716	13.9366	2.32316	0.695821	3.33873	0.000841626	0.102805	FALSE	FALSE	2.96083	0.752423	3.93506	8.3177e-05	0.00440966	TRUE	THR	0.63767	0.79603	0.801063
ENSMUSG00000074491	Clec4g	C-type_lectin_domain_family_4,_member_g	protein_coding	8	3757064	3770651	-	ENSMUST00000058040;ENSMUST00000160527;ENSMUST00000062037;ENSMUST00000159612	3757064;3766064;3767214	3767553;3770651;3768653	75863	?;NM_029465	?;membrane;integral_component_of_membrane;external_side_of_plasma_membrane;plasma_membrane;virus_receptor_activity;integral_component_of_plasma_membrane;carbohydrate_binding;polysaccharide_binding;mannose_binding;viral_entry_into_host_cell;protein_binding;fructose_binding;negative_regulation_of_T_cell_proliferation;positive_regulation_of_viral_life_cycle;carbohydrate_derivative_binding;negative_r…	63	16	50	12	10	37	8	20	8	78.8359	19.442	49.172	11.1937	7.86187	30.0738	8.24042	21.0109	7.83621	25.963	1.58273	0.656652	2.41031	0.0159392	0.471182	FALSE	FALSE	1.9941	0.672978	2.9631	0.00304554	0.0503584	TRUE	THR	0.411372	0.687271	0.598559
ENSMUSG00000048636	A730049H05Rik	RIKEN_cDNA_A730049H05_gene	protein_coding	6	92793459	92824155	+	ENSMUST00000057977;ENSMUST00000133858	92793459;92804613	92820446;92824155	?	?	molecular_function;biological_process;cellular_component	94	51	43	16	20	53	26	12	22	117.628	61.9713	42.2879	14.925	15.7237	43.0788	26.7814	12.6066	21.5496	39.6169	1.58207	0.530253	2.98362	0.00284864	0.210782	FALSE	FALSE	1.85921	0.540581	3.43928	0.000583253	0.0173909	TRUE	THR	0.277141	0.552419	0.501686
ENSMUSG00000079845	Xlr4a	X-linked_lymphocyte-regulated_4A	protein_coding	X	72117951	72126084	-	ENSMUST00000078775;ENSMUST00000139191;ENSMUST00000156148;ENSMUST00000114534	72117951;72118443;72120352;72122646	72126084;72126040;72123072;72126062	434794	NM_001081642	molecular_function;nucleoplasm;spermatid_development;meiotic_cell_cycle;synaptonemal_complex	337	89	133	79	158	67	59	51	59	421.709	108.146	130.798	73.6922	124.217	54.458	60.7731	53.5779	57.792	120.574	1.38561	0.469472	2.95142	0.00316321	0.221168	FALSE	FALSE	1.93842	0.475165	4.07946	4.51406e-05	0.00288828	TRUE	THR	0.552811	0.478653	1.15493
ENSMUSG00000045868	Gvin1	GTPase,_very_large_interferon_inducible_1	protein_coding	7	105755763	105814533	-	ENSMUST00000006667;ENSMUST00000183409	105755763	105814517;105814533	74558	NM_001039160;NM_029000	nucleus;cytoplasm;GTP_binding	264	60	264	56	94	164	78	107	68	330.36	72.9074	259.628	52.2375	73.9016	133.3	80.3441	112.409	66.6078	131.299	1.35225	0.478461	2.82624	0.00470983	0.269219	FALSE	FALSE	1.35471	0.479951	2.8226	0.00476354	0.065811	TRUE	THR	0.00246437	0.483224	0.00509986
ENSMUSG00000085836	Gm13074	predicted_gene_13074	lncRNA	4	141075125	141078164	+	ENSMUST00000124848	141075125	141078164	?	?	molecular_function;biological_process;cellular_component	2	1	6	0	0	0	5	15	9	2.50273	1.21512	5.90064	0	0	0	5.15026	15.7582	8.81573	4.37141	4.40406	1.57103	2.80328	0.00505852	0.281786	FALSE	FALSE	-1.59483	1.07334	-1.48586	0.137317	0.439538	FALSE	FALSE	-5.99888	1.51564	-3.95798
ENSMUSG00000024388	Myo7b	myosin_VIIB	protein_coding	18	32092287	32170014	-	ENSMUST00000134663;ENSMUST00000238990	32092287;32114138	32170014;32116421	17922	NM_032394	cytoplasm;ATP_binding;nucleotide_binding;actin_binding;cytoskeleton;cell_projection;cell_differentiation;actin_filament_binding;cytoskeletal_motor_activity;myosin_complex;microvillus;brush_border;microfilament_motor_activity;actin_filament_organization;vesicle_transport_along_actin_filament;actin_cytoskeleton;vesicle;sensory_perception_of_sound;sensory_organ_development;brush_border_assembly;apic…	27	30	26	11	7	31	9	3	10	33.7868	36.4537	25.5695	10.2609	5.50331	25.197	9.27048	3.15164	9.79526	17.6654	1.2214	0.610687	2.00004	0.0454965	0.671547	FALSE	FALSE	2.10053	0.652189	3.22073	0.00127863	0.0290973	TRUE	THR	0.879129	0.665686	1.32064
ENSMUSG00000052271	Bhlha15	basic_helix-loop-helix_family,_member_a15	protein_coding	5	144127104	144131259	+	ENSMUST00000060747	144127104	144131259	17341	NM_010800	nucleus;positive_regulation_of_transcription_by_RNA_polymerase_II;DNA_binding;RNA_polymerase_II_cis-regulatory_region_sequence-specific_DNA_binding;regulation_of_transcription_by_RNA_polymerase_II;DNA-binding_transcription_factor_activity,_RNA_polymerase_II-specific;G_protein-coupled_receptor_signaling_pathway;protein_dimerization_activity;identical_protein_binding;glucose_homeostasis;neuron_diff…	64	91	174	28	87	77	25	19	21	80.0872	110.576	171.119	26.1187	68.3982	62.5861	25.7513	19.9604	20.57	65.0186	1.20208	0.400459	3.00175	0.00268434	0.20491	FALSE	FALSE	2.45255	0.42575	5.76053	8.38483e-09	2.62674e-06	TRUE	THR	1.25047	0.431049	2.901
ENSMUSG00000074345	Tnfaip8l3	tumor_necrosis_factor,_alpha-induced_protein_8-like_3	protein_coding	9	53930689	53975672	-	ENSMUST00000098760;ENSMUST00000214656	53930689;53974639	53975672;53975656	244882	NM_001033535	cytoplasm;cytosol;nucleoplasm;membrane;plasma_membrane;regulation_of_apoptotic_process;intermembrane_lipid_transfer;lipid_transport;regulation_of_lipid_metabolic_process;positive_regulation_of_ERK1_and_ERK2_cascade;phospholipid_transport;positive_regulation_of_protein_kinase_B_signaling;phosphatidylinositol_binding;positive_regulation_of_phosphatidylinositol_3-kinase_activity;phosphatidylinositol…	155	79	167	49	106	91	65	32	58	193.961	95.9948	164.235	45.7078	83.3358	73.9654	66.9534	33.6175	56.8125	90.5092	1.15867	0.353468	3.27801	0.0010454	0.121068	FALSE	FALSE	1.52831	0.360266	4.24216	2.21383e-05	0.00167816	TRUE	THR	0.369633	0.364902	1.01296
ENSMUSG00000010760	Phlda2	pleckstrin_homology_like_domain,_family_A,_member_2	protein_coding	7	143055282	143056887	-	ENSMUST00000010904;ENSMUST00000207425;ENSMUST00000207561	143055282;143055912;143056249	143056278;143056730;143056887	22113	NM_009434	regulation_of_gene_expression;cytoplasm;membrane;phosphatidylinositol_phosphate_binding;positive_regulation_of_apoptotic_process;placenta_development;animal_organ_morphogenesis;regulation_of_cell_migration;regulation_of_embryonic_development;regulation_of_spongiotrophoblast_cell_proliferation;regulation_of_glycogen_metabolic_process;regulation_of_growth_hormone_activity	76	89	76	61	42	59	43	31	43	95.1036	108.146	74.7415	56.9015	33.0198	47.9556	44.2923	32.567	42.1196	59.4274	1.01328	0.300529	3.37165	0.000747195	0.0961648	TRUE	TRUE	1.21934	0.308827	3.9483	7.87084e-05	0.00423155	TRUE	THR	0.206062	0.315481	0.653166
ENSMUSG00000078606	Gvin2	GTPase,_very_large_interferon_inducible,_family_member_2	protein_coding	7	105544346	105603174	-	ENSMUST00000106766;ENSMUST00000176467;ENSMUST00000176994;ENSMUST00000176969	105544346;105552726;105576239	105603147;105603165;105603174;105603160	100042856	NM_001243040;NM_001243039	molecular_function;biological_process;cellular_component;nucleus;cytoplasm;nucleotide_binding;GTP_binding;cytosol	187	62	295	58	128	175	81	93	52	234.005	75.3377	290.115	54.1031	100.632	142.241	83.4343	97.7009	50.9353	125.389	1.01316	0.463976	2.18365	0.0289882	0.575991	FALSE	FALSE	1.37151	0.467463	2.93395	0.00334676	0.0532997	TRUE	THR	0.358352	0.469511	0.763246
ENSMUSG00000049649	Gpr3	G-protein_coupled_receptor_3	protein_coding	4	132936651	132939847	-	ENSMUST00000105911;ENSMUST00000052090;ENSMUST00000151025	132936651;132937678;132938381	132939168;132939847;132939624	14748	?;NM_008154	membrane;integral_component_of_membrane;plasma_membrane;G_protein-coupled_receptor_signaling_pathway;G_protein-coupled_receptor_activity;signal_transduction;cytoplasm;adenylate_cyclase-activating_G_protein-coupled_receptor_signaling_pathway;regulation_of_cytosolic_calcium_ion_concentration;positive_regulation_of_cold-induced_thermogenesis;regulation_of_metabolic_process;positive_regulation_of_cAM…	20	6	24	8	12	15	1	3	4	25.0273	7.29074	23.6026	7.4625	9.43424	12.1921	1.03005	3.15164	3.9181	10.3455	0.94323	0.665235	1.41789	0.156223	0.867667	FALSE	FALSE	2.78601	0.802096	3.47341	0.000513887	0.0158719	TRUE	THR	1.84278	0.812961	2.26675
ENSMUSG00000003665	Has1	hyaluronan_synthase_1	protein_coding	17	18063585	18075467	-	ENSMUST00000003762;ENSMUST00000232410	18063585;18067438	18075450;18075467	15116	NM_008215	membrane;integral_component_of_membrane;transferase_activity;glycosyltransferase_activity;integral_component_of_plasma_membrane;identical_protein_binding;cellular_response_to_platelet-derived_growth_factor_stimulus;hyaluronan_biosynthetic_process;hyaluronan_synthase_activity;extracellular_polysaccharide_biosynthetic_process;extracellular_matrix_assembly;cytoplasm;negative_regulation_of_fibroblast…	72	98	165	61	69	102	38	24	34	90.0981	119.082	162.268	56.9015	54.2469	82.9063	39.142	25.2131	33.3039	73.6846	0.940391	0.310246	3.03112	0.0024365	0.193333	FALSE	FALSE	1.93111	0.330054	5.85091	4.88891e-09	1.63661e-06	TRUE	THR	0.990723	0.334003	2.96621
ENSMUSG00000103857	Gm37249	predicted_gene,_37249	TEC	9	99189636	99192504	+	ENSMUST00000195185	99189636	99192504	?	?	?	42	58	59	124	167	99	187	213	198	52.5572	70.4772	58.023	115.669	131.293	80.4679	192.62	223.767	193.946	124.313	-0.85532	0.250048	-3.42063	0.000624762	0.0846658	TRUE	TRUE	-1.75362	0.246259	-7.12106	1.07102e-12	8.33389e-10	TRUE	THR	-0.898301	0.229848	-3.90823
ENSMUSG00000033770	Clcnka	chloride_channel,_voltage-sensitive_Ka	protein_coding	4	141111921	141126035	-	ENSMUST00000105790;ENSMUST00000042617;ENSMUST00000150334;ENSMUST00000133676	141111921;141118707;141122430	141125515;141126035;141122138;141125885	12733	NM_001146307;NM_024412	membrane;integral_component_of_membrane;transmembrane_transport;metal_ion_binding;ion_transport;integral_component_of_plasma_membrane;voltage-gated_ion_channel_activity;regulation_of_ion_transmembrane_transport;apical_plasma_membrane;endoplasmic_reticulum;chloride_transport;protein_binding;ion_transmembrane_transport;identical_protein_binding;chloride_channel_activity;chloride_channel_complex;bas…	12	8	11	5	9	9	0	0	2	15.0164	9.72099	10.8178	4.66406	7.07568	7.31526	0	0	1.95905	6.28547	0.890459	0.742774	1.19883	0.230594	0.887128	FALSE	FALSE	4.13041	1.22778	3.36414	0.000767837	0.020811	TRUE	THR	3.23996	1.23765	2.61782
ENSMUSG00000102697	Pcdhac2	protocadherin_alpha_subfamily_C,_2	protein_coding	18	37276556	37320710	+	ENSMUST00000047479	37276556	37320710	353237	NM_001003672	molecular_function;membrane;integral_component_of_membrane;metal_ion_binding;calcium_ion_binding;nervous_system_development;cell_adhesion;plasma_membrane;integral_component_of_plasma_membrane;homophilic_cell_adhesion_via_plasma_membrane_adhesion_molecules	48	21	26	22	21	29	7	14	6	60.0654	25.5176	25.5695	20.5219	16.5099	23.5714	7.21037	14.7077	5.87716	22.1723	0.869096	0.509221	1.70672	0.0878742	0.788748	FALSE	FALSE	1.99892	0.554093	3.60755	0.000309102	0.0113661	TRUE	THR	1.12982	0.560704	2.01501
ENSMUSG00000026173	Plcd4	phospholipase_C,_delta_4	protein_coding	1	74582047	74606953	+	ENSMUST00000141412;ENSMUST00000113745;ENSMUST00000113747;ENSMUST00000113750;ENSMUST00000185411;ENSMUST00000027362;ENSMUST00000152707;ENSMUST00000189956;ENSMUST00000135111;ENSMUST00000113749;ENSMUST00000067916	74582047;74582062;74583519;74583523;74599586;74603596	74606953;74599765;74605136;74585430;74604460;74604785	18802	?;NM_001081456;NM_148937	nucleus;cytoplasm;metal_ion_binding;hydrolase_activity;calcium_ion_binding;signal_transduction;intracellular_signal_transduction;lipid_metabolic_process;phospholipase_C_activity;phosphatidylinositol_phospholipase_C_activity;phosphoric_diester_hydrolase_activity;lipid_catabolic_process;acrosome_reaction;phosphatidylinositol_metabolic_process;cytosol;membrane;endoplasmic_reticulum;regulation_of_cat…	73	42	73	38	54	51	24	24	36	91.3495	51.0352	71.7912	35.4469	42.4541	41.4531	24.7213	25.2131	35.2629	46.5252	0.840436	0.320429	2.62285	0.00871983	0.369666	FALSE	FALSE	1.32641	0.335959	3.94813	7.87648e-05	0.00423155	TRUE	THR	0.485974	0.341152	1.42451
ENSMUSG00000021759	Plpp1	phospholipid_phosphatase_1	protein_coding	13	112937326	113004428	+	ENSMUST00000016144;ENSMUST00000070951	112937326;112937397	113004428;113004176	19012	NM_008247;NM_008903	membrane;integral_component_of_membrane;plasma_membrane;hydrolase_activity;integral_component_of_plasma_membrane;apical_plasma_membrane;signal_transduction;membrane_raft;phospholipid_metabolic_process;lipid_metabolic_process;caveola;phosphatidate_phosphatase_activity;diacylglycerol_diphosphate_phosphatase_activity;ceramide_metabolic_process;diacylglycerol_biosynthetic_process;lipid_phosphatase_ac…	1447	701	1212	618	648	1337	476	388	734	1810.72	851.802	1191.93	576.478	509.449	1086.72	490.305	407.612	718.972	849.332	0.82678	0.330308	2.50306	0.0123124	0.418018	FALSE	FALSE	1.25291	0.33107	3.78442	0.000154069	0.00692078	TRUE	THR	0.426128	0.331353	1.28602
ENSMUSG00000038264	Sema7a	sema_domain,_immunoglobulin_domain_(Ig),_and_GPI_membrane_anchor,_(semaphorin)_7A	protein_coding	9	57847395	57870148	+	ENSMUST00000214314;ENSMUST00000043059	57847395;57847396	57862171;57870148	20361	?;NM_011352	?;axon_extension;membrane;external_side_of_plasma_membrane;extracellular_space;plasma_membrane;anchored_component_of_membrane;nervous_system_development;integral_component_of_plasma_membrane;cell_differentiation;inflammatory_response;semaphorin_receptor_binding;positive_regulation_of_protein_phosphorylation;integrin-mediated_signaling_pathway;chemorepellent_activity;positive_regulation_of_ERK1_an…	2173	1615	1937	913	1669	1922	954	787	1424	2719.21	1962.42	1904.92	851.658	1312.15	1562.21	982.671	826.781	1394.84	1501.87	0.821376	0.25337	3.2418	0.00118776	0.132251	FALSE	FALSE	1.03914	0.253747	4.09516	4.21871e-05	0.00276532	TRUE	THR	0.21776	0.25396	0.857459
ENSMUSG00000110720	Gm46223	predicted_gene,_46223	processed_pseudogene	10	50298230	50298904	-	ENSMUST00000215196	50298230	50298904	?	?	?	28	50	66	76	26	42	10	8	11	35.0382	60.7562	64.9071	70.8937	20.4409	34.1379	10.3005	8.40438	10.7748	35.0726	0.367056	0.480707	0.763576	0.44512	0.949891	FALSE	FALSE	2.44836	0.537531	4.55483	5.24278e-06	0.000551029	TRUE	THR	2.08131	0.536801	3.87724
ENSMUSG00000057836	Xlr3a	X-linked_lymphocyte-regulated_3A	protein_coding	X	72129899	72140701	-	ENSMUST00000114524;ENSMUST00000172709;ENSMUST00000074619;ENSMUST00000172938;ENSMUST00000173473;ENSMUST00000173742;ENSMUST00000174162	72129899;72129901;72130297;72133084;72134557;72138408	72140623;72140629;72140701;72138609;72140625;72140484;72140665	22445	?;NM_001110784	molecular_function;nucleoplasm;spermatid_development;meiotic_cell_cycle;synaptonemal_complex	279	54	42	143	84	77	18	44	16	349.13	65.6167	41.3045	133.392	66.0397	62.5861	18.541	46.2241	15.6724	88.723	0.798979	0.874249	0.913903	0.360768	0.924194	FALSE	FALSE	2.50312	0.885448	2.82695	0.00469937	0.0655964	TRUE	THR	1.70414	0.88627	1.92282
ENSMUSG00000117465	Gm49980	predicted_gene,_49980	lncRNA	18	30400302	30405186	+	ENSMUST00000234467	30400302	30405186	?	?	?	286	296	618	709	337	543	85	248	117	357.89	359.677	607.766	661.364	264.945	441.354	87.5545	260.536	114.605	350.632	-0.0438906	0.402015	-0.109177	0.913062	0.997956	FALSE	FALSE	1.5198	0.406106	3.74237	0.000182295	0.0078805	TRUE	THR	1.56369	0.405465	3.85652
ENSMUSG00000028967	Errfi1	ERBB_receptor_feedback_inhibitor_1	protein_coding	4	150938376	150953349	+	ENSMUST00000073600;ENSMUST00000128640;ENSMUST00000030811	150938376;150939530	150953349;150940271;150953344	?	NM_001356323;NM_133753	cytosol;nucleus;cytoplasm;membrane;plasma_membrane;SH3_domain_binding;small_GTPase_binding;kinase_binding;negative_regulation_of_ERK1_and_ERK2_cascade;negative_regulation_of_tumor_necrosis_factor_production;protein_kinase_binding;protein_binding;negative_regulation_of_epidermal_growth_factor_receptor_signaling_pathway;regulation_of_keratinocyte_differentiation;negative_regulation_of_protein_autop…	10555	5060	7736	4211	6146	8324	2992	2790	4191	13208.1	6148.52	7607.9	3928.07	4831.9	6765.8	3081.92	2931.03	4105.19	5845.39	0.796302	0.277955	2.86486	0.00417195	0.256724	FALSE	FALSE	1.41403	0.278129	5.0841	3.69382e-07	6.45669e-05	TRUE	THR	0.617732	0.278173	2.22068
ENSMUSG00000079018	Ly6c1	lymphocyte_antigen_6_complex,_locus_C1	protein_coding	15	74915867	74920679	-	ENSMUST00000188845;ENSMUST00000065408;ENSMUST00000179762;ENSMUST00000187347;ENSMUST00000191216;ENSMUST00000185200;ENSMUST00000185372	74915867;74916862;74916866;74917173;74917314;74917370;74917642	74920652;74920679;74920662;74920637;74920653;74920518	17067	NM_001252056;NM_010741;NM_001252055;NM_001252057;NM_001252058	?;synapse;membrane;plasma_membrane;external_side_of_plasma_membrane;anchored_component_of_membrane;cell_surface;acetylcholine_receptor_inhibitor_activity;acetylcholine_receptor_binding;acetylcholine_receptor_signaling_pathway;negative_regulation_of_signaling_receptor_activity	5587	2848	5614	2477	3816	4799	3240	2609	4035	6991.36	3460.67	5521.03	2310.58	3000.09	3900.66	3337.37	2740.88	3952.39	3912.78	0.794061	0.258819	3.06802	0.00215485	0.183673	FALSE	FALSE	0.671184	0.25886	2.59285	0.00951842	0.0981502	TRUE	THR	-0.122877	0.258939	-0.474541
ENSMUSG00000050777	Tmem37	transmembrane_protein_37	protein_coding	1	119995107	120001804	-	ENSMUST00000056089	119995107	120001804	170706	NM_019432	membrane;integral_component_of_membrane;ion_transport;voltage-gated_ion_channel_activity;regulation_of_ion_transmembrane_transport;calcium_channel_activity;calcium_ion_transport;calcium_ion_transmembrane_transport	350	207	344	170	176	367	128	101	145	437.977	251.531	338.304	158.578	138.369	298.3	131.847	106.105	142.031	222.56	0.787177	0.306051	2.57204	0.0101101	0.393347	FALSE	FALSE	1.4348	0.310328	4.62348	3.77361e-06	0.000415649	TRUE	THR	0.647618	0.311327	2.08019
ENSMUSG00000020044	Timp3	tissue_inhibitor_of_metalloproteinase_3	protein_coding	10	86136236	86185370	+	ENSMUST00000020234;ENSMUST00000151134;ENSMUST00000136045;ENSMUST00000132307	86136236;86136418;86136420;86138718	86185370;86142645;86162698;86179845	21859	NM_011595	cytoplasm;metal_ion_binding;extracellular_space;extracellular_region;zinc_ion_binding;negative_regulation_of_endopeptidase_activity;cellular_response_to_organic_substance;negative_regulation_of_ERK1_and_ERK2_cascade;enzyme_inhibitor_activity;metalloendopeptidase_inhibitor_activity;peptidase_inhibitor_activity;negative_regulation_of_peptidase_activity;protease_binding;extracellular_matrix;response…	3082	1945	2303	2262	1550	1994	1787	1469	1893	3856.7	2363.42	2264.86	2110.02	1218.59	1620.74	1840.7	1543.25	1854.24	2074.73	0.777713	0.238958	3.25459	0.00113555	0.128599	FALSE	FALSE	0.695557	0.239064	2.9095	0.00362004	0.0559018	TRUE	THR	-0.082156	0.239216	-0.343438
ENSMUSG00000018986	Slfn3	schlafen_3	protein_coding	11	83082156	83105980	+	ENSMUST00000019130;ENSMUST00000214041;ENSMUST00000216599	83082156;83082159;83099622	83105980;83105966;83105649	20557	NM_011409	negative_regulation_of_cell_population_proliferation	23	33	67	20	22	53	16	13	12	28.7813	40.0991	65.8905	18.6562	17.2961	43.0788	16.4808	13.6571	11.7543	28.4105	0.775105	0.487774	1.58907	0.112045	0.819654	FALSE	FALSE	1.69469	0.516206	3.28298	0.00102716	0.0251942	TRUE	THR	0.919587	0.520571	1.7665
ENSMUSG00000029674	Limk1	LIM-domain_containing,_protein_kinase	protein_coding	5	134684893	134717452	-	ENSMUST00000015137;ENSMUST00000111233;ENSMUST00000134093;ENSMUST00000138590;ENSMUST00000137897;ENSMUST00000132027	134684893;134684894;134685053;134688848;134692798;134697027	134717452;134707102;134707074;134693059;134697273;134717428	16885	NM_010717;NM_001305875	protein_binding;nucleus;nuclear_speck;protein_phosphorylation;cytoplasm;cytosol;protein_kinase_activity;ATP_binding;transferase_activity;metal_ion_binding;nucleotide_binding;Golgi_apparatus;perinuclear_region_of_cytoplasm;focal_adhesion;kinase_activity;phosphorylation;cytoskeleton;cell_projection;membrane;lamellipodium;neuron_projection;protein_serine/threonine_kinase_activity;protein_serine/thre…	684	460	662	345	451	660	307	259	421	855.932	558.957	651.038	321.82	354.57	536.452	316.226	272.092	412.38	475.496	0.767468	0.244613	3.13748	0.00170407	0.160568	FALSE	FALSE	1.04492	0.245985	4.2479	2.15787e-05	0.00165245	TRUE	THR	0.277453	0.246572	1.12524
ENSMUSG00000117980	Gm30571	predicted_gene,_30571	TEC	17	32131640	32132294	+	ENSMUST00000237005	32131640	32132294	?	?	?	114	116	91	97	132	72	154	183	169	142.655	140.954	89.4931	90.4828	103.777	58.5221	158.628	192.25	165.54	126.922	0.556796	0.274063	2.03163	0.0421909	0.655866	FALSE	FALSE	-0.473872	0.268848	-1.7626	0.0779678	0.325113	FALSE	FALSE	-1.03067	0.269807	-3.82001
ENSMUSG00000106139	Gm30648	predicted_gene,_30648	lncRNA	3	133905709	133918999	+	ENSMUST00000197430;ENSMUST00000200648	133905709;133905847	133917502;133918999	102632621	?;NR_166459;NR_166460	?	59	36	60	53	67	109	11	28	23	73.8304	43.7444	59.0064	49.439	52.6745	88.5959	11.3306	29.4153	22.5291	47.8406	-0.113172	0.392741	-0.288159	0.773225	0.991353	FALSE	FALSE	1.48074	0.422625	3.50368	0.000458882	0.014623	TRUE	THR	1.59391	0.417457	3.81814
ENSMUSG00000024066	Xdh	xanthine_dehydrogenase	protein_coding	17	74190890	74257191	-	ENSMUST00000233392;ENSMUST00000024866;ENSMUST00000233162;ENSMUST00000233621;ENSMUST00000232717;ENSMUST00000233807;ENSMUST00000233352;ENSMUST00000233946;ENSMUST00000233433;ENSMUST00000233570;ENSMUST00000232783;ENSMUST00000233449;ENSMUST00000232843;ENSMUST00000232957	74190890;74190903;74191305;74191406;74195974;74222735;74233605;74241307;74241797;74242355;74247925;74250343	74207402;74257177;74257140;74257191;74193837;74193745;74202776;74225905;74255254;74257133;74257110;74257087;74257173;74257091	22436	?;NM_011723	iron_ion_binding;oxidoreductase_activity;protein_binding;negative_regulation_of_gene_expression;negative_regulation_of_protein_kinase_B_signaling;cytosol;negative_regulation_of_protein_phosphorylation;cytoplasm;metal_ion_binding;extracellular_space;extracellular_region;iron-sulfur_cluster_binding;molybdenum_ion_binding;flavin_adenine_dinucleotide_binding;2_iron,_2_sulfur_cluster_binding;FAD_bindi…	8765	4363	6661	4284	5392	6639	4595	3742	5715	10968.2	5301.58	6550.7	3996.17	4239.12	5396.22	4733.09	3931.15	5597.99	5634.91	0.743284	0.248514	2.99092	0.00278142	0.208496	FALSE	FALSE	0.678032	0.248554	2.7279	0.00637383	0.0782733	TRUE	THR	-0.0652527	0.248602	-0.262478
ENSMUSG00000020709	Adap2	ArfGAP_with_dual_PH_domains_2	protein_coding	11	80044931	80069784	+	ENSMUST00000021050;ENSMUST00000134118	80044931;80044942	80069784;80056602	216991	NM_172133	cytoplasm;membrane;metal_ion_binding;plasma_membrane;GTPase_activator_activity;intracellular_membrane-bounded_organelle;positive_regulation_of_GTPase_activity;1-phosphatidylinositol_binding;phosphatidylinositol-3,4,5-trisphosphate_binding;phosphatidylinositol-4,5-bisphosphate_binding;phosphatidylinositol-3,4-bisphosphate_binding;heart_development;mitochondrial_envelope;phosphatidylinositol_bispho…	274	149	263	147	158	254	108	103	163	342.873	181.053	258.645	137.123	124.217	206.453	111.246	108.206	159.663	181.053	0.74149	0.28955	2.56084	0.0104419	0.397287	FALSE	FALSE	1.04421	0.292716	3.5673	0.000360684	0.0125186	TRUE	THR	0.302715	0.293901	1.02999
ENSMUSG00000029188	Slc34a2	solute_carrier_family_34_(sodium_phosphate),_member_2	protein_coding	5	53195423	53229006	+	ENSMUST00000170523;ENSMUST00000094787;ENSMUST00000147243	53195423;53206694;53206695	53218743;53229006;53223642	20531	?;NM_011402	membrane;integral_component_of_membrane;symporter_activity;ion_transport;plasma_membrane;transmembrane_transport;sodium_ion_transport;sodium_ion_transmembrane_transport;sodium:phosphate_symporter_activity;sodium-dependent_phosphate_transport;plasma_membrane_region;in_utero_embryonic_development;apical_plasma_membrane;brush_border;vesicle;protein_domain_specific_binding;phosphate_ion_binding;sodiu…	29064	18331	26938	12210	19190	30104	11806	10016	13532	36369.6	22274.4	26491.9	11389.6	15086.9	24468.7	12160.8	10522.3	13254.9	19113.3	0.740789	0.2596	2.85357	0.00432305	0.260051	FALSE	FALSE	1.24424	0.259648	4.79203	1.65098e-06	0.000210714	TRUE	THR	0.503452	0.25966	1.93889
ENSMUSG00000030137	Tuba8	tubulin,_alpha_8	protein_coding	6	121187655	121203813	+	ENSMUST00000032233	121187655	121203813	53857	NM_017379	cytoplasm;nucleotide_binding;microtubule_cytoskeleton;enzyme_binding;cytoskeleton;microtubule;GTPase_activity;structural_constituent_of_cytoskeleton;GTP_binding;microtubule-based_process;microtubule_cytoskeleton_organization;mitotic_cell_cycle;peroxisome;fatty_acid_beta-oxidation;long-chain-3-hydroxyacyl-CoA_dehydrogenase_activity;3-hydroxyacyl-CoA_dehydrogenase_activity;enoyl-CoA_hydratase_activ…	110	129	158	85	77	160	43	60	69	137.65	156.751	155.384	79.289	60.5364	130.049	44.2923	63.0328	67.5873	99.3968	0.737089	0.301231	2.44692	0.0144082	0.451956	FALSE	FALSE	1.36245	0.310432	4.3889	1.13927e-05	0.00100298	TRUE	THR	0.625365	0.312341	2.00219
ENSMUSG00000024561	Mbd1	methyl-CpG_binding_domain_protein_1	protein_coding	18	74400676	74415803	+	ENSMUST00000224907;ENSMUST00000239157;ENSMUST00000097530;ENSMUST00000224159;ENSMUST00000224047;ENSMUST00000224332;ENSMUST00000237568	74400676;74401246;74401361;74401362;74406589;74409705	74402993;74415803;74407949;74415756;74414305;74415247	17190	?;NM_013594;NM_001357423;NM_001357421;NM_001357422	?;nucleus;zinc_ion_binding;metal_ion_binding;DNA_binding;methyl-CpG_binding;double-stranded_methylated_DNA_binding;unmethylated_CpG_binding	4785	2638	4609	2644	2871	4374	2112	1886	2761	5987.77	3205.5	4532.68	2466.36	2257.14	3555.22	2175.47	1981.33	2704.47	3207.33	0.72936	0.240226	3.03614	0.00239628	0.192415	FALSE	FALSE	1.00026	0.240428	4.16034	3.17779e-05	0.00218389	TRUE	THR	0.270903	0.240507	1.12638
ENSMUSG00000024517	Grp	gastrin_releasing_peptide	protein_coding	18	66005891	66019667	+	ENSMUST00000173985;ENSMUST00000025395;ENSMUST00000173530	66005891;66006119;66006575	66019667;66019660;66013329	225642	?;NM_175012	extracellular_space;cytoplasmic_vesicle;extracellular_region;neuropeptide_hormone_activity;neuropeptide_signaling_pathway;secretory_granule_lumen;social_behavior;psychomotor_behavior;response_to_external_biotic_stimulus;positive_regulation_of_peptide_hormone_secretion;positive_regulation_of_phospholipase_C-activating_G_protein-coupled_receptor_signaling_pathway	58	35	53	54	36	29	16	15	22	72.579	42.5293	52.1223	50.3719	28.3027	23.5714	16.4808	15.7582	21.5496	35.9184	0.715317	0.396157	1.80564	0.0709745	0.751647	FALSE	FALSE	1.63212	0.423186	3.85676	0.000114902	0.00563346	TRUE	THR	0.916807	0.426651	2.14885
ENSMUSG00000028073	Pear1	platelet_endothelial_aggregation_receptor_1	protein_coding	3	87655197	87731613	-	ENSMUST00000174267;ENSMUST00000172631;ENSMUST00000172621;ENSMUST00000174713;ENSMUST00000173490;ENSMUST00000174759;ENSMUST00000172669;ENSMUST00000174219;ENSMUST00000173468;ENSMUST00000173747;ENSMUST00000172590;ENSMUST00000173225;ENSMUST00000174776;ENSMUST00000173184;ENSMUST00000079083;ENSMUST00000029714;ENSMUST00000090981	87655197;87656405;87656413;87657207;87658643;87659624;87663859;87665198;87665638;87665651;87665665;87666417;87656404	87676255;87669521;87676250;87676256;87661512;87661141;87664160;87676262;87676273;87676242;87676260;87731562;87731613	73182	?;NM_152799;NM_028460;NM_001289601;NM_001032413;NM_001289600;NM_001032414	?;protein_kinase_B_signaling;membrane;integral_component_of_membrane;plasma_membrane;signaling_receptor_activity;platelet_aggregation;phosphatidylinositol_3-kinase_signaling;phagocytic_cup;recognition_of_apoptotic_cell;protein_binding	1902	2461	2684	1314	2894	1725	1112	1066	1435	2380.09	2990.42	2639.55	1225.72	2275.22	1402.09	1145.42	1119.88	1405.62	1842.67	0.707804	0.219468	3.22509	0.00125931	0.134333	FALSE	FALSE	1.12557	0.219969	5.11697	3.10478e-07	5.58908e-05	TRUE	THR	0.41777	0.220104	1.89806
ENSMUSG00000019856	Fam184a	family_with_sequence_similarity_184,_member_A	protein_coding	10	53509241	53627219	-	ENSMUST00000020003;ENSMUST00000218780;ENSMUST00000217939;ENSMUST00000218659;ENSMUST00000171807;ENSMUST00000165986;ENSMUST00000163761;ENSMUST00000169866;ENSMUST00000164393;ENSMUST00000218682;ENSMUST00000168949;ENSMUST00000170839	53509241;53509462;53509465;53509466;53509726;53509730;53511032;53514276;53573093	53627219;53523794;53525260;53531195;53570919;53531129;53575439;53523176;53514365;53551326;53555150;53627005	75906	NM_001081428	molecular_function;biological_process	365	335	417	254	270	407	218	200	254	456.747	407.066	410.095	236.934	212.27	330.812	224.552	210.109	248.8	304.154	0.706806	0.188658	3.7465	0.000179321	0.0346047	TRUE	TRUE	0.897367	0.190911	4.70045	2.59589e-06	0.00031309	TRUE	THR	0.190561	0.191884	0.993107
ENSMUSG00000061451	Tmem151a	transmembrane_protein_151A	protein_coding	19	5120887	5135559	-	ENSMUST00000143677;ENSMUST00000140389;ENSMUST00000151413;ENSMUST00000077066;ENSMUST00000136372	5120887;5121063;5121882;5129358;5132930	5122160;5135515;5135559;5134909	381199	?;NM_001001885	?;molecular_function;biological_process;cellular_component;membrane;integral_component_of_membrane	174	131	235	79	190	184	90	94	105	217.737	159.181	231.109	73.6922	149.375	149.556	92.7048	98.7514	102.85	141.662	0.704062	0.28081	2.50725	0.0121674	0.417181	FALSE	FALSE	1.0479	0.285249	3.67362	0.000239138	0.00942562	TRUE	THR	0.343836	0.286596	1.19972
ENSMUSG00000040564	Apoc1	apolipoprotein_C-I	protein_coding	7	19423406	19426585	-	ENSMUST00000108451;ENSMUST00000045035;ENSMUST00000207978;ENSMUST00000207500	19423406;19423417;19426146	19426563;19426585;19426529;19426416	11812	NM_007469;NM_001110009	triglyceride_metabolic_process;extracellular_region;endoplasmic_reticulum;fatty_acid_binding;lipid_transport;lipoprotein_metabolic_process;very-low-density_lipoprotein_particle;high-density_lipoprotein_particle;cholesterol_metabolic_process;cholesterol_efflux;phospholipid_efflux;negative_regulation_of_lipid_catabolic_process;chylomicron_remnant_clearance;very-low-density_lipoprotein_particle_clea…	438	388	317	216	267	503	213	177	273	548.097	471.468	311.751	201.487	209.912	408.842	219.401	185.947	267.411	313.813	0.696765	0.301416	2.31164	0.0207976	0.515109	FALSE	FALSE	0.982977	0.303095	3.24314	0.00118222	0.0277948	TRUE	THR	0.286212	0.303657	0.94255
ENSMUSG00000029321	Slc10a6	solute_carrier_family_10_(sodium/bile_acid_cotransporter_family),_member_6	protein_coding	5	103753577	103777269	-	ENSMUST00000031263	103753577	103777269	75750	NM_029415	membrane;integral_component_of_membrane;symporter_activity;ion_transport;plasma_membrane;transmembrane_transport;sodium_ion_transport;bile_acid_and_bile_salt_transport;bile_acid:sodium_symporter_activity;sodium-dependent_organic_anion_transmembrane_transporter_activity;sodium-dependent_organic_anion_transport	1206	1017	1651	716	1142	1443	562	569	771	1509.14	1235.78	1623.66	667.894	897.825	1172.88	578.89	597.761	755.214	1004.34	0.673469	0.21049	3.19953	0.00137652	0.140103	FALSE	FALSE	1.1772	0.211574	5.564	2.63656e-08	7.22718e-06	TRUE	THR	0.503731	0.211795	2.37839
ENSMUSG00000020432	Tcn2	transcobalamin_2	protein_coding	11	3867192	3882159	-	ENSMUST00000109993;ENSMUST00000109989;ENSMUST00000109990;ENSMUST00000109992;ENSMUST00000109991;ENSMUST00000020710;ENSMUST00000109988	3867192	3882159;3882044;3881960;3881789;3882078;3881995;3881804	21452	?;NM_015749;NM_001130459;NM_001130458	metal_ion_binding;extracellular_space;ion_transport;extracellular_region;cobalamin_binding;cobalt_ion_transport;cobalamin_transport	2557	1774	1882	1375	1531	2505	1257	1212	1660	3199.73	2155.63	1850.84	1282.62	1203.65	2036.08	1294.78	1273.26	1626.01	1769.18	0.67177	0.244672	2.7456	0.00604005	0.31072	FALSE	FALSE	0.78051	0.244912	3.1869	0.00143808	0.0314005	TRUE	THR	0.10874	0.245027	0.443788
ENSMUSG00000036040	Adamtsl2	ADAMTS-like_2	protein_coding	2	26969391	26998993	+	ENSMUST00000091233;ENSMUST00000169787;ENSMUST00000143246;ENSMUST00000130600;ENSMUST00000139633	26969391;26987308;26988055;26993798;26994675	26998993;26998987;26988670;26997418	77794	NM_029981	extracellular_region;metalloendopeptidase_activity;extracellular_matrix;proteolysis;extracellular_matrix_organization;protein_binding;negative_regulation_of_transforming_growth_factor_beta_receptor_signaling_pathway;microfibril_binding;lobar_bronchus_epithelium_development	3057	2223	1999	1531	2072	2802	1254	1183	1859	3825.42	2701.22	1965.9	1428.14	1628.98	2277.48	1291.69	1242.8	1820.94	2020.28	0.670395	0.257065	2.60788	0.00911048	0.375727	FALSE	FALSE	0.962974	0.257373	3.74156	0.000182884	0.00789183	TRUE	THR	0.292579	0.257465	1.13639
ENSMUSG00000034936	Arl4d	ADP-ribosylation_factor-like_4D	protein_coding	11	101556367	101558658	+	ENSMUST00000039388	101556367	101558658	80981	NM_025404	nucleus;cytoplasm;membrane;plasma_membrane;nucleotide_binding;GTPase_activity;GTP_binding;nucleolus;intracellular_protein_transport;vesicle-mediated_transport	2096	1538	1739	1017	1871	1831	874	728	1183	2622.86	1868.86	1710.2	948.67	1470.96	1488.25	900.266	764.798	1158.78	1437.07	0.665683	0.230944	2.88245	0.00394596	0.247233	FALSE	FALSE	1.13455	0.231597	4.8988	9.64242e-07	0.000138449	TRUE	THR	0.468865	0.231734	2.02329
ENSMUSG00000031217	Efnb1	ephrin_B1	protein_coding	X	98179736	98192597	+	ENSMUST00000052839;ENSMUST00000151750	98179736;98181737	98192597;98190836	13641	NM_010110	protein_binding;nucleus;synapse;cytoplasm;membrane;integral_component_of_membrane;plasma_membrane;nervous_system_development;membrane_raft;cell_differentiation;ephrin_receptor_binding;ephrin_receptor_signaling_pathway;glutamatergic_synapse;axon_guidance;integral_component_of_presynaptic_membrane;positive_regulation_of_T_cell_proliferation;presynapse_assembly;neural_crest_cell_migration;T_cell_cos…	3342	2048	3192	1481	2563	3464	1486	1229	1851	4182.05	2488.57	3139.14	1381.49	2015	2815.56	1530.66	1291.12	1813.1	2295.19	0.658901	0.259001	2.54401	0.0109587	0.402862	FALSE	FALSE	1.08155	0.259339	4.1704	3.0406e-05	0.00210762	TRUE	THR	0.422648	0.259414	1.62924
ENSMUSG00000028776	Tinagl1	tubulointerstitial_nephritis_antigen-like_1	protein_coding	4	130058247	130068915	-	ENSMUST00000030560;ENSMUST00000105999;ENSMUST00000145000;ENSMUST00000175992;ENSMUST00000105998;ENSMUST00000145774;ENSMUST00000132545;ENSMUST00000175822;ENSMUST00000133660	130058247;130059395;130059397;130059512;130060770;130062906;130065200;130067503	130068595;130060404;130068585;130068915;130063277;130068484;130068613	94242	?;NM_001168333;NM_023476	cytoplasm;extracellular_space;proteolysis;extracellular_region;cysteine-type_peptidase_activity;lysosome;collagen-containing_extracellular_matrix;extracellular_matrix_structural_constituent;laminin_binding	3413	2992	3575	1571	3078	4122	2143	1733	2365	4270.9	3635.65	3515.8	1465.45	2419.88	3350.39	2207.4	1820.6	2316.58	2778.07	0.65837	0.245683	2.67976	0.0073675	0.343151	FALSE	FALSE	0.848158	0.24587	3.44963	0.000561363	0.0169265	TRUE	THR	0.189788	0.245937	0.771692
ENSMUSG00000110386	Gm42031	predicted_gene,_42031	lncRNA	8	85852501	85858918	-	ENSMUST00000209823	85852501	85858918	?	NR_168954	?	495	846	579	146	438	464	558	563	1018	619.425	1027.99	569.412	136.191	344.35	377.142	574.77	591.458	997.157	581.989	1.36841	0.357355	3.82928	0.00012852	0.0274351	TRUE	THR	0.0347016	0.355862	0.0975141	0.922318	0.97628	FALSE	FALSE	-1.33371	0.357217	-3.73361
ENSMUSG00000073411	H2-D1	histocompatibility_2,_D_region_locus_1	protein_coding	17	35481706	35486475	+	ENSMUST00000172785;ENSMUST00000172503;ENSMUST00000174325	35481706;35482072;35484453	35486475;35486329;35485295	?	NM_010380	protein_binding;negative_regulation_of_neuron_projection_development;membrane;integral_component_of_membrane;external_side_of_plasma_membrane;extracellular_space;Golgi_apparatus;cell_surface;plasma_membrane;endoplasmic_reticulum;immune_system_process;early_endosome_membrane;immune_response;identical_protein_binding;antigen_processing_and_presentation;phagocytic_vesicle_membrane;integral_component…	24577	16467	26393	13949	18414	26204	16720	15199	17005	30754.7	20009.4	25955.9	13011.8	14476.8	21298.8	17222.5	15967.3	16656.8	19483.8	0.653072	0.20291	3.21853	0.0012885	0.134403	FALSE	FALSE	0.622107	0.202926	3.06568	0.00217177	0.0411882	TRUE	THR	-0.0309654	0.202938	-0.152585
ENSMUSG00000022346	Myc	myelocytomatosis_oncogene	protein_coding	15	61857240	61862223	+	ENSMUST00000161976;ENSMUST00000022971;ENSMUST00000159327;ENSMUST00000167731;ENSMUST00000159338;ENSMUST00000160009;ENSMUST00000191178	61857240;61857413;61857471;61858883;61859271;61857771	61862199;61862223;61861916;61859466;61862102;61861757	17869	NM_001177352;NM_001177354;NM_010849;NM_001177353	protein_binding;nuclear_body;nucleus;cellular_response_to_hypoxia;sequence-specific_DNA_binding;negative_regulation_of_gene_expression;Wnt_signaling_pathway;nucleolus;positive_regulation_of_gene_expression;positive_regulation_of_cell_cycle;positive_regulation_of_transcription_by_RNA_polymerase_II;positive_regulation_of_fibroblast_proliferation;glucose_metabolic_process;positive_regulation_of_cell…	229	254	402	230	232	291	190	130	157	286.562	308.641	395.343	214.547	182.395	236.527	195.71	136.571	153.786	234.454	0.647876	0.203375	3.18563	0.0014444	0.142293	FALSE	FALSE	1.02952	0.20726	4.96727	6.79014e-07	0.000104326	TRUE	THR	0.38164	0.208133	1.83364
ENSMUSG00000041189	Chrnb1	cholinergic_receptor,_nicotinic,_beta_polypeptide_1_(muscle)	protein_coding	11	69674862	69686769	-	ENSMUST00000045971;ENSMUST00000154816;ENSMUST00000129381;ENSMUST00000147791	69674862;69683530;69683605;69684346	69686769;69685096;69684646;69686731	11443	NM_009601	protein_binding;muscle_cell_development;synapse;membrane;integral_component_of_membrane;cell_junction;plasma_membrane;ion_transport;integral_component_of_plasma_membrane;transmembrane_signaling_receptor_activity;ion_channel_activity;extracellular_ligand-gated_ion_channel_activity;acetylcholine-gated_cation-selective_channel_activity;ion_transmembrane_transport;regulation_of_postsynaptic_membrane_…	1093	1283	1422	783	1376	1189	716	693	812	1367.74	1559	1398.45	730.392	1081.79	966.427	737.518	728.029	795.375	1040.53	0.637408	0.154699	4.12032	3.78351e-05	0.0106123	TRUE	TRUE	0.935628	0.155689	6.0096	1.85981e-09	6.59741e-07	TRUE	THR	0.29822	0.155941	1.91239
ENSMUSG00000038894	Irs2	insulin_receptor_substrate_2	protein_coding	8	11034681	11058458	-	ENSMUST00000040514	11034681	11058458	384783	NM_001081212	protein_binding;positive_regulation_of_cell_population_proliferation;cytosol;mammary_gland_development;cytoplasm;plasma_membrane;protein-containing_complex;signal_transduction;insulin_receptor_binding;insulin_receptor_signaling_pathway;brain_development;protein_kinase_binding;protein_domain_specific_binding;14-3-3_protein_binding;positive_regulation_of_glucose_import;protein_phosphatase_binding;p…	1385	994	1503	980	1156	1253	936	810	876	1733.14	1207.83	1478.11	914.156	908.832	1018.45	964.13	850.943	858.065	1103.74	0.636916	0.148972	4.2754	1.90795e-05	0.00694661	TRUE	TRUE	0.72513	0.149563	4.84834	1.245e-06	0.000169671	TRUE	THR	0.0882145	0.149818	0.58881
ENSMUSG00000067768	Xlr4b	X-linked_lymphocyte-regulated_4B	protein_coding	X	72257939	72266059	+	ENSMUST00000156188;ENSMUST00000069077;ENSMUST00000124904;ENSMUST00000069103;ENSMUST00000114506;ENSMUST00000081827;ENSMUST00000127701;ENSMUST00000142237	72257939;72257955;72257956;72258038;72260956;72261969	72265566;72266059;72263676;72266056;72263665;72265547	27083	?;NM_001293680;NM_001293676;NM_001293678;NM_001293679;NM_001293677;NM_021365	molecular_function;nucleoplasm;spermatid_development;meiotic_cell_cycle;synaptonemal_complex;positive_regulation_of_synapse_assembly;positive_regulation_of_dendritic_spine_morphogenesis	136	79	96	65	127	87	38	63	53	170.185	95.9948	94.4103	60.6328	99.8457	70.7142	39.142	66.1845	51.9149	83.2249	0.63527	0.329507	1.92794	0.0538623	0.70735	FALSE	FALSE	1.19462	0.338382	3.53041	0.000414922	0.0136359	TRUE	THR	0.559354	0.339758	1.64633
ENSMUSG00000019852	Arfgef3	ARFGEF_family_member_3	protein_coding	10	18457587	18619697	-	ENSMUST00000215836;ENSMUST00000019999	18457587;18465151	18619697;18619501	?	NM_001033258	membrane;integral_component_of_membrane;regulation_of_catalytic_activity;cytoplasmic_vesicle;guanyl-nucleotide_exchange_factor_activity;actin_cytoskeleton_organization;regulation_of_ARF_protein_signal_transduction;transport_vesicle_membrane;transport_vesicle	420	370	584	278	346	581	229	221	271	525.572	449.596	574.329	259.322	272.021	472.241	235.882	232.171	265.452	365.176	0.626448	0.232776	2.6912	0.00711948	0.337399	FALSE	FALSE	1.07927	0.235223	4.5883	4.46871e-06	0.000476966	TRUE	THR	0.452824	0.235659	1.92152
ENSMUSG00000032515	Csrnp1	cysteine-serine-rich_nuclear_protein_1	protein_coding	9	119800229	119813724	-	ENSMUST00000035101;ENSMUST00000215916;ENSMUST00000214058;ENSMUST00000213936;ENSMUST00000216929	119800229;119800231;119801147;119803327;119803420	119813509;119806401;119812089;119813724;119812845	215418	NM_001357561;NM_153287;NM_001357562;NM_001357560	post-embryonic_development;platelet-derived_growth_factor_receptor_signaling_pathway;nucleus;DNA_binding;positive_regulation_of_transcription_by_RNA_polymerase_II;regulation_of_transcription_by_RNA_polymerase_II;DNA-binding_transcription_factor_activity,_RNA_polymerase_II-specific;apoptotic_process;DNA-binding_transcription_factor_activity;skeletal_system_morphogenesis;roof_of_mouth_development;f…	2156	2048	2229	1452	2301	2024	1221	1075	1296	2697.94	2488.57	2192.09	1354.44	1809.02	1645.12	1257.69	1129.34	1269.47	1760.41	0.616878	0.140522	4.38991	1.13397e-05	0.00461337	TRUE	TRUE	1.01239	0.141286	7.16553	7.74884e-13	6.44543e-10	TRUE	THR	0.395513	0.14143	2.79652
ENSMUSG00000037405	Icam1	intercellular_adhesion_molecule_1	protein_coding	9	20927281	20940113	+	ENSMUST00000215003;ENSMUST00000086399	20927281	20932300;20940113	15894	?;NM_010493	?;sensory_perception_of_sound;cellular_response_to_leukemia_inhibitory_factor;extracellular_exosome;cellular_response_to_glucose_stimulus;establishment_of_endothelial_intestinal_barrier;protein-containing_complex_binding;membrane;integral_component_of_membrane;immunological_synapse;extracellular_space;external_side_of_plasma_membrane;plasma_membrane;cell_surface;integral_component_of_plasma_membr…	3476	3243	3791	1917	2856	4685	2050	1639	2377	4349.74	3940.65	3728.22	1788.2	2245.35	3808	2111.61	1721.85	2328.33	2891.33	0.615855	0.241689	2.54813	0.0108302	0.402259	FALSE	FALSE	0.963738	0.241938	3.9834	6.79351e-05	0.00381988	TRUE	THR	0.347883	0.241989	1.4376
ENSMUSG00000036492	Rnf39	ring_finger_protein_39	protein_coding	17	37253810	37258878	+	ENSMUST00000040498;ENSMUST00000173072;ENSMUST00000174669	37253810;37253947;37255970	37258878;37256507;37258178	386454	NM_001099632	metal_ion_binding;innate_immune_response;cytoplasm;regulation_of_gene_expression;ubiquitin_protein_ligase_activity;protein_ubiquitination;protein_binding	421	328	431	253	330	473	181	183	244	526.824	398.56	423.863	236.001	259.442	384.458	186.44	192.25	239.004	316.316	0.615167	0.218096	2.82062	0.00479306	0.272043	FALSE	FALSE	1.12597	0.221376	5.08623	3.65242e-07	6.43093e-05	TRUE	THR	0.510802	0.221874	2.30222
ENSMUSG00000041247	Lamp3	lysosomal-associated_membrane_protein_3	protein_coding	16	19472128	19525125	-	ENSMUST00000081880	19472128	19525125	239739	NM_177356	molecular_function;positive_regulation_of_gene_expression;negative_regulation_of_cysteine-type_endopeptidase_activity_involved_in_apoptotic_process;membrane;integral_component_of_membrane;plasma_membrane;perinuclear_region_of_cytoplasm;endosome;intracellular_membrane-bounded_organelle;cytoplasmic_vesicle_membrane;cytoplasmic_vesicle;immune_system_process;lysosome;lysosomal_membrane;cell_surface;e…	7990	5213	8298	3634	6308	9495	3490	3185	4254	9998.39	6334.44	8160.59	3389.84	4959.27	7717.6	3594.88	3345.99	4166.9	5740.88	0.608233	0.262308	2.31878	0.020407	0.514388	FALSE	FALSE	1.14079	0.262463	4.34648	1.38342e-05	0.00117918	TRUE	THR	0.532558	0.262486	2.0289
ENSMUSG00000056145	AI504432	expressed_sequence_AI504432	lncRNA	3	106946820	106961663	+	ENSMUST00000070085	106946820	106961663	229694	NR_033498	?	302	234	397	410	671	763	300	298	300	377.912	284.339	390.426	382.453	527.531	620.171	309.016	313.063	293.858	388.752	-0.539562	0.202165	-2.66893	0.00760943	0.345634	FALSE	FALSE	0.201935	0.205041	0.984855	0.324696	0.662588	FALSE	FALSE	0.741498	0.202285	3.66562
ENSMUSG00000042807	Hecw2	HECT,_C2_and_WW_domain_containing_E3_ubiquitin_protein_ligase_2	protein_coding	1	53846035	54234327	-	ENSMUST00000120904;ENSMUST00000150677;ENSMUST00000152870;ENSMUST00000146850;ENSMUST00000097741;ENSMUST00000087659	53846035;53871851;53878176;53980655;53969972;53846041	54233207;53880330;53905671;54234327;54234193	329152	?;NM_172655;NM_001001883	cytoplasm;transferase_activity;ubiquitin-protein_transferase_activity;protein_polyubiquitination;cytoskeleton;protein_ubiquitination;proteasome-mediated_ubiquitin-dependent_protein_catabolic_process;spindle;ubiquitin_protein_ligase_activity;mitotic_spindle;positive_regulation_of_protein_catabolic_process;regulation_of_mitotic_metaphase/anaphase_transition;regulation_of_dendrite_morphogenesis;nega…	686	548	940	442	514	973	334	281	411	858.435	665.888	924.434	412.303	404.1	790.861	344.038	295.204	402.585	566.427	0.607406	0.261804	2.32008	0.0203365	0.514388	FALSE	FALSE	1.23298	0.263602	4.67741	2.90523e-06	0.000343529	TRUE	THR	0.62557	0.263821	2.37119
ENSMUSG00000062127	Cttnbp2nl	CTTNBP2_N-terminal_like	protein_coding	3	104909231	104960462	-	ENSMUST00000077548;ENSMUST00000098763;ENSMUST00000197437;ENSMUST00000199002	104909231;104909233;104913381;104913411	104960462;104960267;104960270;104960241	80281	NM_030249;NM_001163333;NM_001163332	cytoplasm;cytoskeleton;cell_projection;lamellipodium;protein_dephosphorylation;actin_cytoskeleton;protein_phosphatase_2A_binding;negative_regulation_of_transporter_activity;negative_regulation_of_transmembrane_transport	2624	1904	3105	1430	2071	3363	1050	1036	1394	3283.58	2313.6	3053.58	1333.92	1628.19	2733.47	1081.56	1088.37	1365.46	1986.86	0.602831	0.246892	2.44168	0.014619	0.453469	FALSE	FALSE	1.2909	0.247483	5.21614	1.82691e-07	3.7759e-05	TRUE	THR	0.688073	0.247547	2.77957
ENSMUSG00000078586	Gm11735	predicted_gene_11735	unprocessed_pseudogene	11	116629888	116640659	-	ENSMUST00000106377	116629888	116640659	?	?	?	0	19	24	13	13	10	0	0	0	0	23.0873	23.6026	12.1266	10.2204	8.12807	0	0	0	8.57389	0.622417	1.08707	0.572561	0.566942	0.966678	FALSE	FALSE	6.38042	1.58482	4.02597	5.67413e-05	0.00338733	TRUE	THR	5.758	1.58691	3.62843
ENSMUSG00000098900	Gm18190	predicted_gene,_18190	transcribed_unprocessed_pseudogene	7	7268497	7281266	-	ENSMUST00000174801;ENSMUST00000209485;ENSMUST00000209944;ENSMUST00000210994	7268497;7269792;7270230;7270253	7272334;7281196;7281266;7281209	?	?	?	13	21	30	21	35	40	7	7	8	16.2677	25.5176	29.5032	19.5891	27.5165	32.5123	7.21037	7.35383	7.83621	19.2563	-0.154572	0.442957	-0.348955	0.727123	0.985127	FALSE	FALSE	1.67855	0.51858	3.23681	0.00120874	0.0280628	TRUE	THR	1.83312	0.507589	3.61142
ENSMUSG00000028214	Gem	GTP_binding_protein_(gene_overexpressed_in_skeletal_muscle)	protein_coding	4	11704457	11714752	+	ENSMUST00000108304;ENSMUST00000029868	11704457;11705807	11714752	14579	NM_010276	nucleus;chromosome_organization;membrane;plasma_membrane;nucleotide_binding;magnesium_ion_binding;GTPase_activity;GTP_binding;GDP_binding;mitotic_cell_cycle;midbody;protein_binding;mitotic_spindle;cytoplasmic_side_of_plasma_membrane;metaphase_plate_congression;spindle_midzone;calcium_channel_regulator_activity;negative_regulation_of_high_voltage-gated_calcium_channel_activity	1559	831	1440	828	1257	1381	715	525	592	1950.87	1009.77	1416.15	772.369	988.237	1122.49	736.488	551.537	579.879	1014.2	0.601804	0.237115	2.53803	0.0111478	0.405572	FALSE	FALSE	1.22832	0.238224	5.15615	2.52078e-07	4.75049e-05	TRUE	THR	0.626516	0.238355	2.6285
ENSMUSG00000112702	Gm47571	predicted_gene,_47571	TEC	10	47516219	47516630	+	ENSMUST00000217715	47516219	47516630	?	?	?	34	22	32	14	19	26	4	2	4	42.5463	26.7327	31.4701	13.0594	14.9375	21.133	4.12021	2.10109	3.9181	17.7798	1.02986	0.462429	2.22707	0.0259423	0.554436	FALSE	FALSE	3.30492	0.621868	5.31451	1.06947e-07	2.48054e-05	TRUE	THR	2.27506	0.631331	3.60359
ENSMUSG00000042510	AA986860	expressed_sequence_AA986860	protein_coding	1	130659713	130672359	+	ENSMUST00000039323;ENSMUST00000186185;ENSMUST00000190859	130659713;130659847;130668009	130672359;130670200;130672358	212439	NM_177604	molecular_function;biological_process;cytoplasm;cytosol;plasma_membrane	2216	2465	2715	1827	2581	2290	1458	1502	1815	2773.02	2995.28	2670.04	1704.25	2029.15	1861.33	1501.82	1577.92	1777.84	2098.96	0.592351	0.115332	5.13604	2.80586e-07	0.00022561	TRUE	TRUE	0.796354	0.115865	6.87312	6.28143e-12	3.88515e-09	TRUE	THR	0.204003	0.115995	1.75871
ENSMUSG00000039004	Bmp6	bone_morphogenetic_protein_6	protein_coding	13	38529083	38684278	+	ENSMUST00000171970;ENSMUST00000224452;ENSMUST00000223628	38529083;38530129;38578421	38684278;38541945;38669895	12161	NM_007556	protein_binding;SMAD_protein_signal_transduction;type_B_pancreatic_cell_development;positive_regulation_of_gene_expression;positive_regulation_of_transcription_by_RNA_polymerase_II;BMP_signaling_pathway;positive_regulation_of_neuron_differentiation;cytoplasm;positive_regulation_of_osteoblast_differentiation;positive_regulation_of_epithelial_cell_proliferation;ossification;osteoblast_differentiati…	3479	1965	3268	1770	2355	3893	1705	1248	1921	4353.49	2387.72	3213.88	1651.08	1851.47	3164.26	1756.24	1311.08	1881.67	2396.77	0.578281	0.27159	2.12925	0.033234	0.605948	FALSE	FALSE	1.00819	0.271894	3.70801	0.000208892	0.00869259	TRUE	THR	0.429906	0.271936	1.58091
ENSMUSG00000016520	Lnx2	ligand_of_numb-protein_X_2	protein_coding	5	146953465	147013396	-	ENSMUST00000016664;ENSMUST00000123092	146953465;146955074	147013396;146955845	140887	NM_080795	protein_binding;cellular_component;metal_ion_binding;protein_ubiquitination;identical_protein_binding;PDZ_domain_binding;ubiquitin-protein_transferase_activity	1282	796	1115	707	1157	1091	524	628	788	1604.25	967.238	1096.54	659.498	909.618	886.772	539.748	659.744	771.866	899.474	0.577918	0.220063	2.62615	0.00863571	0.36804	FALSE	FALSE	0.895234	0.220884	4.05296	5.05727e-05	0.00309623	TRUE	THR	0.317316	0.221025	1.43566
ENSMUSG00000053198	Prx	periaxin	protein_coding	7	27196813	27219639	+	ENSMUST00000238964;ENSMUST00000098644;ENSMUST00000108355;ENSMUST00000238936;ENSMUST00000125990;ENSMUST00000065487	27196813;27198749;27207226;27207231	27219256;27219639;27219459;27219466	19153	?;NM_198048;NM_019412	nucleus;cytoplasm;protein_binding;membrane;cell_junction;plasma_membrane;cytosol;nuclear_speck;regulation_of_RNA_splicing;myelin_sheath;transmission_of_nerve_impulse;sensory_perception_of_pain;peripheral_nervous_system_myelin_maintenance;peripheral_nervous_system_myelin_formation	3820	2645	3778	2034	3565	3868	1882	1676	2285	4780.21	3214	3715.44	1897.34	2802.76	3143.94	1938.56	1760.72	2238.22	2832.35	0.577749	0.208268	2.77406	0.00553608	0.292854	FALSE	FALSE	0.979627	0.208589	4.69645	2.64723e-06	0.000317693	TRUE	THR	0.401878	0.208635	1.92622
ENSMUSG00000041695	Kcnj2	potassium_inwardly-rectifying_channel,_subfamily_J,_member_2	protein_coding	11	110956990	110967647	+	ENSMUST00000042970	110956990	110967647	16518	NM_008425	membrane;integral_component_of_membrane;plasma_membrane;ion_transport;potassium_ion_transport;Golgi_apparatus;voltage-gated_ion_channel_activity;regulation_of_ion_transmembrane_transport;intrinsic_component_of_membrane;identical_protein_binding;inward_rectifier_potassium_channel_activity;dendrite;neuronal_cell_body;protein_binding;protein_homotetramerization;potassium_ion_transmembrane_transport;…	1103	539	1015	605	691	1139	495	491	490	1380.25	654.952	998.192	564.351	543.255	925.787	509.876	515.819	479.968	730.273	0.576698	0.269453	2.14025	0.0323344	0.598138	FALSE	FALSE	1.01044	0.270465	3.73593	0.000187026	0.00802749	TRUE	THR	0.433741	0.270603	1.60286
ENSMUSG00000082292	Gm12250	predicted_gene_12250	processed_pseudogene	11	58078565	58079838	+	ENSMUST00000119467	58078565	58079838	?	?	?	149	38	141	23	27	28	78	63	55	186.453	46.1747	138.665	21.4547	21.227	22.7586	80.3441	66.1845	53.8739	70.7929	2.50444	0.446081	5.6143	1.97355e-08	2.06982e-05	TRUE	THR	0.890469	0.427532	2.08281	0.0372683	0.215593	FALSE	FALSE	-1.61397	0.450716	-3.58089
ENSMUSG00000021411	Pxdc1	PX_domain_containing_1	protein_coding	13	34811817	34837469	-	ENSMUST00000053459;ENSMUST00000021847;ENSMUST00000125037;ENSMUST00000152392	34811817;34811823;34811824;34812851	34837469;34836664;34832551	66895	NM_001382845;NM_025831	molecular_function;biological_process;cellular_component;phosphatidylinositol_binding	3375	2744	3566	1829	3470	3693	1762	1403	1860	4223.35	3334.3	3506.95	1706.11	2728.07	3001.69	1814.95	1473.92	1821.92	2623.47	0.573046	0.20451	2.80204	0.00507799	0.281786	FALSE	FALSE	1.1142	0.204948	5.43652	5.43315e-08	1.37956e-05	TRUE	THR	0.541156	0.204996	2.63983
ENSMUSG00000087516	Tbx3os1	T-box_3,_opposite_strand_1	lncRNA	5	119708195	119809430	-	ENSMUST00000201466;ENSMUST00000202307;ENSMUST00000200851;ENSMUST00000134493;ENSMUST00000140101;ENSMUST00000129108	119708195;119708198;119708290;119749328;119749965;119755966	119713011;119765370;119708827;119765447;119765658;119809430	100039542	?;NR_045702	molecular_function;biological_process;cellular_component	293	260	450	365	508	544	273	229	247	366.649	315.932	442.548	340.476	399.383	442.167	281.204	240.575	241.943	341.209	-0.0696718	0.175425	-0.39716	0.691249	0.982094	FALSE	FALSE	0.561511	0.179079	3.13555	0.00171533	0.035456	TRUE	TRUE	0.631183	0.177293	3.56011
ENSMUSG00000037846	Rtkn2	rhotekin_2	protein_coding	10	67815400	67895570	+	ENSMUST00000068994;ENSMUST00000147556;ENSMUST00000123147;ENSMUST00000118160;ENSMUST00000117086;ENSMUST00000105437	67815435;67815528;67879798;67815400;67815545;67815428	67895567;67895570;67886876;67879698;67878128;67879694	170799	?;NM_001359318;NM_001359319	molecular_function;nucleus;positive_regulation_of_cell_population_proliferation;cytoplasm;signal_transduction;plasma_membrane;positive_regulation_of_NF-kappaB_transcription_factor_activity;hemopoiesis;positive_regulation_of_NIK/NF-kappaB_signaling;negative_regulation_of_intrinsic_apoptotic_signaling_pathway	5192	3782	5118	2345	5688	5177	2308	2026	2534	6497.08	4595.6	5033.25	2187.44	4471.83	4207.9	2377.36	2128.41	2482.12	3775.66	0.569185	0.240303	2.36861	0.0178549	0.492674	FALSE	FALSE	1.20638	0.240599	5.01407	5.329e-07	8.53297e-05	TRUE	THR	0.637195	0.240626	2.64807
ENSMUSG00000006930	Hap1	huntingtin-associated_protein_1	protein_coding	11	100238153	100246954	-	ENSMUST00000138603;ENSMUST00000103124;ENSMUST00000173630;ENSMUST00000174635;ENSMUST00000146878	100238153;100239685;100240124;100240244;100243082	100246954;100246913;100244866;100242731;100246209	15114	NM_177981;NM_001359052;NM_010404	protein_binding;nucleolus;positive_regulation_of_neuron_projection_development;cytoplasm;cytosol;nucleus;cell_junction;endoplasmic_reticulum;perinuclear_region_of_cytoplasm;endosome;autophagy;protein_transport;synapse;cytoplasmic_vesicle;cell_projection_organization;cytoskeleton;growth_cone;cell_projection;dendrite;neuron_projection;mitochondrion;synaptic_vesicle;axon;lysosome;transmembrane_trans…	902	913	926	795	961	768	609	536	602	1128.73	1109.41	910.666	741.586	755.525	624.236	627.302	563.093	589.675	783.358	0.568868	0.136195	4.17687	2.95549e-05	0.0089152	TRUE	TRUE	0.82167	0.137528	5.97459	2.30673e-09	8.0642e-07	TRUE	THR	0.252803	0.137773	1.83492
ENSMUSG00000001943	Vsig2	V-set_and_immunoglobulin_domain_containing_2	protein_coding	9	37450551	37455501	+	ENSMUST00000002008;ENSMUST00000215957;ENSMUST00000215271;ENSMUST00000213502;ENSMUST00000213699;ENSMUST00000215710	37450551;37450587;37450590;37452568;37452775;37453294	37455497;37455501;37455327;37454426;37453989	57276	NM_020518	molecular_function;biological_process;membrane;integral_component_of_membrane;integral_component_of_plasma_membrane	1260	993	1173	721	1151	1325	615	651	761	1576.72	1206.62	1153.58	672.558	904.901	1076.97	633.483	683.906	745.419	961.572	0.567581	0.192443	2.94934	0.00318452	0.222014	FALSE	FALSE	0.931856	0.193396	4.81837	1.44733e-06	0.000189742	TRUE	THR	0.364275	0.193534	1.88223
ENSMUSG00000000402	Egfl6	EGF-like-domain,_multiple_6	protein_coding	X	165306003	165368716	-	ENSMUST00000000412	165306003	165368716	54156	NM_019397	membrane;calcium_ion_binding;extracellular_region;cell_differentiation;extracellular_matrix;cell_adhesion;basement_membrane;integrin_binding;positive_regulation_of_cell-substrate_adhesion;extracellular_matrix_organization	1079	894	1383	647	1075	1383	703	566	577	1350.22	1086.32	1360.1	603.529	845.151	1124.11	724.127	594.61	565.186	917.039	0.560975	0.216669	2.58909	0.0096229	0.383675	FALSE	FALSE	1.01124	0.217692	4.64527	3.39636e-06	0.000388279	TRUE	THR	0.450263	0.217812	2.06721
ENSMUSG00000030543	Mesp2	mesoderm_posterior_2	protein_coding	7	79460475	79463187	+	ENSMUST00000107394	79460475	79463187	17293	NM_008589	nucleus;DNA-binding_transcription_factor_activity;protein_dimerization_activity;regulation_of_transcription,_DNA-templated;sequence-specific_double-stranded_DNA_binding	91	51	89	47	87	81	30	45	36	113.874	61.9713	87.5262	43.8422	68.3982	65.8373	30.9016	47.2746	35.2629	61.6543	0.559988	0.321529	1.74164	0.0815713	0.774061	FALSE	FALSE	1.21558	0.335082	3.62772	0.000285936	0.0107387	TRUE	THR	0.655595	0.336202	1.95001
ENSMUSG00000050919	Zfp366	zinc_finger_protein_366	protein_coding	13	99321331	99387164	+	ENSMUST00000056558	99321331	99387164	238803	NM_001004149	nucleus;negative_regulation_of_transcription_by_RNA_polymerase_II;response_to_estrogen;DNA_binding;metal_ion_binding;RNA_polymerase_II_cis-regulatory_region_sequence-specific_DNA_binding;regulation_of_transcription_by_RNA_polymerase_II;DNA-binding_transcription_factor_activity;transcription_corepressor_activity;estrogen_receptor_binding;negative_regulation_of_intracellular_estrogen_receptor_signa…	820	411	805	396	587	912	382	301	450	1026.12	499.416	791.67	369.394	461.492	741.28	393.48	316.215	440.787	559.983	0.559097	0.294004	1.90167	0.0572145	0.718774	FALSE	FALSE	1.00986	0.29524	3.42049	0.000625078	0.0182544	TRUE	THR	0.450767	0.295382	1.52605
ENSMUSG00000034271	Jdp2	Jun_dimerization_protein_2	protein_coding	12	85645801	85686652	+	ENSMUST00000177587;ENSMUST00000050687;ENSMUST00000171754;ENSMUST00000222689	85645801;85646190;85646792;85648996	85686652;85655066	81703	NM_001205052;NM_030887;NM_001205053	protein_binding;nucleus;negative_regulation_of_fat_cell_differentiation;negative_regulation_of_transcription_by_RNA_polymerase_II;protein-containing_complex_binding;regulation_of_transcription_by_RNA_polymerase_II;chromatin_binding;DNA_binding;DNA-binding_transcription_factor_activity;regulation_of_transcription,_DNA-templated;RNA_polymerase_II_cis-regulatory_region_sequence-specific_DNA_binding;…	644	854	913	566	850	823	508	501	543	805.878	1037.72	897.881	527.972	668.259	668.94	523.267	526.324	531.883	687.569	0.554637	0.145235	3.81888	0.000134057	0.0281194	TRUE	TRUE	0.79366	0.146612	5.41335	6.18579e-08	1.55431e-05	TRUE	THR	0.239023	0.146845	1.62773
ENSMUSG00000115326	Gm35019	predicted_gene,_35019	lncRNA	15	37893239	37899960	-	ENSMUST00000226812	37893239	37899960	?	?	?	7	15	25	21	21	22	5	3	1	8.75954	18.2269	24.586	19.5891	16.5099	17.8817	5.15026	3.15164	0.979526	12.7594	-0.0511514	0.575966	-0.0888097	0.929233	0.99804	FALSE	FALSE	2.49825	0.727699	3.43308	0.000596761	0.017695	TRUE	THR	2.5494	0.71849	3.54828
ENSMUSG00000039167	Adgrl4	adhesion_G_protein-coupled_receptor_L4	protein_coding	3	151143524	151250723	+	ENSMUST00000046977;ENSMUST00000238382;ENSMUST00000196970;ENSMUST00000155652;ENSMUST00000141038;ENSMUST00000238268;ENSMUST00000238194;ENSMUST00000129283;ENSMUST00000198893	151143524;151143533;151143565;151143911;151144735;151144975;151199840;151205708;151223066	151250723;151145826;151205833;151203581;151205804;151206032;151205725;151213134;151227773	170757	NM_133222	membrane;integral_component_of_membrane;plasma_membrane;calcium_ion_binding;integral_component_of_plasma_membrane;transmembrane_signaling_receptor_activity;cytoplasmic_vesicle;G_protein-coupled_receptor_signaling_pathway;G_protein-coupled_receptor_activity;signal_transduction;cell_surface_receptor_signaling_pathway;adenylate_cyclase-activating_G_protein-coupled_receptor_signaling_pathway;protein-…	3207	1402	2475	1435	2212	3058	1297	1193	1762	4013.12	1703.6	2434.02	1338.59	1739.04	2485.56	1335.98	1253.3	1725.92	2003.24	0.55077	0.295729	1.86242	0.0625445	0.733174	FALSE	FALSE	0.917317	0.296027	3.09876	0.0019433	0.0384151	TRUE	THR	0.366547	0.296064	1.23807
ENSMUSG00000024168	Tmem204	transmembrane_protein_204	protein_coding	17	25276676	25302565	-	ENSMUST00000024984;ENSMUST00000232699;ENSMUST00000233505;ENSMUST00000153745	25276676;25276878	25300155;25300164;25302565;25297198	407831	NM_001001183	protein_binding;membrane;integral_component_of_membrane;cell_junction;plasma_membrane;adherens_junction;lymph_vessel_development;smooth_muscle_cell_differentiation;regulation_of_vascular_endothelial_growth_factor_receptor_signaling_pathway	2824	1447	2308	1499	1832	2859	1230	1023	1422	3533.85	1758.28	2269.78	1398.29	1440.29	2323.81	1266.97	1074.71	1392.89	1828.76	0.550466	0.263385	2.08997	0.0366206	0.628727	FALSE	FALSE	1.0176	0.263817	3.85722	0.000114686	0.00563346	TRUE	THR	0.467135	0.263862	1.77037
ENSMUSG00000064193	Gm4735	predicted_gene_4735	processed_pseudogene	2	80667485	80668786	+	ENSMUST00000138679	80667485	80668786	?	?	?	17	12	37	27	13	14	0	1	4	21.2732	14.5815	36.3873	25.1859	10.2204	11.3793	0	1.05055	3.9181	13.7774	0.642982	0.655206	0.981344	0.326423	0.919414	FALSE	FALSE	3.84448	0.900633	4.26865	1.96662e-05	0.00153028	TRUE	THR	3.2015	0.903309	3.54419
ENSMUSG00000031502	Col4a1	collagen,_type_IV,_alpha_1	protein_coding	8	11248423	11362826	-	ENSMUST00000033898;ENSMUST00000209735;ENSMUST00000209598;ENSMUST00000130488;ENSMUST00000209661;ENSMUST00000208386;ENSMUST00000208095;ENSMUST00000209000	11248423;11248431;11249519;11262401;11268035;11276953;11294363;11295002	11362826;11362689;11260831;11267269;11291148;11282439;11329656;11295605	12826	NM_009931	cellular_response_to_amino_acid_stimulus;extracellular_space;extracellular_region;extracellular_matrix_structural_constituent;basement_membrane;collagen_trimer;brain_development;angiogenesis;extracellular_matrix_organization;extracellular_matrix;neuromuscular_junction_development;blood_vessel_morphogenesis;extracellular_matrix_structural_constituent_conferring_tensile_strength;collagen-containing…	8608	5962	7426	4082	6681	10161	4715	4274	5893	10771.7	7244.57	7303.03	3807.74	5252.51	8258.93	4856.7	4490.04	5772.35	6417.51	0.547752	0.257725	2.12533	0.0335588	0.610487	FALSE	FALSE	0.7438	0.257801	2.88517	0.00391201	0.0583944	TRUE	THR	0.196048	0.257814	0.760423
ENSMUSG00000044786	Zfp36	zinc_finger_protein_36	protein_coding	7	28076209	28079678	-	ENSMUST00000051241;ENSMUST00000209061	28076209;28076216	28079678;28078680	?	NM_011756	response_to_wounding;cellular_response_to_lipopolysaccharide;mRNA_3'-UTR_binding;nucleus;mRNA_catabolic_process;ribonucleoprotein_complex;RISC-loading_complex;cellular_response_to_tumor_necrosis_factor;cellular_response_to_granulocyte_macrophage_colony-stimulating_factor_stimulus;negative_regulation_of_transcription_by_RNA_polymerase_II;protein-containing_complex_binding;mRNA_binding;cytoplasm;re…	5156	3312	3580	3379	3887	4158	2371	2513	2515	6452.03	4024.49	3520.72	3151.97	3055.91	3379.65	2442.26	2640.02	2463.51	3458.95	0.545655	0.200175	2.72589	0.00641276	0.320266	FALSE	FALSE	0.891159	0.20042	4.44646	8.72963e-06	0.000819363	TRUE	THR	0.345504	0.20045	1.72364
ENSMUSG00000036885	Arhgef26	Rho_guanine_nucleotide_exchange_factor_(GEF)_26	protein_coding	3	62245765	62369642	+	ENSMUST00000079300;ENSMUST00000163008;ENSMUST00000161493;ENSMUST00000159746;ENSMUST00000161057;ENSMUST00000192138	62245765;62246420;62247811;62248522;62327089;62334601	62369642;62287140;62285539;62288412;62367633;62337432	622434	NM_001081295	cellular_component;guanyl-nucleotide_exchange_factor_activity;activation_of_GTPase_activity;endothelial_cell_morphogenesis;ruffle_assembly;protein_binding	1209	720	1167	656	988	1281	566	472	623	1512.9	874.889	1147.68	611.925	776.752	1041.21	583.01	495.858	610.245	850.495	0.540417	0.233516	2.31426	0.0206534	0.515109	FALSE	FALSE	1.06532	0.234657	4.53991	5.62789e-06	0.000577685	TRUE	THR	0.524904	0.234754	2.23597
ENSMUSG00000024810	Il33	interleukin_33	protein_coding	19	29902514	29938118	+	ENSMUST00000120388;ENSMUST00000144528;ENSMUST00000177518;ENSMUST00000025724;ENSMUST00000136850	29902514;29902515;29902532;29923190;29929216	29938118;29929477;29936375;29938104;29930213	77125	NM_001360725;NM_133775;NM_001164724	nucleus;positive_regulation_of_gene_expression;negative_regulation_of_transcription_by_RNA_polymerase_II;cytoplasm;positive_regulation_of_oligodendrocyte_differentiation;nucleoplasm;chromosome;intracellular_membrane-bounded_organelle;cytoplasmic_vesicle;extracellular_region;cytokine_activity;extracellular_space;protein_binding;regulation_of_sensory_perception_of_pain;positive_regulation_of_chemok…	1720	1158	2385	1228	1300	2333	926	661	986	2152.34	1407.11	2345.51	1145.49	1022.04	1896.28	953.829	694.412	965.813	1398.09	0.539212	0.259361	2.07901	0.0376168	0.631888	FALSE	FALSE	1.17574	0.260092	4.52047	6.17036e-06	0.000622767	TRUE	THR	0.636525	0.260144	2.44682
ENSMUSG00000022951	Rcan1	regulator_of_calcineurin_1	protein_coding	16	92188841	92267755	-	ENSMUST00000023672;ENSMUST00000232239;ENSMUST00000231410;ENSMUST00000231813;ENSMUST00000232197;ENSMUST00000232457;ENSMUST00000060005	92188843;92188847;92188891;92189398;92195562;92188841	92196965;92263031;92255363;92190520;92267755;92196866;92263034	54720	NM_019466;NM_001081549	nucleus;cytoplasm;response_to_estrogen;skeletal_muscle_fiber_development;nucleic_acid_binding;protein_binding;identical_protein_binding;calcium-mediated_signaling;calcineurin-NFAT_signaling_cascade;locomotion_involved_in_locomotory_behavior;response_to_oxidative_stress;response_to_ischemia;negative_regulation_of_calcineurin-NFAT_signaling_cascade;short-term_memory;regulation_of_phosphoprotein_pho…	1457	1561	2632	1369	1849	1996	1173	1071	1021	1823.24	1896.81	2588.42	1277.02	1453.66	1622.36	1208.25	1125.14	1000.1	1555	0.535694	0.166404	3.21924	0.00128529	0.134403	FALSE	FALSE	0.92104	0.167104	5.51177	3.55238e-08	9.52117e-06	TRUE	THR	0.385345	0.167177	2.30502
ENSMUSG00000081824	Ndufs5-ps	NADH:ubiquinone_oxidoreductase_core_subunit_S5,_pseudogene	processed_pseudogene	16	42775994	42776312	+	ENSMUST00000121906	42775994	42776312	?	?	?	1	0	135	249	227	125	0	2	1	1.25136	0	132.764	232.27	178.464	101.601	0	2.10109	0.979526	72.1591	-1.93268	1.92611	-1.00341	0.315662	0.917354	FALSE	FALSE	5.44801	2.09689	2.59814	0.00937296	0.0972868	TRUE	THR	7.38069	2.09346	3.5256
ENSMUSG00000021596	Mctp1	multiple_C2_domains,_transmembrane_1	protein_coding	13	76532654	77179929	+	ENSMUST00000125209;ENSMUST00000126960;ENSMUST00000109589;ENSMUST00000137052;ENSMUST00000155275;ENSMUST00000122843;ENSMUST00000149028;ENSMUST00000109583	76532654;76727793;76727847;76871806;76973326;76973565;76973602	77179929;76911392;76881002;76976959;76976195;77178864;76976402;77178070	78771	NM_030174;NM_001377108	membrane;integral_component_of_membrane;cell_junction;metal_ion_binding;endoplasmic_reticulum;endoplasmic_reticulum_membrane;calcium_ion_binding;endosome;synapse;cytoplasmic_vesicle;recycling_endosome;synaptic_vesicle_membrane;negative_regulation_of_cell_migration;negative_regulation_of_endocytosis;regulation_of_neurotransmitter_secretion;negative_regulation_of_response_to_oxidative_stress	307	170	292	161	283	286	136	100	181	384.168	206.571	287.165	150.183	222.491	232.463	140.087	105.055	177.294	211.72	0.534954	0.280322	1.90835	0.0563455	0.716344	FALSE	FALSE	1.05383	0.284084	3.70958	0.000207601	0.00866394	TRUE	THR	0.518878	0.284389	1.82454
ENSMUSG00000050370	Ch25h	cholesterol_25-hydroxylase	protein_coding	19	34451178	34452564	-	ENSMUST00000050562	34451178	34452564	12642	NM_009890	membrane;integral_component_of_membrane;metal_ion_binding;endoplasmic_reticulum;endoplasmic_reticulum_membrane;oxidoreductase_activity;monooxygenase_activity;iron_ion_binding;lipid_metabolic_process;steroid_metabolic_process;steroid_biosynthetic_process;sterol_biosynthetic_process;steroid_hydroxylase_activity;lipid_biosynthetic_process;C-4_methylsterol_oxidase_activity;cholesterol_metabolic_proce…	181	130	235	145	155	208	99	78	57	226.497	157.966	231.109	135.258	121.859	169.064	101.975	81.9427	55.833	142.389	0.531582	0.259663	2.0472	0.0406386	0.644924	FALSE	FALSE	1.36336	0.268646	5.07492	3.87656e-07	6.67931e-05	TRUE	THR	0.831776	0.269089	3.09108
ENSMUSG00000036019	Tmtc2	transmembrane_and_tetratricopeptide_repeat_containing_2	protein_coding	10	105023524	105410312	-	ENSMUST00000130665;ENSMUST00000061506;ENSMUST00000147997;ENSMUST00000133441;ENSMUST00000143691;ENSMUST00000139741	105023524;105025364;105025523;105105748;105249304	105070810;105410296;105070795;105035565;105410312;105371849	278279	?;NM_177368	?;membrane;integral_component_of_membrane;transferase_activity;protein_glycosylation;endoplasmic_reticulum;endoplasmic_reticulum_membrane;dolichyl-phosphate-mannose-protein_mannosyltransferase_activity;calcium_ion_homeostasis;protein_O-linked_mannosylation;mannosyltransferase_activity;protein_binding	1489	716	1292	777	1152	1401	635	526	831	1863.28	870.028	1270.61	724.795	905.687	1138.74	654.084	552.588	813.986	977.088	0.531496	0.267594	1.9862	0.047011	0.679855	FALSE	FALSE	0.986213	0.268371	3.67481	0.000238024	0.009423	TRUE	THR	0.454717	0.268439	1.69393
ENSMUSG00000026773	Pfkfb3	6-phosphofructo-2-kinase/fructose-2,6-biphosphatase_3	protein_coding	2	11476244	11558888	-	ENSMUST00000192949;ENSMUST00000179584;ENSMUST00000028114;ENSMUST00000114846;ENSMUST00000195779;ENSMUST00000150086;ENSMUST00000183869;ENSMUST00000170196;ENSMUST00000191668;ENSMUST00000049849;ENSMUST00000114844;ENSMUST00000100411;ENSMUST00000192844;ENSMUST00000191726;ENSMUST00000192827;ENSMUST00000155167;ENSMUST00000140580;ENSMUST00000144921;ENSMUST00000145970;ENSMUST00000114845;ENSMUST00000171188	11476244;11476602;11476635;11476637;11476639;11479218;11482766;11482778;11484711;11485821;11495158;11497121;11497421;11497448;11498717;11480575	11558888;11506912;11558733;11503196;11506511;11506886;11486922;11506828;11506608;11503162;11506107;11505674;11506901	170768	NM_001177758;NM_001177755;NM_001177757;NM_133232;NM_001177752;NM_001177756;NM_001177753;NM_001177754	nucleoplasm;ATP_binding;catalytic_activity;hydrolase_activity;phosphate-containing_compound_metabolic_process;metabolic_process;cytosol;kinase_activity;phosphorylation;6-phosphofructo-2-kinase_activity;fructose-2,6-bisphosphate_2-phosphatase_activity;fructose_metabolic_process;fructose_2,6-bisphosphate_metabolic_process;dephosphorylation;carbohydrate_phosphorylation;transferase_activity;brain_dev…	1896	1055	1424	1058	1273	1858	1113	796	1187	2372.58	1281.96	1400.42	986.915	1000.82	1510.19	1146.45	836.235	1162.7	1299.81	0.530747	0.256607	2.06833	0.0386088	0.635988	FALSE	FALSE	0.684046	0.256943	2.66225	0.00776206	0.0874226	TRUE	THR	0.153299	0.256999	0.596497
ENSMUSG00000084904	Gm14827	predicted_gene_14827	lncRNA	X	93486338	93491333	+	ENSMUST00000146644	93486338	93491333	100503393	NR_045323	gene_silencing_by_miRNA;molecular_function;biological_process;cellular_component	11	10	10	6	4	8	18	18	24	13.765	12.1512	9.8344	5.59687	3.14475	6.50245	18.541	18.9098	23.5086	12.4393	1.22842	0.599791	2.04808	0.0405526	0.644832	FALSE	FALSE	-0.779704	0.528294	-1.47589	0.139973	0.443386	FALSE	FALSE	-2.00812	0.572284	-3.50896
ENSMUSG00000049791	Fzd4	frizzled_class_receptor_4	protein_coding	7	89053563	89062342	+	ENSMUST00000058755	89053563	89062342	14366	NM_008055	protein_binding;sensory_perception_of_sound;cellular_response_to_leukemia_inhibitory_factor;Wnt_signaling_pathway;canonical_Wnt_signaling_pathway;protein-containing_complex_binding;membrane;integral_component_of_membrane;extracellular_space;plasma_membrane;cell_surface;transmembrane_signaling_receptor_activity;G_protein-coupled_receptor_activity;signal_transduction;G_protein-coupled_receptor_sign…	3775	1918	3112	2030	2759	3637	1523	1359	1752	4723.89	2330.61	3060.47	1893.61	2169.09	2956.18	1568.77	1427.69	1716.13	2427.38	0.526962	0.245112	2.14988	0.0315645	0.589044	FALSE	FALSE	1.10173	0.24552	4.48735	7.21159e-06	0.000701443	TRUE	THR	0.574772	0.245548	2.34077
ENSMUSG00000054720	Lrrc8c	leucine_rich_repeat_containing_8_family,_member_C	protein_coding	5	105667254	105760884	+	ENSMUST00000067924;ENSMUST00000150981;ENSMUST00000153955;ENSMUST00000153754	105667254;105667282;105667339;105706724	105760884;105727435;105692506;105754738	100604	NM_133897	cytoplasm;membrane;integral_component_of_membrane;plasma_membrane;ion_transport;endoplasmic_reticulum;endoplasmic_reticulum_membrane;integral_component_of_plasma_membrane;inorganic_anion_transport;anion_transmembrane_transport;cellular_response_to_osmotic_stress;protein_hexamerization;fat_cell_differentiation;ion_channel_complex;taurine_transport;volume-sensitive_anion_channel_activity;aspartate_…	1933	1396	2174	1028	2009	2232	1003	892	1094	2418.88	1696.31	2138	958.931	1579.45	1814.18	1033.14	937.088	1071.6	1516.4	0.522327	0.221789	2.35506	0.0185196	0.499864	FALSE	FALSE	1.0396	0.222452	4.67335	2.96329e-06	0.000348685	TRUE	THR	0.517268	0.222498	2.32482
ENSMUSG00000031538	Plat	plasminogen_activator,_tissue	protein_coding	8	23247743	23272860	+	ENSMUST00000210960;ENSMUST00000033941;ENSMUST00000211033	23247743;23247763;23247811	23266211;23272860;23249520	18791	?;NM_008872	?;synapse;cytoplasm;platelet-derived_growth_factor_receptor_signaling_pathway;synaptic_transmission,_glutamatergic;extracellular_region;extracellular_space;hydrolase_activity;cell_surface;peptidase_activity;proteolysis;apical_part_of_cell;serine-type_endopeptidase_activity;serine-type_peptidase_activity;glutamatergic_synapse;smooth_muscle_cell_migration;secretory_granule;signaling_receptor_bindin…	1570	938	1671	800	1247	1947	969	667	1059	1964.64	1139.79	1643.33	746.25	980.375	1582.53	998.121	700.715	1037.32	1199.23	0.520506	0.28048	1.85577	0.0634865	0.735553	FALSE	FALSE	0.794988	0.280917	2.82998	0.0046551	0.0652483	TRUE	THR	0.274482	0.280964	0.976931
ENSMUSG00000021025	Nfkbia	nuclear_factor_of_kappa_light_polypeptide_gene_enhancer_in_B_cells_inhibitor,_alpha	protein_coding	12	55536195	55539432	-	ENSMUST00000021413;ENSMUST00000219869	55536195;55537192	55539432;55538595	18035	NM_010907	protein_binding;nucleus;positive_regulation_of_transcription_by_RNA_polymerase_II;regulation_of_gene_expression;cellular_response_to_tumor_necrosis_factor;protein-containing_complex_binding;cytoplasm;cytosol;response_to_lipopolysaccharide;negative_regulation_of_Notch_signaling_pathway;regulation_of_cell_population_proliferation;protein-containing_complex;plasma_membrane;enzyme_binding;positive_re…	4093	3219	3794	2414	4390	4014	2687	2507	3019	5121.83	3911.48	3731.17	2251.81	3451.36	3262.61	2767.75	2633.72	2957.19	3343.21	0.509241	0.182736	2.78675	0.00532387	0.287427	FALSE	FALSE	0.610592	0.182895	3.33848	0.000842378	0.0220389	TRUE	THR	0.101351	0.182918	0.554079
ENSMUSG00000030203	Dusp16	dual_specificity_phosphatase_16	protein_coding	6	134692431	134769588	-	ENSMUST00000129433;ENSMUST00000100857;ENSMUST00000204083;ENSMUST00000203651;ENSMUST00000203452;ENSMUST00000148926;ENSMUST00000149776	134692431;134692436;134694778;134695733;134695885;134697542;134714459	134769438;134769588;134738063;134703021;134720789;134735683;134768297	70686	NM_001048054;NM_130447	nucleus;cytoplasm;cytosol;nucleoplasm;hydrolase_activity;phosphatase_activity;phosphoprotein_phosphatase_activity;protein_dephosphorylation;dephosphorylation;protein_serine/threonine_phosphatase_activity;protein_serine_phosphatase_activity;protein_threonine_phosphatase_activity;protein_tyrosine/serine/threonine_phosphatase_activity;negative_regulation_of_MAPK_cascade;protein_tyrosine/threonine_ph…	1348	1041	1517	906	1430	1417	752	758	915	1686.84	1264.94	1491.88	845.128	1124.25	1151.75	774.6	796.315	896.266	1114.66	0.509029	0.162379	3.13483	0.00171956	0.161206	FALSE	FALSE	0.848672	0.163294	5.19721	2.02297e-07	4.06651e-05	TRUE	THR	0.339643	0.163367	2.07902
ENSMUSG00000031278	Acsl4	acyl-CoA_synthetase_long-chain_family_member_4	protein_coding	X	141100989	141173531	-	ENSMUST00000112907;ENSMUST00000112904;ENSMUST00000112903;ENSMUST00000033634;ENSMUST00000140520	141100989;141103667	141173340;141173500;141173531;141111021	50790	?;NM_019477;NM_001033600;NM_207625	mitochondrion;positive_regulation_of_cell_growth;lipid_metabolic_process;cytoplasm;membrane;integral_component_of_membrane;plasma_membrane;endoplasmic_reticulum;endoplasmic_reticulum_membrane;nucleotide_binding;ATP_binding;ligase_activity;intracellular_membrane-bounded_organelle;mitochondrial_outer_membrane;fatty_acid_metabolic_process;peroxisome;neuronal_cell_body;neuron_differentiation;lipid_dr…	3357	2521	4507	2555	3544	3829	2289	2559	2458	4200.82	3063.33	4432.37	2383.34	2786.25	3112.24	2357.79	2688.35	2407.67	3048.02	0.498094	0.163805	3.04078	0.00235965	0.19123	FALSE	FALSE	0.650245	0.164027	3.96426	7.3624e-05	0.00401654	TRUE	THR	0.15215	0.16405	0.927465
ENSMUSG00000049723	Mmp12	matrix_metallopeptidase_12	protein_coding	9	7344381	7369499	+	ENSMUST00000150167;ENSMUST00000120655;ENSMUST00000005950;ENSMUST00000065079;ENSMUST00000138220;ENSMUST00000148005;ENSMUST00000127722	7344381;7344397;7347374;7347406	7349787;7358464;7360461;7369499;7348333;7357663;7358888	17381	?;NM_001320077;NM_001320076;NM_008605	zinc_ion_binding;metal_ion_binding;hydrolase_activity;peptidase_activity;proteolysis;metalloendopeptidase_activity;metallopeptidase_activity;extracellular_matrix;nucleus;sequence-specific_DNA_binding;positive_regulation_of_transcription_by_RNA_polymerase_II;cytoplasm;core_promoter_sequence-specific_DNA_binding;extracellular_space;extracellular_region;calcium_ion_binding;extracellular_matrix_organ…	180	85	115	99	99	175	65	54	90	225.245	103.285	113.096	92.3484	77.8325	142.241	66.9534	56.7295	88.1573	107.321	0.496326	0.353603	1.40362	0.160431	0.868373	FALSE	FALSE	1.05602	0.359763	2.93531	0.0033321	0.0531594	TRUE	THR	0.559692	0.360032	1.55456
ENSMUSG00000040631	Dok4	docking_protein_4	protein_coding	8	95590456	95602958	-	ENSMUST00000212810;ENSMUST00000046461;ENSMUST00000211892;ENSMUST00000212745	95590456;95590488;95594076;95597501	95597832;95602958;95598344;95602724	114255	?;NM_053246	protein_binding;cytoplasm;positive_regulation_of_MAPK_cascade;nervous_system_development;transmembrane_receptor_protein_tyrosine_kinase_signaling_pathway	516	458	675	355	549	691	347	300	351	645.703	556.527	663.822	331.148	431.617	561.649	357.428	315.164	343.814	467.43	0.493864	0.193126	2.55721	0.0105517	0.399265	FALSE	FALSE	0.876814	0.195094	4.49432	6.97933e-06	0.000684755	TRUE	THR	0.38295	0.195205	1.96178
ENSMUSG00000044456	Rin3	Ras_and_Rab_interactor_3	protein_coding	12	102249307	102357114	+	ENSMUST00000056950;ENSMUST00000101114;ENSMUST00000150795;ENSMUST00000133820;ENSMUST00000137249;ENSMUST00000131076;ENSMUST00000139686	102249307;102249426;102249427;102249900;102321004;102321039	102357114;102329327;102293044;102327766;102334832;102325491	217835	NM_177620;NM_001161365	cytoplasm;regulation_of_catalytic_activity;signal_transduction;cytosol;endosome;cytoplasmic_vesicle;guanyl-nucleotide_exchange_factor_activity;vesicle-mediated_transport;GTPase_activator_activity;small_GTPase_binding;early_endosome;endocytic_vesicle;vesicle;axon;dendrite;negative_regulation_of_receptor_internalization;neuronal_cell_body;regulation_of_vesicle_size;negative_regulation_of_mast_cell_…	1163	978	1213	787	1083	1405	719	706	911	1455.33	1188.39	1192.91	734.123	851.44	1141.99	740.608	741.686	892.348	993.204	0.491433	0.181611	2.70596	0.00681077	0.331229	FALSE	FALSE	0.691612	0.182299	3.79383	0.000148342	0.00672613	TRUE	THR	0.200179	0.182354	1.09775
ENSMUSG00000041449	Serpina3h	serine_(or_cysteine)_peptidase_inhibitor,_clade_A,_member_3H	transcribed_unprocessed_pseudogene	12	104214164	104219928	+	ENSMUST00000049922;ENSMUST00000116393	104214164;104216411	104219222;104219928	?	?	?	33	25	23	7	10	7	21	18	27	41.295	30.3781	22.6191	6.52969	7.86187	5.68965	21.6311	18.9098	26.4472	20.1513	2.21977	0.495557	4.47934	7.48755e-06	0.00322526	TRUE	THR	0.482315	0.436092	1.10599	0.268729	0.609179	FALSE	FALSE	-1.73745	0.501751	-3.46278
ENSMUSG00000054364	Rhob	ras_homolog_family_member_B	protein_coding	12	8547661	8550009	-	ENSMUST00000067384	8547661	8550009	11852	NM_007483	protein_binding;cytosol;nucleus;membrane;plasma_membrane;nucleotide_binding;endosome;protein_transport;establishment_or_maintenance_of_cell_polarity;cell_cortex;cell_differentiation;small_GTPase_mediated_signal_transduction;GTPase_activity;GTP_binding;cell_adhesion;endosome_membrane;negative_regulation_of_cell_cycle;late_endosome_membrane;regulation_of_actin_cytoskeleton_organization;cytoplasmic_…	8017	5457	6760	5187	6741	7996	4472	3930	4936	10032.2	6630.93	6648.06	4838.5	5299.68	6499.2	4606.4	4128.65	4834.94	5946.5	0.486432	0.18483	2.63178	0.00849389	0.366185	FALSE	FALSE	0.780468	0.184968	4.21949	2.4486e-05	0.00181478	TRUE	THR	0.294036	0.184975	1.5896
ENSMUSG00000042284	Itga1	integrin_alpha_1	protein_coding	13	115089632	115238500	-	ENSMUST00000061673;ENSMUST00000224865;ENSMUST00000224268;ENSMUST00000224119;ENSMUST00000224493;ENSMUST00000224541	115089632;115118755;115144233;115147115;115170600;115183507	115238500;115238265;115238467;115238414;115238413;115238246	?	NM_001033228	protein_binding;negative_regulation_of_cell_population_proliferation;membrane;integral_component_of_membrane;metal_ion_binding;external_side_of_plasma_membrane;cell_surface;cell_adhesion;focal_adhesion;membrane_raft;cell-cell_adhesion;neuron_projection;integrin_complex;positive_regulation_of_MAPK_cascade;integrin-mediated_signaling_pathway;signaling_receptor_binding;neuron_projection_morphogenesi…	4759	2522	4611	2485	3827	5359	2578	2160	2912	5955.24	3064.54	4534.64	2318.04	3008.74	4355.83	2655.48	2269.18	2852.38	3446.01	0.485174	0.258918	1.87385	0.0609515	0.728066	FALSE	FALSE	0.801418	0.259095	3.09314	0.00198051	0.0387461	TRUE	THR	0.316244	0.259105	1.22053
ENSMUSG00000090394	4930523C07Rik	RIKEN_cDNA_4930523C07_gene	protein_coding	1	159871952	159907778	+	ENSMUST00000191933;ENSMUST00000168250;ENSMUST00000163892;ENSMUST00000060298;ENSMUST00000165923;ENSMUST00000097513	159871952;159871954;159871975;159872017;159902732	159875398;159899110;159907778;159900352;159899079;159903031	67647	?;NM_001162896	?;membrane;integral_component_of_membrane	1400	1005	1467	1085	1298	1380	857	726	953	1751.91	1221.2	1442.71	1012.1	1020.47	1121.67	882.755	762.697	933.488	1127.67	0.485066	0.153809	3.1537	0.00161215	0.154319	FALSE	FALSE	0.775467	0.154672	5.01362	5.34151e-07	8.53297e-05	TRUE	THR	0.290401	0.15472	1.87695
ENSMUSG00000059325	Hopx	HOP_homeobox	protein_coding	5	77234835	77262968	-	ENSMUST00000120827;ENSMUST00000113453;ENSMUST00000081964	77234835	77243100;77243124;77262968	74318	NM_001159901;NM_001159900;NM_175606	protein_binding;nucleus;negative_regulation_of_cell_differentiation;negative_regulation_of_transcription_by_RNA_polymerase_II;positive_regulation_of_skeletal_muscle_tissue_regeneration;DNA_binding;cytoplasm;regulation_of_transcription_by_RNA_polymerase_II;cell_differentiation;heart_development;regulation_of_heart_contraction;histone_deacetylation;lung_alveolus_development;regulation_of_protein_bi…	10833	9208	13929	7086	11868	14209	5988	5365	6888	13556	11188.9	13698.3	6609.91	9330.46	11549.2	6167.96	5636.19	6746.97	9387.1	0.483798	0.190783	2.53585	0.0112175	0.405572	FALSE	FALSE	1.05122	0.190916	5.50621	3.66635e-08	9.71865e-06	TRUE	THR	0.567426	0.19092	2.97206
ENSMUSG00000025608	Podxl	podocalyxin-like	protein_coding	6	31496423	31540916	-	ENSMUST00000026698;ENSMUST00000136877	31496423;31499927	31540916;31501246	27205	NM_013723	nucleolus;extracellular_exosome;cytoplasm;membrane;integral_component_of_membrane;plasma_membrane;intracellular_membrane-bounded_organelle;apical_plasma_membrane;cell_projection;lamellipodium;filopodium;centriolar_satellite;cell_adhesion;microvillus_membrane;cell_migration;ruffle;negative_regulation_of_cell_adhesion;membrane_raft;cell_body;microvillus;leukocyte_migration;positive_regulation_of_ce…	6492	3892	6419	3635	5831	7056	4292	3189	4858	8123.85	4729.26	6312.7	3390.77	4584.25	5735.16	4420.99	3350.19	4758.54	5045.08	0.483181	0.235336	2.05315	0.0400578	0.643856	FALSE	FALSE	0.613125	0.235424	2.60435	0.00920495	0.0966239	TRUE	THR	0.129944	0.235431	0.551944
ENSMUSG00000048376	F2r	coagulation_factor_II_(thrombin)_receptor	protein_coding	13	95738311	95754995	-	ENSMUST00000059193	95738311	95754995	14062	NM_010169	response_to_wounding;positive_regulation_of_cell_population_proliferation;inflammatory_response;negative_regulation_of_neuron_apoptotic_process;homeostasis_of_number_of_cells_within_a_tissue;negative_regulation_of_cell_population_proliferation;response_to_lipopolysaccharide;membrane;integral_component_of_membrane;plasma_membrane;cell_surface;integral_component_of_plasma_membrane;postsynaptic_memb…	2559	1444	2512	1483	1990	2922	1539	1168	1598	3202.24	1754.64	2470.4	1383.36	1564.51	2375.02	1585.25	1227.04	1565.28	1903.08	0.48043	0.246682	1.94757	0.0514668	0.701799	FALSE	FALSE	0.762601	0.246996	3.0875	0.00201845	0.0392971	TRUE	THR	0.282171	0.247012	1.14234
ENSMUSG00000026109	Tmeff2	transmembrane_protein_with_EGF-like_and_two_follistatin-like_domains_2	protein_coding	1	50939806	51226429	+	ENSMUST00000186103;ENSMUST00000139157;ENSMUST00000114565;ENSMUST00000081851	50939806;50949121;50966678	50953084;50954589;51019079;51226429	56363	?;NM_019790	?;membrane;integral_component_of_membrane;protein_binding;plasma_membrane;cell_migration;negative_regulation_of_cell_migration;basement_membrane;negative_regulation_of_stress_fiber_assembly;animal_organ_morphogenesis;tissue_development;wound_healing,_spreading_of_cells;substrate_adhesion-dependent_cell_spreading;negative_regulation_of_integrin_biosynthetic_process	266	126	291	152	203	312	132	99	164	332.862	153.106	286.181	141.787	159.596	253.596	135.967	104.004	160.642	191.971	0.475982	0.318179	1.49596	0.134665	0.846612	FALSE	FALSE	0.946366	0.321516	2.94345	0.00324576	0.0522346	TRUE	THR	0.470384	0.321617	1.46256
ENSMUSG00000111792	Gm33858	predicted_gene,_33858	lncRNA	9	119898062	119899688	+	ENSMUST00000216918	119898062	119899688	?	?	?	7	1	3	1	1	1	9	14	13	8.75954	1.21512	2.95032	0.932812	0.786187	0.812807	9.27048	14.7077	12.7338	5.79653	2.338	1.1803	1.98086	0.0476075	0.682651	FALSE	FALSE	-1.52568	0.870139	-1.75337	0.0795384	0.32887	FALSE	FALSE	-3.86367	1.1243	-3.4365
ENSMUSG00000023827	Agpat4	1-acylglycerol-3-phosphate_O-acyltransferase_4_(lysophosphatidic_acid_acyltransferase,_delta)	protein_coding	17	12337591	12438532	+	ENSMUST00000164143;ENSMUST00000024594;ENSMUST00000172259;ENSMUST00000167792;ENSMUST00000170858;ENSMUST00000167905	12337591;12338171;12338216;12352092;12370659;12434012	12429597;12438532;12358542;12429248;12437966;12438140	68262	?;NM_026644	membrane;integral_component_of_membrane;acyltransferase_activity;transferase_activity;endoplasmic_reticulum;endoplasmic_reticulum_membrane;lipid_metabolic_process;phospholipid_biosynthetic_process;1-acylglycerol-3-phosphate_O-acyltransferase_activity;CDP-diacylglycerol_biosynthetic_process;phospholipid_metabolic_process;endomembrane_system;mitochondrial_outer_membrane;lysophosphatidic_acid_acyltr…	913	899	1198	594	1141	1239	652	657	746	1142.49	1092.4	1178.16	554.09	897.039	1007.07	671.595	690.209	730.726	884.864	0.472721	0.197214	2.397	0.0165301	0.477054	FALSE	FALSE	0.705872	0.197974	3.56548	0.000363195	0.0125696	TRUE	THR	0.233152	0.198007	1.17749
ENSMUSG00000025959	Klf7	Kruppel-like_factor_7_(ubiquitous)	protein_coding	1	64068606	64161441	-	ENSMUST00000114086;ENSMUST00000055001;ENSMUST00000135075	64068606;64081085;64118262	64160650;64160641;64161441	93691	NM_033563	nucleus;positive_regulation_of_transcription_by_RNA_polymerase_II;negative_regulation_of_transcription_by_RNA_polymerase_II;RNA_polymerase_II_cis-regulatory_region_sequence-specific_DNA_binding;cytosol;nucleoplasm;DNA_binding;metal_ion_binding;regulation_of_transcription_by_RNA_polymerase_II;DNA-binding_transcription_factor_activity,_RNA_polymerase_II-specific;DNA-binding_transcription_activator_…	2316	1534	2376	1443	2131	2577	1319	1151	1409	2898.16	1864	2336.65	1346.05	1675.36	2094.6	1358.64	1209.18	1380.15	1795.87	0.472226	0.196891	2.39841	0.0164664	0.477054	FALSE	FALSE	0.846332	0.197385	4.28773	1.8051e-05	0.00143232	TRUE	THR	0.374105	0.1974	1.89516
ENSMUSG00000025650	Col7a1	collagen,_type_VII,_alpha_1	protein_coding	9	108782654	108813943	+	ENSMUST00000112070;ENSMUST00000192424;ENSMUST00000127905;ENSMUST00000126780;ENSMUST00000149142;ENSMUST00000198997;ENSMUST00000138588;ENSMUST00000026740	108782654;108783555;108796732;108798761;108804404;108811722;108811955;108782813	108813943;108784483;108797410;108809283;108806257;108813581;108812984	12836	NM_007738	extracellular_space;extracellular_region;serine-type_endopeptidase_inhibitor_activity;negative_regulation_of_endopeptidase_activity;collagen-containing_extracellular_matrix;cell_adhesion;basement_membrane;collagen_trimer;peptidase_inhibitor_activity;negative_regulation_of_peptidase_activity;identical_protein_binding;extracellular_matrix_structural_constituent_conferring_tensile_strength;protein_b…	683	875	1144	575	1161	920	626	607	632	854.681	1063.23	1125.06	536.367	912.763	747.782	644.813	637.682	619.06	793.493	0.469611	0.193781	2.42341	0.0153754	0.464187	FALSE	FALSE	0.678879	0.194599	3.48861	0.000485533	0.0153098	TRUE	THR	0.209268	0.194632	1.0752
ENSMUSG00000074259	Gramd2	GRAM_domain_containing_2	protein_coding	9	59587427	59626157	+	ENSMUST00000123914;ENSMUST00000128944;ENSMUST00000098661;ENSMUST00000133822;ENSMUST00000129129;ENSMUST00000143224	59587427;59614920;59615047;59617440;59618464;59621399	59621206;59626157;59623707;59621124;59623597	546134	?;NM_001357686;NM_001379377;NM_001379376;NM_001379375;NM_001033498	?;membrane;integral_component_of_membrane;plasma_membrane;endoplasmic_reticulum;endoplasmic_reticulum_membrane;lipid_binding;organelle_membrane_contact_site;intrinsic_component_of_endoplasmic_reticulum_membrane;phosphatidylinositol-4,5-bisphosphate_binding;phosphatidylinositol_binding;extrinsic_component_of_cytoplasmic_side_of_plasma_membrane;regulation_of_store-operated_calcium_entry;endoplasmic…	4597	5108	4695	4149	5321	4821	3317	3244	3799	5752.51	6206.85	4617.25	3870.24	4183.3	3918.54	3416.69	3407.97	3721.22	4343.84	0.469125	0.126452	3.70992	0.000207323	0.0377067	TRUE	TRUE	0.652128	0.126667	5.14836	2.62777e-07	4.83871e-05	TRUE	THR	0.183003	0.126676	1.44465
ENSMUSG00000024754	Cemip2	cell_migration_inducing_hyaluronidase_2	protein_coding	19	21755706	21835724	+	ENSMUST00000236506;ENSMUST00000025663;ENSMUST00000237802;ENSMUST00000238079;ENSMUST00000096194	21755708;21755722;21755732;21755752;21755706	21777257;21835724;21775341;21785266;21835691	83921	?;NM_001033759;NM_031997	?;membrane;integral_component_of_membrane;plasma_membrane;hydrolase_activity;hydrolase_activity,_acting_on_glycosyl_bonds;metabolic_process;intracellular_membrane-bounded_organelle;calcium_ion_binding;integral_component_of_plasma_membrane;hyalurononglucosaminidase_activity;angiogenesis;hyaluronan_catabolic_process;regulation_of_sprouting_angiogenesis;nucleolus;cytosol	3791	2353	3747	1860	3293	4732	2188	1882	2537	4743.92	2859.19	3684.95	1735.03	2588.91	3846.2	2253.76	1977.13	2485.06	2908.24	0.466177	0.263474	1.76935	0.0768357	0.761667	FALSE	FALSE	0.749064	0.263666	2.84096	0.00449781	0.0638588	TRUE	THR	0.282887	0.263671	1.07288
ENSMUSG00000024421	Lama3	laminin,_alpha_3	protein_coding	18	12466876	12716070	+	ENSMUST00000092070;ENSMUST00000188815	12466876;12637256	12716070	16774	NM_010680;NM_001347461	cell_adhesion;extracellular_region;signaling_receptor_binding;endoplasmic_reticulum;cell-cell_adhesion;basement_membrane;regulation_of_cell_migration;extracellular_matrix_structural_constituent;regulation_of_cell_adhesion;cell_migration;integrin_binding;integrin-mediated_signaling_pathway;collagen-containing_extracellular_matrix;axon_guidance;animal_organ_morphogenesis;tissue_development;regulati…	1386	939	1348	621	1176	1892	721	653	859	1734.39	1141	1325.68	579.276	924.556	1537.83	742.668	686.007	841.413	1056.98	0.465396	0.290969	1.59947	0.109717	0.818262	FALSE	FALSE	0.887811	0.291584	3.04479	0.00232845	0.0428428	TRUE	THR	0.422414	0.291597	1.44862
ENSMUSG00000079465	Col4a3	collagen,_type_IV,_alpha_3	protein_coding	1	82564642	82699780	+	ENSMUST00000141994;ENSMUST00000113457;ENSMUST00000125563;ENSMUST00000152664	82564642;82564697;82693025	82620574;82699780;82696605;82696703	12828	?;NM_007734	?;negative_regulation_of_angiogenesis;extracellular_space;intracellular_membrane-bounded_organelle;extracellular_region;endoplasmic_reticulum;extracellular_matrix_structural_constituent;cell_adhesion;basement_membrane;collagen_trimer;integrin_binding;extracellular_matrix_organization;extracellular_matrix;cell_surface_receptor_signaling_pathway;activation_of_cysteine-type_endopeptidase_activity_in…	1902	1311	2172	952	1568	2836	1022	839	1236	2380.09	1593.03	2136.03	888.037	1232.74	2305.12	1052.71	881.409	1210.69	1519.99	0.464796	0.294933	1.57594	0.11504	0.824422	FALSE	FALSE	0.957934	0.295404	3.24279	0.00118366	0.0278015	TRUE	THR	0.493139	0.295413	1.66932
ENSMUSG00000040809	Chil3	chitinase-like_3	protein_coding	3	106054870	106074880	-	ENSMUST00000063062;ENSMUST00000149836;ENSMUST00000129563	106054870;106055913;106063007	106074880;106057077;106067942	12655	NM_009892	inflammatory_response;cytoplasm;nucleus;extracellular_space;hydrolase_activity;endoplasmic_reticulum;hydrolase_activity,_acting_on_glycosyl_bonds;metabolic_process;extracellular_region;carbohydrate_metabolic_process;carbohydrate_binding;chitin_binding;kinase_binding;production_of_molecular_mediator_involved_in_inflammatory_response;chitin_catabolic_process;positive_regulation_of_chemokine_product…	3991	3093	4133	2186	3542	5493	1783	1707	2038	4994.19	3758.38	4064.56	2039.13	2784.67	4464.75	1836.58	1793.28	1996.27	3081.31	0.464358	0.240753	1.92877	0.053759	0.70735	FALSE	FALSE	1.18778	0.241144	4.92562	8.4094e-07	0.00012369	TRUE	THR	0.723424	0.241149	2.99991
ENSMUSG00000034595	Ppp1r18	protein_phosphatase_1,_regulatory_subunit_18	protein_coding	17	36176485	36186488	+	ENSMUST00000127442;ENSMUST00000144382;ENSMUST00000122899;ENSMUST00000113814;ENSMUST00000190496;ENSMUST00000187690	36176485;36176517;36176948;36177552;36179295;36177507	36186483;36186384;36186488;36186479;36186486	76448	?;NM_001146711;NM_001146710;NM_001378889;NM_175242	molecular_function;biological_process;cellular_component;cytoplasm;actin_binding;cytoskeleton;phosphatase_binding	1473	1265	1812	1051	1572	1882	947	885	1201	1843.26	1537.13	1781.99	980.386	1235.89	1529.7	975.46	929.734	1176.41	1332.22	0.462335	0.177461	2.60528	0.00917995	0.376559	FALSE	FALSE	0.744236	0.17808	4.17923	2.92504e-05	0.00205249	TRUE	THR	0.281901	0.178095	1.58287
ENSMUSG00000109216	Gm44907	predicted_gene_44907	TEC	7	90106460	90108092	+	ENSMUST00000207423	90106460	90108092	?	?	?	9	11	15	4	1	5	17	8	23	11.2623	13.3664	14.7516	3.73125	0.786187	4.06403	17.5109	8.40438	22.5291	10.7118	2.22096	0.750162	2.96065	0.00306994	0.218893	FALSE	FALSE	-0.297895	0.632287	-0.471139	0.637542	0.864401	FALSE	FALSE	-2.51886	0.738952	-3.40869
ENSMUSG00000024052	Lpin2	lipin_2	protein_coding	17	71489555	71556812	+	ENSMUST00000142842;ENSMUST00000156570;ENSMUST00000149973;ENSMUST00000129635;ENSMUST00000135589;ENSMUST00000126681;ENSMUST00000130750;ENSMUST00000140150;ENSMUST00000154507;ENSMUST00000133156;ENSMUST00000053173;ENSMUST00000156565;ENSMUST00000125665	71489555;71490551;71490718;71490973;71511649;71511671;71538428;71545657;71545667;71547601;71547702;71549395;71553026	71542114;71539301;71529503;71556812;71538500;71555237;71545080;71546395;71553449;71551825;71550478;71552902;71554310	64898	?;NM_001357791;NM_022882;NM_001164885	?;nucleus;positive_regulation_of_transcription_by_RNA_polymerase_II;cytoplasm;membrane;hydrolase_activity;endoplasmic_reticulum;endoplasmic_reticulum_membrane;cytosol;lipid_metabolic_process;dephosphorylation;fatty_acid_metabolic_process;transcription_coactivator_activity;phosphatidate_phosphatase_activity;fatty_acid_catabolic_process;cellular_response_to_insulin_stimulus;triglyceride_biosyntheti…	5766	4514	6275	4009	6203	6272	3330	3433	4459	7215.36	5485.07	6171.09	3739.64	4876.72	5097.92	3430.08	3606.53	4367.71	4887.79	0.460365	0.164215	2.80343	0.00505616	0.281786	FALSE	FALSE	0.726537	0.164391	4.41956	9.89042e-06	0.000903601	TRUE	THR	0.266172	0.164395	1.6191
ENSMUSG00000045092	S1pr1	sphingosine-1-phosphate_receptor_1	protein_coding	3	115504082	115508721	-	ENSMUST00000055676	115504082	115508721	13609	NM_007901	positive_regulation_of_transcription_by_RNA_polymerase_II;positive_regulation_of_cell_population_proliferation;angiogenesis;nucleoplasm;membrane;integral_component_of_membrane;plasma_membrane;external_side_of_plasma_membrane;endosome;intracellular_membrane-bounded_organelle;G_protein-coupled_receptor_signaling_pathway;G_protein-coupled_receptor_activity;signal_transduction;actin_cytoskeleton_reor…	5896	3391	6519	2868	5337	7563	3091	2665	3568	7378.03	4120.48	6411.05	2675.31	4195.88	6147.26	3183.89	2799.71	3494.95	4489.62	0.460095	0.277203	1.65978	0.0969593	0.802736	FALSE	FALSE	0.917983	0.277364	3.30967	0.000934054	0.023519	TRUE	THR	0.457887	0.277366	1.65084
ENSMUSG00000026639	Lamb3	laminin,_beta_3	protein_coding	1	192890007	193026186	+	ENSMUST00000194407;ENSMUST00000194677;ENSMUST00000192322;ENSMUST00000162977;ENSMUST00000193128;ENSMUST00000016315;ENSMUST00000162180;ENSMUST00000159955;ENSMUST00000161526	192890007;192890033;192890040;192890058;192955646;192984301;192984529;192984551;193003003	192891246;193026186;193008300;192936782;192962889;192985727;193026183;193008299	16780	?;NM_008484;NM_001277928	?;protein-containing_complex_binding;brown_fat_cell_differentiation;extracellular_region;cell_adhesion;basement_membrane;extracellular_matrix_structural_constituent;cell_migration;collagen-containing_extracellular_matrix;animal_organ_morphogenesis;tissue_development;substrate_adhesion-dependent_cell_spreading;basement_membrane_assembly;laminin_complex;laminin-5_complex;endodermal_cell_differentia…	1195	1041	1206	653	1129	1689	650	577	711	1495.38	1264.94	1186.03	609.126	887.605	1372.83	669.534	606.166	696.443	976.451	0.458978	0.246198	1.86426	0.062285	0.732645	FALSE	FALSE	1.00045	0.24714	4.0481	5.16352e-05	0.00312951	TRUE	THR	0.541469	0.247151	2.19085
ENSMUSG00000028865	Cd164l2	CD164_sialomucin-like_2	protein_coding	4	132939442	132951866	+	ENSMUST00000150744;ENSMUST00000218338;ENSMUST00000218998;ENSMUST00000105910;ENSMUST00000126929;ENSMUST00000134713	132939442;132939686;132940217;132948121;132948759;132948845	132949081;132951427;132951866;132951553	69655	?;NM_027152	?;molecular_function;biological_process;membrane;integral_component_of_membrane;cytoplasmic_vesicle	44	31	70	63	20	54	9	18	11	55.06	37.6688	68.8408	58.7672	15.7237	43.8916	9.27048	18.9098	10.7748	35.4341	0.457044	0.49683	0.91992	0.357614	0.923535	FALSE	FALSE	2.05832	0.535305	3.84513	0.000120488	0.00580373	TRUE	THR	1.60127	0.535416	2.99071
ENSMUSG00000118024	Gm50419	predicted_gene,_50419	lncRNA	18	83825742	83845731	-	ENSMUST00000237374	83825742	83845731	?	?	?	2	3	7	4	7	13	0	0	0	2.50273	3.64537	6.88408	3.73125	5.50331	10.5665	0	0	0	3.64814	-0.588756	1.04745	-0.562085	0.574058	0.968135	FALSE	FALSE	4.55318	1.54803	2.94128	0.00326864	0.0524592	TRUE	TRUE	5.14193	1.51793	3.38745
ENSMUSG00000044534	Ackr2	atypical_chemokine_receptor_2	protein_coding	9	121727421	121740140	+	ENSMUST00000214340;ENSMUST00000050327;ENSMUST00000215664;ENSMUST00000216326	121727421;121727461;121735230;121735330	121740140;121740130;121737709;121737827	59289	NM_001276719;NM_021609	protein_binding;cytosol;nucleoplasm;membrane;integral_component_of_membrane;external_side_of_plasma_membrane;immune_response;plasma_membrane;integral_component_of_plasma_membrane;endosome;intracellular_membrane-bounded_organelle;G_protein-coupled_receptor_signaling_pathway;G_protein-coupled_receptor_activity;signal_transduction;inflammatory_response;nuclear_membrane;recycling_endosome;early_endos…	676	435	609	307	599	837	288	268	419	845.921	528.579	598.915	286.373	470.926	680.319	296.655	281.547	410.421	488.851	0.455891	0.295465	1.54296	0.122841	0.833974	FALSE	FALSE	0.99649	0.297028	3.35487	0.000794025	0.0212252	TRUE	THR	0.540599	0.297042	1.81994
ENSMUSG00000031503	Col4a2	collagen,_type_IV,_alpha_2	protein_coding	8	11362805	11499287	+	ENSMUST00000033899;ENSMUST00000145295;ENSMUST00000146219	11362805;11454908;11491109	11499287;11471254;11493702	12827	NM_009932	negative_regulation_of_angiogenesis;membrane;extracellular_space;cellular_anatomical_entity;extracellular_region;extracellular_matrix_structural_constituent;basement_membrane;collagen_trimer;angiogenesis;extracellular_matrix_organization;extracellular_matrix;transcription,_DNA-templated;extracellular_matrix_structural_constituent_conferring_tensile_strength;collagen-containing_extracellular_matri…	6455	5260	6634	3337	6586	8635	4313	3593	5040	8077.55	6391.55	6524.14	3112.79	5177.83	7018.59	4442.62	3774.62	4936.81	5495.17	0.45539	0.246042	1.85086	0.0641899	0.7375	FALSE	FALSE	0.674361	0.246137	2.73978	0.00614807	0.0763665	TRUE	THR	0.218972	0.246139	0.889627
ENSMUSG00000019960	Dusp6	dual_specificity_phosphatase_6	protein_coding	10	99099093	99103351	+	ENSMUST00000020118;ENSMUST00000220291;ENSMUST00000219988;ENSMUST00000220218	99099093;99100139;99101503	99103350;99103351;99101906;99102661	67603	NM_026268	protein_binding;regulation_of_heart_growth;cytoplasm;cytosol;negative_regulation_of_protein_phosphorylation;nucleoplasm;hydrolase_activity;phosphatase_activity;phosphoprotein_phosphatase_activity;protein_tyrosine_phosphatase_activity;protein_dephosphorylation;dephosphorylation;protein_serine/threonine_phosphatase_activity;protein_serine_phosphatase_activity;protein_threonine_phosphatase_activity;…	2772	2410	3689	2016	2985	3800	1609	1584	1839	3468.78	2928.45	3627.91	1880.55	2346.77	3088.67	1657.36	1664.07	1801.35	2495.99	0.454386	0.177432	2.5609	0.0104402	0.397287	FALSE	FALSE	0.968703	0.177923	5.44451	5.1949e-08	1.3331e-05	TRUE	THR	0.514317	0.177927	2.89061
ENSMUSG00000022094	Slc39a14	solute_carrier_family_39_(zinc_transporter),_member_14	protein_coding	14	70540918	70588874	-	ENSMUST00000068044;ENSMUST00000022688;ENSMUST00000152067;ENSMUST00000127000;ENSMUST00000152442;ENSMUST00000151011;ENSMUST00000139284;ENSMUST00000143153;ENSMUST00000146453;ENSMUST00000152202;ENSMUST00000142598;ENSMUST00000145040;ENSMUST00000155825	70540918;70543746;70543732;70554010;70553242;70553949;70556182;70553915;70551408;70552560;70568526;70548386;70546221	70588874;70585880;70588864;70571647;70561263;70568967;70588843;70588863;70585882;70551374;70548689	213053	NM_144808;NM_001135151;NM_001135152	membrane;integral_component_of_membrane;metal_ion_transmembrane_transporter_activity;metal_ion_transport;transmembrane_transport;plasma_membrane;ion_transport;endosome;integral_component_of_plasma_membrane;basolateral_plasma_membrane;apical_plasma_membrane;lysosome;early_endosome_membrane;lysosomal_membrane;late_endosome_membrane;inorganic_anion_transport;gluconeogenesis;zinc_ion_transport;inorga…	635	533	776	537	634	754	473	409	405	794.615	647.661	763.15	500.92	498.442	612.856	487.215	429.674	396.708	570.138	0.451913	0.149623	3.02034	0.0025249	0.19839	FALSE	FALSE	0.748064	0.151376	4.94175	7.74254e-07	0.000115287	TRUE	THR	0.296151	0.151392	1.95619
ENSMUSG00000023988	Bysl	bystin-like	protein_coding	17	47910256	47922417	-	ENSMUST00000024783	47910256	47922417	53414	NM_016859	in_utero_embryonic_development;nucleolus;cytoplasm;cell_population_proliferation;chromosome;nucleoplasm;nucleus;perinuclear_region_of_cytoplasm;intracellular_membrane-bounded_organelle;apical_part_of_cell;ribosome_biogenesis;snoRNA_binding;rRNA_processing;blastocyst_formation;cytoplasmic_microtubule;cell_projection;maturation_of_SSU-rRNA_from_tricistronic_rRNA_transcript_(SSU-rRNA,_5.8S_rRNA,_LSU…	324	365	523	273	466	462	259	262	240	405.442	443.52	514.339	254.658	366.363	375.517	266.784	275.243	235.086	348.55	0.451804	0.185434	2.43647	0.0148315	0.455972	FALSE	FALSE	0.812809	0.188039	4.32255	1.54238e-05	0.00128694	TRUE	THR	0.361005	0.188059	1.91963
ENSMUSG00000097462	9530026P05Rik	RIKEN_cDNA_9530026P05_gene	lncRNA	6	92917310	93249960	+	ENSMUST00000204449;ENSMUST00000181121;ENSMUST00000205093;ENSMUST00000181840;ENSMUST00000181145;ENSMUST00000204609	92917310;92917350;92917559;92917563	93249960;93249870;93088447;93088730;93122654;93249958	330385	?;NR_015530	molecular_function;biological_process;cellular_component	204	170	261	283	330	294	137	148	204	255.278	206.571	256.678	263.986	259.442	238.965	141.117	155.481	199.823	219.705	-0.0839475	0.180449	-0.465215	0.641778	0.977221	FALSE	FALSE	0.533346	0.185826	2.87015	0.00410283	0.0598359	TRUE	TRUE	0.617294	0.183064	3.37201
ENSMUSG00000027446	Cstdc2	cystatin_domain_containing_2	protein_coding	2	148688631	148706958	-	ENSMUST00000028937;ENSMUST00000149457	148688631;148688824	148692854;148706958	77705	NM_029960	extracellular_space;extracellular_region;negative_regulation_of_endopeptidase_activity;cysteine-type_endopeptidase_inhibitor_activity;antimicrobial_humoral_response	184	108	219	97	154	259	82	59	119	230.251	131.233	215.373	90.4828	121.073	210.517	84.4643	61.9823	116.564	140.216	0.449824	0.352264	1.27695	0.20162	0.882302	FALSE	FALSE	1.13237	0.357769	3.1651	0.00155031	0.0331237	TRUE	THR	0.682549	0.357784	1.90771
ENSMUSG00000023959	Clic5	chloride_intracellular_channel_5	protein_coding	17	44445659	44591059	+	ENSMUST00000239215;ENSMUST00000024755;ENSMUST00000233193	44445659;44499471;44547993	44587122;44591059;44562606	224796	?;NM_172621	cytoplasm;membrane;ion_transport;glutathione_metabolic_process;voltage-gated_ion_channel_activity;regulation_of_ion_transmembrane_transport;chloride_channel_activity;ion_transmembrane_transport;sensory_perception_of_sound;chloride_transport;chloride_channel_complex;protein_binding;integral_component_of_membrane;Golgi_apparatus;plasma_membrane;microtubule_organizing_center;apical_plasma_membrane;a…	11913	7499	11652	6212	10395	14791	5807	5150	6288	14907.5	9112.21	11459	5794.63	8172.41	12022.2	5981.52	5410.32	6159.26	8779.9	0.448975	0.246407	1.82209	0.0684414	0.746414	FALSE	FALSE	1.01537	0.246515	4.1189	3.80685e-05	0.00254883	TRUE	THR	0.566395	0.246515	2.29761
ENSMUSG00000042745	Id1	inhibitor_of_DNA_binding_1,_HLH_protein	protein_coding	2	152578171	152579330	+	ENSMUST00000038368;ENSMUST00000109824	152578171	152579330	15901	NM_001355113;NM_010495;NM_001369018	protein_binding;negative_regulation_of_apoptotic_process;nucleus;negative_regulation_of_osteoblast_differentiation;negative_regulation_of_gene_expression;positive_regulation_of_gene_expression;BMP_signaling_pathway;negative_regulation_of_transcription_by_RNA_polymerase_II;cytoplasm;positive_regulation_of_epithelial_cell_proliferation;nucleoplasm;Golgi_apparatus;negative_regulation_of_transcriptio…	1667	1844	1913	1119	2098	2302	1039	1084	1222	2086.02	2240.69	1881.32	1043.82	1649.42	1871.08	1070.23	1138.79	1196.98	1575.37	0.4431	0.195717	2.26399	0.0235749	0.534469	FALSE	FALSE	0.865837	0.196325	4.41021	1.03269e-05	0.000929501	TRUE	THR	0.422737	0.196323	2.15327
ENSMUSG00000066571	Garre1	granule_associated_Rac_and_RHOG_effector_1	protein_coding	7	33936132	34012976	-	ENSMUST00000108074;ENSMUST00000206399;ENSMUST00000205264;ENSMUST00000206245;ENSMUST00000205581;ENSMUST00000206018;ENSMUST00000132975;ENSMUST00000146025;ENSMUST00000205618;ENSMUST00000085592	33936132;33937005;33938546;33939547;33953467;33983383;33984902;33984988;34011492;33936139	34012976;34012947;33944730;33944541;33956644;34012975;34012970;34004937;34012933;33985024	233103	NM_172741;NM_001382305	P-body;small_GTPase_binding;CCR4-NOT_complex_binding;Rac_protein_signal_transduction	1023	667	924	693	797	1147	628	489	616	1280.14	810.487	908.699	646.439	626.591	932.289	646.873	513.718	603.388	774.292	0.442994	0.214768	2.06266	0.039145	0.63948	FALSE	FALSE	0.76526	0.215714	3.54756	0.000388812	0.0129902	TRUE	THR	0.322266	0.21571	1.49398
ENSMUSG00000071379	Hpcal1	hippocalcin-like_1	protein_coding	12	17740857	17841934	+	ENSMUST00000071858;ENSMUST00000222944	17740857;17778227	17841934;17841127	53602	NM_001361645;NM_016677	protein_binding;biological_process;membrane;metal_ion_binding;calcium_ion_binding	1323	1113	1515	971	1461	1553	889	840	1065	1655.55	1352.43	1489.91	905.761	1148.62	1262.29	915.717	882.46	1043.2	1183.99	0.438837	0.153495	2.85897	0.00425014	0.258604	FALSE	FALSE	0.662373	0.154203	4.29547	1.74321e-05	0.00140166	TRUE	THR	0.223536	0.154194	1.4497
ENSMUSG00000028024	Enpep	glutamyl_aminopeptidase	protein_coding	3	129062824	129126369	-	ENSMUST00000029658;ENSMUST00000170918;ENSMUST00000164443;ENSMUST00000169240;ENSMUST00000165217	129062824;129063926;129070242;129070413;129092243	129126369;129125913;129074752;129102683	13809	NM_007934	cell_migration;angiogenesis;cell_population_proliferation;membrane;integral_component_of_membrane;zinc_ion_binding;metal_ion_binding;plasma_membrane;external_side_of_plasma_membrane;hydrolase_activity;peptidase_activity;proteolysis;apical_plasma_membrane;cytoplasm;apical_part_of_cell;metallopeptidase_activity;aminopeptidase_activity;cytoplasmic_vesicle;metalloaminopeptidase_activity;signal_transd…	2656	2065	2901	1669	2631	3441	1518	1374	1637	3323.62	2509.23	2852.96	1556.86	2068.46	2796.87	1563.62	1443.45	1603.48	2190.95	0.435298	0.200219	2.17411	0.0296969	0.579321	FALSE	FALSE	0.913632	0.200685	4.55256	5.29967e-06	0.000551029	TRUE	THR	0.478335	0.20068	2.38357
ENSMUSG00000035805	Mlc1	megalencephalic_leukoencephalopathy_with_subcortical_cysts_1_homolog_(human)	protein_coding	15	88840087	88863210	-	ENSMUST00000042594;ENSMUST00000109368	88840087	88863210	170790	NM_133241;NM_001364855	protein_binding;protein-containing_complex_binding;cytoplasm;cytosol;membrane;integral_component_of_membrane;plasma_membrane;ion_transport;endoplasmic_reticulum;perinuclear_region_of_cytoplasm;apical_plasma_membrane;membrane_raft;cell-cell_junction;identical_protein_binding;endosome;cytoplasmic_vesicle;basolateral_plasma_membrane;early_endosome;recycling_endosome;lysosome;vesicle-mediated_transpo…	990	640	982	512	860	1293	393	340	543	1238.85	777.679	965.739	477.6	676.121	1050.96	404.811	357.186	531.883	720.092	0.43524	0.278646	1.56198	0.118292	0.830862	FALSE	FALSE	1.20427	0.280156	4.29858	1.71899e-05	0.00139436	TRUE	THR	0.769033	0.280145	2.74512
ENSMUSG00000040165	Cd209c	CD209c_antigen	protein_coding	8	3990222	4004746	-	ENSMUST00000044060;ENSMUST00000208902;ENSMUST00000208622;ENSMUST00000127592;ENSMUST00000153915	3990222;3990237;3990294;3995712	3996863;3996053;4004746;3996884	170776	NM_130903	metal_ion_binding;external_side_of_plasma_membrane;plasma_membrane;virus_receptor_activity;viral_entry_into_host_cell;carbohydrate_binding;mannose_binding	202	274	196	173	267	251	123	151	119	252.775	332.944	192.754	161.377	209.912	204.014	126.697	158.633	116.564	195.074	0.432228	0.235457	1.8357	0.0664016	0.742577	FALSE	FALSE	0.951944	0.240159	3.96381	7.37638e-05	0.00401654	TRUE	THR	0.519716	0.2401	2.16458
ENSMUSG00000031661	Nkd1	naked_cuticle_1	protein_coding	8	89247982	89321512	+	ENSMUST00000034086;ENSMUST00000169179;ENSMUST00000211113	89247982;89254281;89309433	89320246;89321512;89318965	93960	NM_027280;NM_001163660	cytoplasm;membrane;metal_ion_binding;plasma_membrane;calcium_ion_binding;Wnt_signaling_pathway;cell_differentiation;spermatogenesis;negative_regulation_of_Wnt_signaling_pathway;negative_regulation_of_canonical_Wnt_signaling_pathway;protein_binding;positive_regulation_of_protein_catabolic_process;protein_phosphatase_type_2A_complex;PDZ_domain_binding;positive_regulation_of_non-canonical_Wnt_signal…	2943	2253	2965	1722	2704	3921	1882	1635	2042	3682.76	2737.67	2915.9	1606.3	2125.85	3187.01	1938.56	1717.64	2000.19	2434.66	0.431972	0.225172	1.91841	0.0550586	0.711413	FALSE	FALSE	0.722849	0.225441	3.20637	0.00134419	0.0300506	TRUE	THR	0.290877	0.225436	1.29029
ENSMUSG00000029186	Pi4k2b	phosphatidylinositol_4-kinase_type_2_beta	protein_coding	5	52898916	52926682	+	ENSMUST00000031081;ENSMUST00000131526;ENSMUST00000031082;ENSMUST00000145825	52898916;52898948;52898952;52911944	52926682;52908855;52914825	67073	NM_025951;NM_028744	cytoplasm;membrane;transferase_activity;plasma_membrane;nucleotide_binding;ATP_binding;kinase_activity;phosphorylation;lipid_metabolic_process;endosome;phosphatidylinositol_phosphate_biosynthetic_process;trans-Golgi_network;1-phosphatidylinositol_4-kinase_activity;Golgi_organization;endosome_organization	3453	3148	4684	2968	4057	4366	2307	2438	2391	4320.96	3825.21	4606.44	2768.59	3189.56	3548.71	2376.33	2561.23	2342.05	3282.12	0.423733	0.125906	3.36547	0.000764137	0.0961648	TRUE	TRUE	0.809094	0.12633	6.4046	1.50768e-10	6.86193e-08	TRUE	THR	0.38536	0.126319	3.0507
ENSMUSG00000049690	Nckap5	NCK-associated_protein_5	protein_coding	1	125841357	126758536	-	ENSMUST00000161954;ENSMUST00000162877;ENSMUST00000160736;ENSMUST00000057846;ENSMUST00000094610;ENSMUST00000159934;ENSMUST00000162646;ENSMUST00000160693;ENSMUST00000162664;ENSMUST00000162647;ENSMUST00000112583;ENSMUST00000094609	125841357;125841385;125842056;125842480;125842697;125955614;126150364;126186138;126452776;126455277;125841374	126420664;126420479;125892937;126376193;125950840;125962862;126758536;126665939;126665927;126758218;126758369	210356	NM_172484;NM_001081756;NM_176957	molecular_function;microtubule_plus-end;microtubule_bundle_formation;microtubule_depolymerization	1323	941	1309	950	1219	1484	770	703	871	1655.55	1143.43	1287.32	886.172	958.362	1206.21	793.141	738.535	853.167	1057.99	0.421006	0.173921	2.42068	0.0154917	0.465844	FALSE	FALSE	0.776431	0.174823	4.44124	8.9442e-06	0.000836248	TRUE	THR	0.355425	0.174794	2.03339
ENSMUSG00000053101	Gpr141	G_protein-coupled_receptor_141	protein_coding	13	19933852	20008427	-	ENSMUST00000065335;ENSMUST00000222664;ENSMUST00000222772;ENSMUST00000221268	19933852;19936434;19987825;20007094	20008427;20008397	353346	NM_181754	cellular_component;membrane;integral_component_of_membrane;plasma_membrane;G_protein-coupled_receptor_signaling_pathway;G_protein-coupled_receptor_activity;signal_transduction	96	42	94	57	74	105	37	31	25	120.131	51.0352	92.4434	53.1703	58.1778	85.3447	38.112	32.567	24.4881	61.7188	0.420882	0.359784	1.16982	0.242074	0.890699	FALSE	FALSE	1.47146	0.377967	3.89309	9.89771e-05	0.00505831	TRUE	THR	1.05058	0.377766	2.78103
ENSMUSG00000042066	Tmcc2	transmembrane_and_coiled-coil_domains_2	protein_coding	1	132284053	132319019	-	ENSMUST00000045473;ENSMUST00000136828;ENSMUST00000138717;ENSMUST00000142609;ENSMUST00000132435;ENSMUST00000125439	132284053;132284054;132284061;132288764	132319019;132294810;132295624;132295625;132318056;132292686	68875	NM_178874;NM_001311108;NM_001311107	molecular_function;membrane;integral_component_of_membrane;endoplasmic_reticulum;endoplasmic_reticulum_membrane;endomembrane_system;amyloid_precursor_protein_metabolic_process	3853	2774	4148	2005	3784	5360	2666	2230	2489	4821.5	3370.75	4079.31	1870.29	2974.93	4356.64	2746.12	2342.72	2438.04	3222.26	0.415149	0.254608	1.63054	0.102988	0.812831	FALSE	FALSE	0.705177	0.254787	2.76771	0.00564519	0.0726694	TRUE	THR	0.290028	0.254779	1.13835
ENSMUSG00000024395	Lims2	LIM_and_senescent_cell_antigen_like_domains_2	protein_coding	18	32055343	32091672	+	ENSMUST00000233994;ENSMUST00000234549;ENSMUST00000025254;ENSMUST00000225404;ENSMUST00000225470;ENSMUST00000234678;ENSMUST00000224383;ENSMUST00000226112;ENSMUST00000225400;ENSMUST00000223753;ENSMUST00000225125;ENSMUST00000224328	32055343;32055362;32064378;32064399;32068567;32070329;32072471;32087149;32087397;32087887;32088104;32089386	32087638;32088422;32091672;32087637;32087532;32074952;32087603;32087624;32089332;32090923;32090985;32091571	225341	?;NM_001365015;NM_144862;NM_001379137;NM_001379138	metal_ion_binding;cellular_anatomical_entity;negative_regulation_of_apoptotic_process;molecular_function;membrane;cell_junction;plasma_membrane;focal_adhesion;cell-cell_adhesion;cytoplasm;cell-cell_junction;negative_regulation_of_epithelial_cell_proliferation;negative_regulation_of_neural_precursor_cell_proliferation;cell-cell_junction_organization;positive_regulation_of_integrin-mediated_signali…	1710	1159	1590	1049	1705	1863	996	806	1234	2139.83	1408.33	1563.67	978.52	1340.45	1514.26	1025.93	846.741	1208.74	1336.27	0.414707	0.21479	1.93075	0.0535137	0.70735	FALSE	FALSE	0.729834	0.215327	3.38942	0.000700399	0.0195998	TRUE	THR	0.315127	0.215303	1.46364
ENSMUSG00000003518	Dusp3	dual_specificity_phosphatase_3_(vaccinia_virus_phosphatase_VH1-related)	protein_coding	11	101861969	101877839	-	ENSMUST00000151678;ENSMUST00000003612;ENSMUST00000107173;ENSMUST00000107172;ENSMUST00000125794;ENSMUST00000143177;ENSMUST00000176261	101861969;101864295;101865542;101871420	101874329;101875625;101877839;101872514;101875604;101875577	72349	?;NM_028207	hydrolase_activity;phosphatase_activity;phosphoprotein_phosphatase_activity;protein_dephosphorylation;dephosphorylation;protein_serine/threonine_phosphatase_activity;protein_serine_phosphatase_activity;protein_threonine_phosphatase_activity;protein_tyrosine/serine/threonine_phosphatase_activity;nucleus;cytosol;nucleoplasm;immunological_synapse;protein_tyrosine_phosphatase_activity;cytoplasm;negat…	1744	1376	1949	1691	1441	1995	1177	1072	1290	2182.38	1672.01	1916.73	1577.39	1132.9	1621.55	1212.37	1126.19	1263.59	1522.79	0.414087	0.16454	2.51663	0.0118482	0.413748	FALSE	FALSE	0.67984	0.165098	4.1178	3.82503e-05	0.00254883	TRUE	THR	0.265753	0.16507	1.60994
ENSMUSG00000027435	Cd93	CD93_antigen	protein_coding	2	148278560	148285483	-	ENSMUST00000099269	148278560	148285483	17064	NM_010740	membrane;integral_component_of_membrane;calcium_ion_binding;cell_surface;plasma_membrane;cell-cell_adhesion;cell_adhesion;carbohydrate_binding;cytoplasmic_vesicle;complement_component_C1q_complex_binding	7547	3931	7234	4089	6623	8616	4225	3524	5212	9444.03	4776.65	7114.21	3814.27	5206.91	7003.14	4351.97	3702.13	5105.29	5613.18	0.412873	0.261462	1.5791	0.114314	0.82381	FALSE	FALSE	0.69708	0.26156	2.66508	0.00769695	0.087225	TRUE	THR	0.284207	0.261555	1.0866
ENSMUSG00000080316	Spaca6	sperm_acrosome_associated_6	protein_coding	17	18047420	18063271	+	ENSMUST00000226899;ENSMUST00000228490;ENSMUST00000133912;ENSMUST00000178408;ENSMUST00000172097;ENSMUST00000139969;ENSMUST00000177859;ENSMUST00000012759;ENSMUST00000150302;ENSMUST00000137228;ENSMUST00000178056;ENSMUST00000155293;ENSMUST00000052338;ENSMUST00000154301;ENSMUST00000179350;ENSMUST00000178888	18047420;18047586;18050981;18051155;18051266;18051326;18051442;18051706;18052297;18053214;18056211;18057766;18057956;18058543;18058834	18059333;18059251;18052695;18052328;18063271;18058771;18057985;18056415;18057287;18058784;18059329	75202	?;NM_001162909	fusion_of_sperm_to_egg_plasma_membrane_involved_in_single_fertilization;membrane;integral_component_of_membrane;molecular_function;acrosomal_membrane;cytoplasmic_vesicle;single_fertilization;acrosomal_vesicle	1183	1177	1284	1029	1338	1380	845	724	997	1480.36	1430.2	1262.74	959.864	1051.92	1121.67	870.395	760.596	976.587	1101.59	0.412433	0.133037	3.10014	0.00193429	0.170288	FALSE	FALSE	0.677461	0.133987	5.05618	4.27748e-07	7.21548e-05	TRUE	THR	0.265028	0.133938	1.97874
ENSMUSG00000114566	Gm48500	predicted_gene,_48500	lncRNA	13	60611400	60629112	-	ENSMUST00000224075;ENSMUST00000225097	60611400	60625548;60629112	?	?	?	30	25	46	70	69	23	105	104	125	37.5409	30.3781	45.2383	65.2969	54.2469	18.6946	108.156	109.257	122.441	65.6943	-0.280014	0.409414	-0.68394	0.494013	0.958735	FALSE	FALSE	-1.58204	0.401416	-3.94116	8.1089e-05	0.00431224	TRUE	THR	-1.30203	0.390944	-3.33047
ENSMUSG00000022469	Rapgef3	Rap_guanine_nucleotide_exchange_factor_(GEF)_3	protein_coding	15	97642651	97665853	-	ENSMUST00000126854;ENSMUST00000129223;ENSMUST00000128775;ENSMUST00000177352;ENSMUST00000134885;ENSMUST00000175894;ENSMUST00000125002;ENSMUST00000123397;ENSMUST00000155810;ENSMUST00000146214;ENSMUST00000134371;ENSMUST00000153241;ENSMUST00000149419;ENSMUST00000153464;ENSMUST00000146620;ENSMUST00000142196;ENSMUST00000135080	97642651;97642834;97642837;97642897;97643049;97643166;97643249;97644409;97647588;97648238;97655335;97656778;97657240;97657245;97658555;97658578;97664740	97665727;97665679;97665545;97664943;97665547;97665301;97646753;97665468;97648586;97655383;97656384;97658306;97664927;97659760;97665145;97659735;97665853	223864	NM_001177810;NM_001357630;NM_144850;NM_001177811	positive_regulation_of_transcription_by_RNA_polymerase_II;positive_regulation_of_angiogenesis;cellular_response_to_cAMP;cytoplasm;membrane;plasma_membrane;cell_periphery;nucleotide_binding;perinuclear_region_of_cytoplasm;intracellular_signal_transduction;guanyl-nucleotide_exchange_factor_activity;small_GTPase_mediated_signal_transduction;lamellipodium;filopodium;apical_part_of_cell;growth_cone;cA…	1696	1564	2206	1298	2054	2257	963	949	1301	2122.31	1900.45	2169.47	1210.79	1614.83	1834.5	991.941	996.969	1274.36	1568.4	0.409815	0.173198	2.36617	0.0179734	0.492674	FALSE	FALSE	0.924048	0.173986	5.31104	1.09003e-07	2.48054e-05	TRUE	THR	0.514233	0.173959	2.95606
ENSMUSG00000038658	Ric1	RAB6A_GEF_complex_partner_1	protein_coding	19	29499682	29584229	+	ENSMUST00000043610;ENSMUST00000162184;ENSMUST00000160221;ENSMUST00000162492;ENSMUST00000160452;ENSMUST00000161536;ENSMUST00000161330	29499682;29499735;29499782;29510636;29572928;29574660;29575245	29584229;29541021;29558889;29581600;29582585;29577297;29583296	226089	NM_001081319	membrane;intracellular_protein_transport;guanyl-nucleotide_exchange_factor_activity;small_GTPase_binding;regulation_of_extracellular_matrix_constituent_secretion;retrograde_transport,_endosome_to_Golgi;positive_regulation_of_GTPase_activity;negative_regulation_of_cellular_protein_catabolic_process;cranial_skeletal_system_development;cytosol;protein-containing_complex;Ric1-Rgp1_guanyl-nucleotide_e…	1251	1099	1746	1108	1438	1619	866	847	874	1565.45	1335.42	1717.09	1033.56	1130.54	1315.93	892.026	889.813	856.106	1192.88	0.408385	0.13723	2.97592	0.00292108	0.214824	FALSE	FALSE	0.808508	0.13832	5.84522	5.05906e-09	1.63661e-06	TRUE	THR	0.400123	0.138271	2.89375
ENSMUSG00000085289	Gm15337	predicted_gene_15337	lncRNA	18	39500091	39522478	-	ENSMUST00000135378	39500091	39522478	?	?	molecular_function;biological_process;cellular_component	33	67	16	28	121	143	26	14	15	41.295	81.4133	15.735	26.1187	95.1286	116.231	26.7814	14.7077	14.6929	48.0115	-0.786207	0.610051	-1.28876	0.197483	0.882302	FALSE	FALSE	1.29595	0.634489	2.04252	0.0411002	0.227639	FALSE	FALSE	2.08216	0.626594	3.32298
ENSMUSG00000086096	Gm12688	predicted_gene_12688	lncRNA	4	99541844	99543220	-	ENSMUST00000136525	99541844	99543220	?	?	molecular_function;biological_process;cellular_component	4	4	2	0	1	0	7	8	9	5.00545	4.86049	1.96688	0	0.786187	0	7.21037	8.40438	8.81573	4.11661	3.68682	1.47425	2.50081	0.0123909	0.419205	FALSE	FALSE	-1.06891	0.934185	-1.14422	0.252533	0.59033	FALSE	FALSE	-4.75573	1.43378	-3.31691
ENSMUSG00000110863	Gm34655	predicted_gene,_34655	lncRNA	9	121106841	121115066	+	ENSMUST00000213695;ENSMUST00000215259	121106841;121106842	121115066;121108882	?	?	?	14	23	14	27	20	18	50	49	39	17.5191	27.9478	13.7682	25.1859	15.7237	14.6305	51.5026	51.4768	38.2015	28.4396	0.0904279	0.438945	0.206012	0.836781	0.994659	FALSE	FALSE	-1.26361	0.419467	-3.01241	0.00259182	0.0456853	TRUE	TRUE	-1.35404	0.408857	-3.31176
ENSMUSG00000040740	Slc25a34	solute_carrier_family_25,_member_34	protein_coding	4	141346135	141351132	-	ENSMUST00000038661	141346135	141351132	384071	NM_001013780	mitochondrion;membrane;integral_component_of_membrane;mitochondrial_inner_membrane;blastocyst_hatching	32	33	32	71	8	15	123	54	194	40.0436	40.0991	31.4701	66.2297	6.28949	12.1921	126.697	56.7295	190.028	63.3087	0.405747	0.679831	0.596835	0.550618	0.964911	FALSE	FALSE	-1.7444	0.668575	-2.60913	0.00907719	0.0957412	TRUE	THR	-2.15015	0.668137	-3.21812
ENSMUSG00000031351	Zfp185	zinc_finger_protein_185	protein_coding	X	72030945	72075149	+	ENSMUST00000114546;ENSMUST00000134588;ENSMUST00000164800	72030966;72031859;72030945	72075149;72041011	22673	NM_001109043;NM_009549	metal_ion_binding;actin_filament_binding;actin_cytoskeleton	340	288	377	262	311	464	204	165	246	425.463	349.956	370.757	244.397	244.504	377.142	210.131	173.34	240.963	292.962	0.403189	0.214588	1.8789	0.0602584	0.728066	FALSE	FALSE	0.875041	0.217761	4.01836	5.86044e-05	0.0034624	TRUE	THR	0.471851	0.217621	2.16822
ENSMUSG00000058806	Col13a1	collagen,_type_XIII,_alpha_1	protein_coding	10	61674015	61814887	-	ENSMUST00000239309;ENSMUST00000145469;ENSMUST00000105451;ENSMUST00000105453;ENSMUST00000105452;ENSMUST00000105454;ENSMUST00000051826;ENSMUST00000153120	61674015;61684511;61684640	61684990;61702192;61714171;61814852;61814887;61813900;61687304	12817	?;NM_001304757;NM_007731	?;membrane;integral_component_of_membrane;cell_junction;extracellular_space;plasma_membrane;heparin_binding;synapse;postsynaptic_membrane;cell_differentiation;cell-cell_adhesion;cell-cell_junction;cell_adhesion;collagen_trimer;ossification;extracellular_matrix_organization;extracellular_matrix;extracellular_matrix_structural_constituent;cell-matrix_adhesion;extracellular_matrix_structural_constit…	1285	945	1139	851	1171	1496	763	581	875	1608	1148.29	1120.14	793.823	920.625	1215.96	785.93	610.368	857.085	1006.69	0.402846	0.210926	1.90989	0.0561468	0.716344	FALSE	FALSE	0.781959	0.211737	3.69307	0.000221561	0.00902787	TRUE	THR	0.379113	0.211694	1.79086
ENSMUSG00000032051	Fdx1	ferredoxin_1	protein_coding	9	51854606	51874856	-	ENSMUST00000034552;ENSMUST00000214486;ENSMUST00000214013	51854606;51854668;51856280	51874846;51860007;51874856	14148	NM_007996;NM_001301728	mitochondrion;cellular_response_to_forskolin;cellular_response_to_cAMP;hormone_biosynthetic_process;metal_ion_binding;iron-sulfur_cluster_binding;enzyme_binding;2_iron,_2_sulfur_cluster_binding;lipid_metabolic_process;steroid_metabolic_process;cholesterol_metabolic_process;steroid_biosynthetic_process;iron_ion_binding;electron_transfer_activity;mitochondrial_matrix;P450-containing_electron_transp…	1186	1520	1905	1237	1730	1754	1030	1114	1035	1484.12	1846.99	1873.45	1153.89	1360.1	1425.66	1060.95	1170.31	1013.81	1376.59	0.401773	0.138932	2.89187	0.00382955	0.243096	FALSE	FALSE	0.68215	0.139681	4.88364	1.04145e-06	0.000146912	TRUE	THR	0.280377	0.139631	2.00799
ENSMUSG00000015053	Gata2	GATA_binding_protein_2	protein_coding	6	88170873	88184014	+	ENSMUST00000170089;ENSMUST00000203480;ENSMUST00000015197;ENSMUST00000205151;ENSMUST00000203579	88170873;88175316;88177901;88181427	88184014;88176645;88184012;88179623;88182753	14461	NM_001355253;NM_008090	protein_binding;nucleus;sequence-specific_DNA_binding;negative_regulation_of_gene_expression;embryonic_placenta_development;positive_regulation_of_gene_expression;positive_regulation_of_transcription_by_RNA_polymerase_II;positive_regulation_of_angiogenesis;negative_regulation_of_fat_cell_differentiation;negative_regulation_of_transcription_by_RNA_polymerase_II;positive_regulation_of_neuron_differ…	3803	3235	3717	3098	4032	4061	2427	2378	3126	4758.93	3930.92	3655.45	2889.85	3169.9	3300.81	2499.94	2498.2	3062	3307.33	0.398931	0.139672	2.85619	0.00428753	0.258604	FALSE	FALSE	0.614716	0.139943	4.39261	1.11996e-05	0.000991556	TRUE	THR	0.215785	0.139921	1.5422
ENSMUSG00000018417	Myo1b	myosin_IB	protein_coding	1	51788924	51955230	-	ENSMUST00000046390;ENSMUST00000114537;ENSMUST00000114541;ENSMUST00000018561;ENSMUST00000145367;ENSMUST00000140731;ENSMUST00000140930;ENSMUST00000136273;ENSMUST00000136701;ENSMUST00000126952;ENSMUST00000144694;ENSMUST00000135125;ENSMUST00000151525;ENSMUST00000123299;ENSMUST00000126657	51788924;51789141;51789148;51789153;51799512;51801681;51801749;51806035;51815552;51818874;51836562;51838695;51849840;51873623;51901804	51955230;51955100;51946475;51955087;51803629;51810038;51806551;51815595;51834384;51821363;51935460;51859705;51955071;51890265;51955080	17912	NM_010863;NM_001290982;NM_001161817	cytoplasm;ATP_binding;cell_periphery;plasma_membrane;nucleotide_binding;perinuclear_region_of_cytoplasm;actin_binding;calmodulin_binding;filopodium;actin_filament_organization;apical_part_of_cell;endosome_membrane;actin_filament_binding;cytoskeletal_motor_activity;myosin_complex;early_endosome;brush_border;microfilament_motor_activity;vesicle_transport_along_actin_filament;actin_cytoskeleton;vesi…	4959	3636	5529	3860	4795	5928	3158	3240	3497	6205.51	4418.19	5437.44	3600.66	3769.77	4818.32	3252.91	3403.77	3425.4	4259.11	0.397937	0.157341	2.52914	0.0114341	0.408125	FALSE	FALSE	0.671764	0.157552	4.26377	2.01006e-05	0.00155906	TRUE	THR	0.273827	0.157536	1.73819
ENSMUSG00000013089	Etv5	ets_variant_5	protein_coding	16	22200059	22258469	-	ENSMUST00000079601;ENSMUST00000168774;ENSMUST00000170803;ENSMUST00000165506;ENSMUST00000170393	22200059;22200066;22202329;22220614;22231674	22258469;22255264;22220579;22258366;22258320	104156	NM_023794;NM_001358428	nucleus;positive_regulation_of_transcription_by_RNA_polymerase_II;negative_regulation_of_transcription_by_RNA_polymerase_II;positive_regulation_of_neuron_differentiation;transcription_cis-regulatory_region_binding;locomotory_behavior;nucleoplasm;synapse;DNA_binding;DNA-binding_transcription_factor_activity;regulation_of_transcription,_DNA-templated;sequence-specific_DNA_binding;regulation_of_tran…	2821	1725	3074	1693	2554	3676	1406	1262	1543	3530.09	2096.09	3023.1	1579.25	2007.92	2987.88	1448.25	1325.79	1511.41	2167.75	0.395425	0.239726	1.64948	0.0990484	0.807017	FALSE	FALSE	1.01311	0.240202	4.21774	2.46766e-05	0.00181478	TRUE	THR	0.617684	0.240182	2.57173
ENSMUSG00000062785	Kcnc3	potassium_voltage_gated_channel,_Shaw-related_subfamily,_member_3	protein_coding	7	44240088	44254178	+	ENSMUST00000209177;ENSMUST00000207493;ENSMUST00000208651;ENSMUST00000107907;ENSMUST00000107906;ENSMUST00000208412;ENSMUST00000207497	44240088;44240310;44243419;44245517	44250504;44251565;44254178;44245195;44251528	16504	NM_001385628;NM_001385629;NM_001385630;NM_001385631;NM_001290682;NM_001385637;NM_001385632;NM_001385633;NM_001385626;NM_008422;NM_001385635;NM_001385625;NM_001385627;NM_001385636	membrane;integral_component_of_membrane;transmembrane_transport;protein_homooligomerization;ion_transport;potassium_ion_transport;ion_channel_activity;voltage-gated_ion_channel_activity;voltage-gated_potassium_channel_activity;potassium_channel_activity;regulation_of_ion_transmembrane_transport;potassium_ion_transmembrane_transport;voltage-gated_potassium_channel_complex;protein_binding;cytoplasm…	1482	1083	1148	809	1434	1709	796	733	1035	1854.52	1315.98	1128.99	754.645	1127.39	1389.09	819.922	770.051	1013.81	1130.49	0.393514	0.24299	1.61947	0.105346	0.815259	FALSE	FALSE	0.722944	0.243562	2.96821	0.00299537	0.0497471	TRUE	THR	0.32943	0.243521	1.35278
ENSMUSG00000053897	Slc39a8	solute_carrier_family_39_(metal_ion_transporter),_member_8	protein_coding	3	135531040	135594333	+	ENSMUST00000081978;ENSMUST00000139953;ENSMUST00000029810;ENSMUST00000133810;ENSMUST00000167390;ENSMUST00000180196	135531040;135531415;135531851;135589921;135531551;135531418	135594155;135565539;135594147;135594329;135594333	67547	NM_026228;NM_001135150;NM_001135149	membrane;integral_component_of_membrane;metal_ion_transmembrane_transporter_activity;metal_ion_transport;transmembrane_transport;plasma_membrane;ion_transport;integral_component_of_plasma_membrane;basolateral_plasma_membrane;apical_plasma_membrane;lysosome;regulation_of_transcription,_DNA-templated;lysosomal_membrane;inorganic_anion_transport;protein_N-linked_glycosylation;organelle_membrane;zinc…	3071	2050	3460	1711	3230	4033	1844	1725	2096	3842.94	2491	3402.7	1596.04	2539.38	3278.05	1899.42	1812.19	2053.09	2546.09	0.393087	0.239609	1.64054	0.100894	0.809866	FALSE	FALSE	0.756167	0.239883	3.15223	0.00162026	0.0341643	TRUE	THR	0.36308	0.239864	1.51369
ENSMUSG00000029231	Pdgfra	platelet_derived_growth_factor_receptor,_alpha_polypeptide	protein_coding	5	75312953	75358876	+	ENSMUST00000202681;ENSMUST00000000476;ENSMUST00000202186;ENSMUST00000201711;ENSMUST00000201241;ENSMUST00000202161;ENSMUST00000168162;ENSMUST00000202992;ENSMUST00000200822	75312953;75312967;75313013;75313596;75314247;75315737;75316560;75317494;75322495	75344178;75358876;75335811;75344792;75323381;75324410;75358862;75327221;75328598	18595	NM_001347718;NM_011058;NM_001347719;NM_001083316	in_utero_embryonic_development;lung_development;nucleus;cellular_response_to_amino_acid_stimulus;positive_regulation_of_fibroblast_proliferation;positive_regulation_of_cell_population_proliferation;protein-containing_complex_binding;cytoplasm;platelet-derived_growth_factor_receptor_signaling_pathway;axon;nucleoplasm;protein_kinase_activity;ATP_binding;protein_phosphorylation;membrane;integral_com…	4265	2861	4430	2537	4135	5428	2807	2234	3132	5337.06	3476.47	4356.64	2366.54	3250.88	4411.91	2891.36	2346.92	3067.88	3500.63	0.392889	0.229427	1.71248	0.0868083	0.787265	FALSE	FALSE	0.664954	0.229602	2.89611	0.00377819	0.0573192	TRUE	THR	0.272065	0.229588	1.18501
ENSMUSG00000031871	Cdh5	cadherin_5	protein_coding	8	104828257	104871143	+	ENSMUST00000034339;ENSMUST00000209911	104828257;104837939	104871143;104839649	12562	NM_009868	protein_binding;positive_regulation_of_gene_expression;positive_regulation_of_angiogenesis;transforming_growth_factor_beta_receptor_signaling_pathway;negative_regulation_of_inflammatory_response;negative_regulation_of_cell_population_proliferation;nucleoplasm;membrane;integral_component_of_membrane;cell_junction;metal_ion_binding;external_side_of_plasma_membrane;cell_periphery;plasma_membrane;cal…	10322	6082	9762	5518	9063	12938	5553	4266	6563	12916.6	7390.38	9600.35	5147.26	7125.21	10516.1	5719.88	4481.63	6428.63	7702.89	0.392122	0.264431	1.48289	0.138103	0.852656	FALSE	FALSE	0.846657	0.264526	3.20065	0.00137117	0.0303444	TRUE	THR	0.454535	0.264521	1.71833
ENSMUSG00000038291	Snx25	sorting_nexin_25	protein_coding	8	46486298	46605196	-	ENSMUST00000110378;ENSMUST00000041582;ENSMUST00000176410;ENSMUST00000177186;ENSMUST00000136097;ENSMUST00000110377;ENSMUST00000144244;ENSMUST00000150645;ENSMUST00000170416	46486298;46486303;46486309;46486490;46502441;46509113;46509157;46532879	46605196;46604742;46569739;46533321;46509489;46577170;46542730;46558226;46577183	102141	NM_001372343;NM_001372342;NM_207213	membrane;integral_component_of_membrane;protein_transport;phosphatidylinositol_binding;negative_regulation_of_transforming_growth_factor_beta_receptor_signaling_pathway;intracellular_membrane-bounded_organelle;endosome;endosome_membrane;receptor_catabolic_process;negative_regulation_of_pathway-restricted_SMAD_protein_phosphorylation;type_I_transforming_growth_factor_beta_receptor_binding	2108	1574	2330	1640	2003	2599	1428	1301	1561	2637.87	1912.6	2291.42	1529.81	1574.73	2112.48	1470.92	1366.76	1529.04	1825.07	0.390953	0.166073	2.35411	0.0185672	0.499864	FALSE	FALSE	0.647735	0.166522	3.88978	0.000100336	0.00509537	TRUE	THR	0.256782	0.166483	1.54239
ENSMUSG00000026479	Lamc2	laminin,_gamma_2	protein_coding	1	152998502	153062193	-	ENSMUST00000185356;ENSMUST00000189005;ENSMUST00000188206;ENSMUST00000185328;ENSMUST00000188831;ENSMUST00000027753	152998502;152999919;153001844;153025946;153033055	153061793;153002980;153002661;153027832;153062193	16782	?;NM_008485	membrane;basement_membrane;positive_regulation_of_cell_population_proliferation;positive_regulation_of_cell_migration;laminin-2_complex;extracellular_space;cell_cortex;extracellular_matrix;perinuclear_region_of_cytoplasm	2406	1989	2724	1240	2402	3862	1292	1075	1271	3010.78	2416.88	2678.89	1156.69	1888.42	3139.06	1330.83	1129.34	1244.98	1999.54	0.390276	0.277192	1.40797	0.159141	0.868373	FALSE	FALSE	1.12952	0.277713	4.06724	4.75734e-05	0.00297297	TRUE	THR	0.739247	0.277692	2.66211
ENSMUSG00000016194	Hsd11b1	hydroxysteroid_11-beta_dehydrogenase_1	protein_coding	1	192903942	192946383	-	ENSMUST00000016338;ENSMUST00000160929;ENSMUST00000161737;ENSMUST00000159644;ENSMUST00000161406;ENSMUST00000191977;ENSMUST00000162842	192903942;192903990;192903997;192905949;192911762;192919354;192920582	192924937;192923906;192946383;192925869;192922718;192921331;192923732	15483	NM_001044751;NM_008288	lung_development;cytoplasm;membrane;integral_component_of_membrane;endoplasmic_reticulum;endoplasmic_reticulum_membrane;intracellular_membrane-bounded_organelle;steroid_binding;oxidoreductase_activity;apical_part_of_cell;lipid_metabolic_process;steroid_metabolic_process;nuclear_membrane;protein_homodimerization_activity;steroid_catabolic_process;integral_component_of_endoplasmic_reticulum_membran…	2593	1466	2226	1430	1975	3242	1339	1068	1481	3244.78	1781.37	2189.14	1333.92	1552.72	2635.12	1379.24	1121.98	1450.68	1854.33	0.38566	0.270389	1.42632	0.153777	0.867667	FALSE	FALSE	0.868327	0.270794	3.2066	0.00134314	0.0300506	TRUE	THR	0.482667	0.270768	1.78258
ENSMUSG00000038007	Acer2	alkaline_ceramidase_2	protein_coding	4	86792633	86853059	+	ENSMUST00000045224;ENSMUST00000084433;ENSMUST00000128712;ENSMUST00000135874	86792633;86792651;86848928	86839112;86850728;86853059	230379	NM_001290543;NM_139306;NM_001290541	positive_regulation_of_cell_population_proliferation;regulation_of_apoptotic_process;membrane;integral_component_of_membrane;Golgi_membrane;Golgi_apparatus;metal_ion_binding;hydrolase_activity;cellular_response_to_DNA_damage_stimulus;lipid_metabolic_process;ceramide_metabolic_process;sphingolipid_metabolic_process;hydrolase_activity,_acting_on_carbon-nitrogen_(but_not_peptide)_bonds,_in_linear_am…	6611	4062	6676	3708	6131	8448	3404	3243	4033	8272.76	4935.83	6565.45	3458.87	4820.11	6866.59	3506.3	3406.92	3950.43	5087.03	0.384612	0.24281	1.58401	0.113192	0.822359	FALSE	FALSE	0.864062	0.242973	3.5562	0.000376253	0.0128192	TRUE	THR	0.47945	0.242963	1.97335
ENSMUSG00000022799	Arhgap31	Rho_GTPase_activating_protein_31	protein_coding	16	38418702	38533636	-	ENSMUST00000023487;ENSMUST00000124866;ENSMUST00000132697	38418702;38443525;38458081	38533636;38533261;38533260	12549	NM_020260	protein_binding;cell_junction;regulation_of_catalytic_activity;signal_transduction;SH3_domain_binding;cell_projection;lamellipodium;focal_adhesion;GTPase_activator_activity;small_GTPase_mediated_signal_transduction	3690	2292	3407	2366	3232	4295	2288	1990	2547	4617.53	2785.06	3350.58	2207.03	2540.96	3491	2356.76	2090.59	2494.85	2881.6	0.384003	0.213419	1.79929	0.0719722	0.753265	FALSE	FALSE	0.631155	0.213635	2.95435	0.00313324	0.0512406	TRUE	THR	0.247152	0.213613	1.15701
ENSMUSG00000038145	Snrk	SNF_related_kinase	protein_coding	9	121946332	121998768	+	ENSMUST00000119215;ENSMUST00000146832;ENSMUST00000118886;ENSMUST00000120173;ENSMUST00000217631;ENSMUST00000139181;ENSMUST00000215432;ENSMUST00000134949;ENSMUST00000142784;ENSMUST00000131169;ENSMUST00000151872;ENSMUST00000145384	121946332;121946349;121946366;121946369;121946370;121946376;121946384;121946413;121946818;121989138;121992935;121995810	121986292;121966242;121998768;121993017;121966350;121963142;121995455;121966042;121995457;121995556;121996541	20623	?;NM_001357774;NM_001357775;NM_133741;NM_001164572;NM_001357776	protein_kinase_activity;ATP_binding;protein_phosphorylation;nucleotide_binding;protein_serine/threonine_kinase_activity;nucleus;transferase_activity;metal_ion_binding;kinase_activity;phosphorylation;magnesium_ion_binding;intracellular_signal_transduction;protein_serine/threonine/tyrosine_kinase_activity;protein_serine_kinase_activity	5179	3046	4467	3299	4832	5298	2618	2642	3433	6480.81	3701.27	4393.03	3077.35	3798.85	4306.25	2696.68	2775.55	3362.71	3843.61	0.382077	0.210804	1.81248	0.0699125	0.7496	FALSE	FALSE	0.722066	0.211001	3.4221	0.000621406	0.0181692	TRUE	THR	0.339989	0.210984	1.61144
ENSMUSG00000020681	Ace	angiotensin_I_converting_enzyme_(peptidyl-dipeptidase_A)_1	protein_coding	11	105858771	105880790	+	ENSMUST00000001963;ENSMUST00000132280;ENSMUST00000001964;ENSMUST00000151657	105858771;105862149;105866034;105867431	105880790;105880086;105880079;105875939	11421	NM_001281819;NM_207624;NM_009598	protein_binding;extracellular_exosome;spermatogenesis;positive_regulation_of_neurogenesis;negative_regulation_of_gene_expression;response_to_lipopolysaccharide;cytoplasm;membrane;integral_component_of_membrane;metal_ion_binding;plasma_membrane;extracellular_space;external_side_of_plasma_membrane;hydrolase_activity;peptidase_activity;proteolysis;extracellular_region;actin_binding;zinc_ion_binding;…	13691	10982	12393	8049	14341	17171	8007	6932	9799	17132.4	13344.5	12187.8	7508.21	11274.7	13956.7	8247.63	7282.39	9598.37	11170.3	0.381917	0.220257	1.73396	0.0829247	0.775314	FALSE	FALSE	0.763667	0.220327	3.46607	0.000528132	0.0162081	TRUE	THR	0.38175	0.220321	1.7327
ENSMUSG00000001029	Icam2	intercellular_adhesion_molecule_2	protein_coding	11	106268482	106278901	-	ENSMUST00000001055;ENSMUST00000173795;ENSMUST00000106813;ENSMUST00000141146;ENSMUST00000106809	106268482;106269386;106269632;106271514;106271871	106273607;106271627;106278898;106278901;106273822	15896	NM_010494	protein_binding;membrane;integral_component_of_membrane;cell_periphery;integral_component_of_plasma_membrane;plasma_membrane;cell_projection;cell_adhesion;cell-cell_adhesion;integrin_binding;microvillus;uropod;cleavage_furrow	2920	1919	3361	1574	2812	4252	1531	1372	1779	3653.98	2331.82	3305.34	1468.25	2210.76	3456.05	1577.01	1441.35	1742.58	2354.13	0.380787	0.268696	1.41717	0.156434	0.867667	FALSE	FALSE	0.964597	0.269067	3.58497	0.000337123	0.0120119	TRUE	THR	0.583811	0.269046	2.16993
ENSMUSG00000017774	Myo1c	myosin_IC	protein_coding	11	75541330	75564736	+	ENSMUST00000102505;ENSMUST00000069057;ENSMUST00000102504;ENSMUST00000108431;ENSMUST00000151174;ENSMUST00000136935;ENSMUST00000148659;ENSMUST00000123064;ENSMUST00000146419;ENSMUST00000155027	75541330;75542336;75542902;75546699;75546975;75547024;75552559;75556218;75558920;75561102	75564736;75564734;75560413;75548474;75556735;75560068;75561080;75562553	17913	NM_001370611;NM_008659;NM_001080774;NM_001080775	protein_binding;nuclear_body;nucleus;cytoplasm;cellular_response_to_interferon-gamma;ATP_binding;membrane;plasma_membrane;nucleotide_binding;protein_transport;cytoplasmic_vesicle;nucleoplasm;actin_binding;membrane_raft;cell_projection;calmodulin_binding;nucleolus;mRNA_transport;nuclear_pore;small_GTPase_binding;actin_filament_binding;lateral_plasma_membrane;cytoskeletal_motor_activity;myosin_comp…	5788	5044	6498	4370	6245	7648	3916	3309	4218	7242.89	6129.08	6390.4	4076.39	4909.74	6216.35	4033.69	3476.26	4131.64	5178.49	0.378297	0.162797	2.32374	0.0201396	0.511993	FALSE	FALSE	0.763392	0.163002	4.68333	2.82249e-06	0.000337049	TRUE	THR	0.385095	0.162985	2.36277
ENSMUSG00000034738	Nostrin	nitric_oxide_synthase_trafficker	protein_coding	2	68966144	69019674	+	ENSMUST00000041865;ENSMUST00000141276	68966144;69009649	69019674;69015892	329416	NM_181547	nucleus;cytoplasm;membrane;plasma_membrane;signal_transduction;cytoplasmic_vesicle;cytoskeleton;DNA_binding;negative_regulation_of_transcription,_DNA-templated;endocytosis;protein_binding;glutamatergic_synapse;presynapse;synaptic_vesicle_uncoating	1211	691	1090	708	1122	1347	591	473	585	1515.4	839.65	1071.95	660.431	882.101	1094.85	608.761	496.909	573.023	860.342	0.377159	0.236238	1.59652	0.110372	0.818488	FALSE	FALSE	1.02926	0.237502	4.3337	1.46627e-05	0.00123438	TRUE	THR	0.652102	0.237433	2.74646
ENSMUSG00000032473	Cldn18	claudin_18	protein_coding	9	99571514	99599320	-	ENSMUST00000035048;ENSMUST00000112882;ENSMUST00000136429;ENSMUST00000131922	99571514;99573873;99574235;99574775	99592116;99599320;99592062	?	NM_019815;NM_001194921;NM_001194922;NM_001194923	protein_binding;membrane;integral_component_of_membrane;cell_junction;plasma_membrane;cell_adhesion;structural_molecule_activity;bicellular_tight_junction;bicellular_tight_junction_assembly;identical_protein_binding;digestive_tract_development;negative_regulation_of_protein_localization_to_nucleus;negative_regulation_of_bone_resorption;calcium-independent_cell-cell_adhesion_via_plasma_membrane_ce…	10033	8746	13334	6164	12425	15368	5880	5350	5858	12554.9	10627.5	13113.2	5749.85	9768.37	12491.2	6056.71	5620.43	5738.06	9080.03	0.373835	0.22877	1.63411	0.102235	0.812292	FALSE	FALSE	1.05947	0.228899	4.62853	3.6827e-06	0.000407496	TRUE	THR	0.68563	0.228892	2.99543
ENSMUSG00000021108	Prkch	protein_kinase_C,_eta	protein_coding	12	73631570	73824959	+	ENSMUST00000221153;ENSMUST00000021527;ENSMUST00000119092;ENSMUST00000220898	73631570;73631571;73631617;73695695	73824950;73824959;73808316;73698671	?	?;NM_001313977;NM_008856	?;protein_phosphorylation;cytoplasm;cytosol;protein_kinase_activity;ATP_binding;transferase_activity;metal_ion_binding;plasma_membrane;nucleotide_binding;protein_serine/threonine_kinase_activity;kinase_activity;phosphorylation;enzyme_binding;membrane;cell_differentiation;cell-cell_junction;intracellular_signal_transduction;protein_binding;protein_serine/threonine/tyrosine_kinase_activity;protein_…	902	717	883	696	721	1230	531	525	654	1128.73	871.244	868.378	649.237	566.841	999.752	546.958	551.537	640.61	758.143	0.371793	0.21512	1.7283	0.0839345	0.777545	FALSE	FALSE	0.721302	0.216113	3.33761	0.00084502	0.022084	TRUE	THR	0.349509	0.216016	1.61798
ENSMUSG00000002980	Bcam	basal_cell_adhesion_molecule	protein_coding	7	19490056	19504941	-	ENSMUST00000003061;ENSMUST00000135632;ENSMUST00000133271;ENSMUST00000155244;ENSMUST00000133427	19490056;19490482;19497598;19499538;19500912	19504472;19490876;19504420;19504941	57278	NM_020486	membrane;integral_component_of_membrane;plasma_membrane;cell_surface;integral_component_of_plasma_membrane;cell_adhesion;protein_C-terminus_binding;cell-matrix_adhesion;laminin_binding;laminin_receptor_activity	8948	8436	9801	6172	9933	12952	5747	5233	6004	11197.2	10250.8	9638.7	5757.32	7809.19	10527.5	5919.71	5497.51	5881.07	8053.22	0.367514	0.19079	1.92627	0.0540703	0.70735	FALSE	FALSE	0.845626	0.190921	4.4292	9.45823e-06	0.000870807	TRUE	THR	0.478112	0.19091	2.50439
ENSMUSG00000022505	Emp2	epithelial_membrane_protein_2	protein_coding	16	10099613	10131832	-	ENSMUST00000078357;ENSMUST00000230141	10099613;10126472	10131832;10131735	?	NM_007929	nucleus;positive_regulation_of_cell_population_proliferation;embryo_implantation;cytoplasm;regulation_of_endothelial_cell_migration;cell_migration;membrane;integral_component_of_membrane;Golgi_membrane;Golgi_apparatus;plasma_membrane;cytoplasmic_vesicle;apical_plasma_membrane;cytosol;membrane_raft;actin_filament_organization;cell_adhesion;cell_surface;kinase_binding;integrin_binding;protein_local…	13049	8560	13292	8907	12426	15816	8050	7402	8194	16329	10401.5	13071.9	8308.56	9769.16	12855.3	8291.93	7776.15	8026.24	10536.6	0.363651	0.192855	1.88562	0.0593467	0.725485	FALSE	FALSE	0.724145	0.192936	3.75328	0.000174533	0.00759944	TRUE	THR	0.360494	0.192928	1.86855
ENSMUSG00000036036	Zfp57	zinc_finger_protein_57	protein_coding	17	37312055	37321527	+	ENSMUST00000089968;ENSMUST00000172527;ENSMUST00000069250;ENSMUST00000174747;ENSMUST00000174016;ENSMUST00000174470;ENSMUST00000173588;ENSMUST00000173921;ENSMUST00000172580;ENSMUST00000174524;ENSMUST00000174672;ENSMUST00000172540;ENSMUST00000172502	37312055;37313374;37313417;37313446;37313461;37313469;37313488;37313504;37313562;37313930;37314558;37315414;37315495	37321524;37320334;37316973;37314706;37314584;37320715;37316958;37320638;37321527;37320607;37317140	22715	NM_001168502;NM_001168501;NM_001013745	nucleus;negative_regulation_of_transcription_by_RNA_polymerase_II;chromatin_binding;genetic_imprinting;DNA_binding;regulation_of_transcription,_DNA-templated;metal_ion_binding;DNA-binding_transcription_repressor_activity,_RNA_polymerase_II-specific;regulation_of_transcription_by_RNA_polymerase_II;RNA_polymerase_II_transcription_regulatory_region_sequence-specific_DNA_binding;DNA-binding_transcrip…	1113	1488	1635	816	1725	1999	810	778	872	1392.77	1808.1	1607.93	761.175	1356.17	1624.8	834.343	817.326	854.147	1228.53	0.361372	0.234254	1.54265	0.122916	0.833974	FALSE	FALSE	0.940414	0.23506	4.00075	6.31433e-05	0.00365262	TRUE	THR	0.579042	0.234999	2.46402
ENSMUSG00000040511	Pvr	poliovirus_receptor	protein_coding	7	19637503	19655085	-	ENSMUST00000043517;ENSMUST00000159413;ENSMUST00000208861;ENSMUST00000160572;ENSMUST00000159261	19637503;19638996;19647949;19649689;19651202	19655085;19644789;19648687;19655038	52118	NM_027514	protein_binding;cell_migration;membrane;integral_component_of_membrane;cell_surface;plasma_membrane;virus_receptor_activity;viral_entry_into_host_cell;cell-cell_adhesion;positive_regulation_of_natural_killer_cell_mediated_cytotoxicity;susceptibility_to_natural_killer_cell_mediated_cytotoxicity;adherens_junction;cell_adhesion_molecule_binding;homophilic_cell_adhesion_via_plasma_membrane_adhesion_m…	1336	1101	1777	1102	1683	1668	1030	922	979	1671.82	1337.85	1747.57	1027.96	1323.15	1355.76	1060.95	968.604	958.956	1272.51	0.359806	0.152474	2.35978	0.0182859	0.497846	FALSE	FALSE	0.671129	0.153249	4.37933	1.19042e-05	0.00104041	TRUE	THR	0.311323	0.153154	2.03275
ENSMUSG00000041992	Rapgef5	Rap_guanine_nucleotide_exchange_factor_(GEF)_5	protein_coding	12	117480099	117723472	+	ENSMUST00000109691;ENSMUST00000220781;ENSMUST00000221225;ENSMUST00000222105;ENSMUST00000222185;ENSMUST00000223040;ENSMUST00000222035	117480099;117497508;117558861;117621654;117652571;117652691;117704330	117723472;117621990;117573862;117720464;117680100;117707109	217944	NM_175930;NM_001373989	nuclear_body;nucleus;nucleoplasm;plasma_membrane;intracellular_signal_transduction;guanyl-nucleotide_exchange_factor_activity;small_GTPase_mediated_signal_transduction;Ras_protein_signal_transduction;positive_regulation_of_GTPase_activity;GTP-dependent_protein_binding;regulation_of_catalytic_activity	2859	2799	3710	2071	3165	4770	1978	1631	1939	3577.65	3401.13	3648.56	1931.85	2488.28	3877.09	2037.44	1713.44	1899.3	2730.53	0.356934	0.216296	1.65021	0.0989007	0.807017	FALSE	FALSE	0.911419	0.216675	4.20638	2.59494e-05	0.00187973	TRUE	THR	0.554485	0.216644	2.55943
ENSMUSG00000041598	Cdc42ep4	CDC42_effector_protein_(Rho_GTPase_binding)_4	protein_coding	11	113617676	113642707	-	ENSMUST00000106616;ENSMUST00000053536;ENSMUST00000131488;ENSMUST00000153453	113617676;113617678;113619809;113620131	113642144;113642707;113630148;113641980	56699	NM_020006;NM_001163346	protein_binding;cytoplasm;cellular_response_to_interferon-gamma;membrane;plasma_membrane;microtubule_cytoskeleton;cytoskeleton;regulation_of_cell_shape;endomembrane_system;Rho_protein_signal_transduction;actin_cytoskeleton;phagocytic_vesicle;adherens_junction;positive_regulation_of_pseudopodium_assembly;positive_regulation_of_actin_filament_polymerization	2861	2517	3443	2345	3240	3811	1907	1841	2486	3580.15	3058.47	3385.99	2187.44	2547.24	3097.61	1964.31	1934.06	2435.1	2687.82	0.355847	0.157258	2.26282	0.0236468	0.535594	FALSE	FALSE	0.662361	0.157611	4.20251	2.63973e-05	0.00190076	TRUE	THR	0.306513	0.157565	1.94532
ENSMUSG00000045827	Serpinb9	serine_(or_cysteine)_peptidase_inhibitor,_clade_B,_member_9	protein_coding	13	33187233	33201940	+	ENSMUST00000063191;ENSMUST00000006391	33187233;33188524	33201940;33201938	20723	?;NM_009256	protein_binding;negative_regulation_of_apoptotic_process;nucleus;cytoplasm;cytosol;nucleoplasm;extracellular_space;Golgi_apparatus;serine-type_endopeptidase_inhibitor_activity;defense_response_to_bacterium;protease_binding;apoptotic_process;negative_regulation_of_cysteine-type_endopeptidase_activity_involved_in_apoptotic_process;negative_regulation_of_endopeptidase_activity;collagen-containing_ex…	2529	1709	2633	1509	2454	3435	1437	1468	1657	3164.7	2076.65	2589.4	1407.61	1929.3	2791.99	1480.19	1542.2	1623.07	2067.23	0.353257	0.23226	1.52095	0.128271	0.842837	FALSE	FALSE	0.753261	0.232627	3.23807	0.00120343	0.0280194	TRUE	THR	0.400004	0.232586	1.71981
ENSMUSG00000087259	2610035D17Rik	RIKEN_cDNA_2610035D17_gene	lncRNA	11	112934721	113092664	-	ENSMUST00000136438;ENSMUST00000145206;ENSMUST00000127263;ENSMUST00000150712	112934721;112935343	113063903;113092648;113092664	72386	?;NR_015556	molecular_function;biological_process;cellular_component	71	88	111	43	22	173	172	202	260	88.8468	106.931	109.162	40.1109	17.2961	140.616	177.169	212.211	254.677	127.446	0.622394	0.528562	1.17752	0.238987	0.888697	FALSE	FALSE	-1.07826	0.523271	-2.06062	0.0393392	0.221901	FALSE	FALSE	-1.70066	0.524245	-3.24401
ENSMUSG00000002504	Slc9a3r2	solute_carrier_family_9_(sodium/hydrogen_exchanger),_member_3_regulator_2	protein_coding	17	24858260	24869301	-	ENSMUST00000019684;ENSMUST00000234557;ENSMUST00000002572;ENSMUST00000234121;ENSMUST00000234912;ENSMUST00000234505;ENSMUST00000235042	24858260;24858265;24858744;24860662	24863964;24869263;24869301;24866800;24868987;24863931;24868967	65962	NM_023449;NM_001357796;NM_023055	molecular_adaptor_activity;protein_binding;membrane;plasma_membrane;apical_plasma_membrane;endomembrane_system;signaling_receptor_binding;beta-catenin_binding;protein_C-terminus_binding;phosphatase_binding;identical_protein_binding	5205	4529	5512	3930	6120	6405	3696	3251	4271	6513.34	5503.29	5420.72	3665.95	4811.46	5206.03	3807.08	3415.33	4183.56	4725.2	0.349506	0.156009	2.2403	0.0250715	0.549591	FALSE	FALSE	0.612248	0.156194	3.9198	8.86217e-05	0.00464725	TRUE	THR	0.262742	0.156165	1.68246
ENSMUSG00000016087	Fli1	Friend_leukemia_integration_1	protein_coding	9	32333500	32454157	-	ENSMUST00000016231;ENSMUST00000183767	32333500;32339355	32452891;32454157	14247	NM_008026	nuclear_body;nucleus;sequence-specific_DNA_binding;RNA_polymerase_II_cis-regulatory_region_sequence-specific_DNA_binding;chromatin_binding;cytosol;transcription_cis-regulatory_region_binding;nucleoplasm;DNA_binding;DNA-binding_transcription_factor_activity;regulation_of_transcription,_DNA-templated;regulation_of_transcription_by_RNA_polymerase_II;DNA-binding_transcription_factor_activity,_RNA_pol…	783	611	1026	640	795	1137	503	457	470	979.817	742.44	1009.01	597	625.018	924.161	518.117	480.1	460.377	704.005	0.347828	0.195461	1.77952	0.075154	0.760385	FALSE	FALSE	0.905507	0.197085	4.59449	4.33816e-06	0.000465089	TRUE	THR	0.557679	0.196939	2.83173
ENSMUSG00000052373	Mpp3	membrane_protein,_palmitoylated_3_(MAGUK_p55_subfamily_member_3)	protein_coding	11	101890478	101919287	-	ENSMUST00000100400;ENSMUST00000132094;ENSMUST00000062801;ENSMUST00000107168;ENSMUST00000127053;ENSMUST00000107167;ENSMUST00000147838;ENSMUST00000155751;ENSMUST00000141403	101890478;101899466;101908162;101911928;101914260;101916213	101916920;101917760;101917781;101919287;101901236;101917763;101916683;101917581	13384	?;NM_007863	cell_periphery;kinase_activity;phosphorylation;protein_binding;PDZ_domain_binding	237	370	286	162	413	413	155	183	202	296.573	449.596	281.264	151.116	324.695	335.689	159.658	192.25	197.864	265.412	0.337948	0.297326	1.13662	0.255695	0.895937	FALSE	FALSE	0.901206	0.30017	3.00232	0.00267935	0.0462312	TRUE	THR	0.563258	0.29989	1.87821
ENSMUSG00000018001	Cyth3	cytohesin_3	protein_coding	5	143608202	143696005	+	ENSMUST00000116456;ENSMUST00000198355;ENSMUST00000177196;ENSMUST00000131436;ENSMUST00000177281;ENSMUST00000110727	143608202;143608256;143608289;143619821;143622106;143636996	143696005;143613183;143672281;143678407;143678309;143694011	19159	NM_011182;NM_001163548	protein_binding;cytoplasm;cytosol;nucleoplasm;membrane;cell_junction;plasma_membrane;regulation_of_catalytic_activity;guanyl-nucleotide_exchange_factor_activity;lipid_binding;regulation_of_ARF_protein_signal_transduction;adherens_junction;bicellular_tight_junction;positive_regulation_of_cell_adhesion;ruffle;phosphatidylinositol-3,4,5-trisphosphate_binding;establishment_of_epithelial_cell_polarity…	3302	2155	3509	2193	3161	4358	1937	1889	2168	4132	2618.59	3450.89	2045.66	2485.14	3542.21	1995.21	1984.48	2123.61	2708.64	0.337438	0.214267	1.57485	0.115291	0.824793	FALSE	FALSE	0.741077	0.214571	3.45377	0.000552812	0.0167524	TRUE	THR	0.403639	0.214531	1.8815
ENSMUSG00000056492	Adgrf5	adhesion_G_protein-coupled_receptor_F5	protein_coding	17	43671342	43770448	+	ENSMUST00000226087;ENSMUST00000224278;ENSMUST00000225466;ENSMUST00000225962;ENSMUST00000225004;ENSMUST00000113599	43671342;43700373;43700379;43737903;43741523;43700357	43766963;43735383;43733478;43767662;43752772;43770448	224792	NM_001357332;NM_001081178	molecular_function;membrane;integral_component_of_membrane;plasma_membrane;cell_surface;transmembrane_signaling_receptor_activity;G_protein-coupled_receptor_signaling_pathway;G_protein-coupled_receptor_activity;apical_part_of_cell;cell_surface_receptor_signaling_pathway;cytoplasmic_vesicle;glucose_homeostasis;surfactant_homeostasis;fat_cell_differentiation;glomerular_filtration;regulation_of_lipi…	21067	12120	19446	13049	19730	24642	13297	11295	14733	26362.5	14727.3	19124	12172.3	15511.5	20029.2	13696.6	11865.9	14431.4	16435.6	0.335675	0.22592	1.48582	0.137328	0.851137	FALSE	FALSE	0.590292	0.225956	2.61242	0.00899043	0.0953262	TRUE	THR	0.254616	0.22595	1.12687
ENSMUSG00000078252	Krtap17-1	keratin_associated_protein_17-1	protein_coding	11	99884060	99884820	-	ENSMUST00000105049	99884060	99884820	77914	NM_001099774	molecular_function;biological_process	133	184	223	243	191	133	74	119	65	166.431	223.583	219.307	226.673	150.162	108.103	76.2239	125.015	63.6692	151.019	0.332274	0.31732	1.04713	0.295041	0.913015	FALSE	FALSE	1.20409	0.324173	3.71436	0.000203722	0.00856129	TRUE	THR	0.871819	0.323715	2.69317
ENSMUSG00000051335	Gfod1	glucose-fructose_oxidoreductase_domain_containing_1	protein_coding	13	43348721	43457648	-	ENSMUST00000055341;ENSMUST00000222779	43348721;43418901	43457648;43456881	?	NM_001033399	cellular_component;extracellular_region;oxidoreductase_activity;nucleotide_binding	583	461	636	365	758	718	431	294	384	729.544	560.172	625.468	340.476	595.93	583.595	443.953	308.861	376.138	507.126	0.332127	0.230476	1.44105	0.149572	0.861823	FALSE	FALSE	0.762187	0.232046	3.28465	0.00102111	0.0251082	TRUE	THR	0.430061	0.231841	1.85498
ENSMUSG00000030411	Nova2	NOVA_alternative_splicing_regulator_2	protein_coding	7	18659813	18699244	+	ENSMUST00000032571;ENSMUST00000220302	18659813	18699244	384569	?;NM_001029877	RNA_binding;nucleic_acid_binding;mRNA_splicing,_via_spliceosome;nucleus;nervous_system_development;mRNA_processing;RNA_splicing;regulation_of_alternative_mRNA_splicing,_via_spliceosome;mRNA_binding;regulation_of_RNA_metabolic_process;sequence-specific_mRNA_binding;central_nervous_system_neuron_development;neuron_differentiation;negative_regulation_of_cold-induced_thermogenesis;regulation_of_axon_…	680	702	742	401	844	1104	390	406	406	850.927	853.017	729.713	374.058	663.542	897.339	401.721	426.522	397.688	621.614	0.329709	0.255212	1.2919	0.196391	0.882001	FALSE	FALSE	0.988986	0.256823	3.85085	0.000117708	0.00574197	TRUE	THR	0.659277	0.256674	2.56854
ENSMUSG00000074743	Thbd	thrombomodulin	protein_coding	2	148246386	148250108	-	ENSMUST00000099270	148246386	148250108	21824	NM_009378	female_pregnancy;membrane;integral_component_of_membrane;extracellular_space;external_side_of_plasma_membrane;integral_component_of_plasma_membrane;calcium_ion_binding;cell_surface;plasma_membrane;transmembrane_signaling_receptor_activity;blood_coagulation;hemostasis;serine-type_endopeptidase_complex;vacuolar_membrane;apicolateral_plasma_membrane;negative_regulation_of_coagulation;response_to_X-r…	13937	8335	14370	7525	13629	19052	8454	6852	9101	17440.2	10128.1	14132	7019.41	10714.9	15485.6	8708.07	7198.35	8914.67	11082.4	0.327968	0.264548	1.23973	0.215075	0.882302	FALSE	FALSE	0.748481	0.26461	2.82862	0.00467487	0.0653344	TRUE	THR	0.420513	0.264601	1.58923
ENSMUSG00000090642	Gm17182	predicted_gene_17182	lncRNA	5	53205029	53206530	-	ENSMUST00000163795	53205029	53206530	?	NR_166509	?	89	107	104	23	73	98	24	8	21	111.371	130.018	102.278	21.4547	57.3916	79.6551	24.7213	8.40438	20.57	61.7627	1.11135	0.449207	2.47402	0.0133602	0.434982	FALSE	FALSE	2.67483	0.479795	5.57494	2.47615e-08	7.11069e-06	TRUE	THR	1.56348	0.484027	3.23016
ENSMUSG00000039934	Gsap	gamma-secretase_activating_protein	protein_coding	5	21391253	21520130	+	ENSMUST00000197522;ENSMUST00000198014;ENSMUST00000036031;ENSMUST00000197404;ENSMUST00000198071;ENSMUST00000195969;ENSMUST00000198937;ENSMUST00000196035;ENSMUST00000198930;ENSMUST00000199553	21391253;21391265;21391287;21391297;21391310;21391311;21456157;21494787;21494867	21464764;21496699;21496721;21393390;21456788;21493640;21463281;21520129;21520130	212167	?;NM_175437;NM_001359876;NM_001359877	?;Golgi_apparatus;trans-Golgi_network;regulation_of_proteolysis;amyloid-beta_binding;positive_regulation_of_amyloid-beta_formation	2422	1964	3419	1735	2860	3849	1361	1397	1513	3030.8	2386.5	3362.38	1618.43	2248.49	3128.49	1401.9	1467.61	1482.02	2236.29	0.327704	0.218678	1.49857	0.133986	0.846304	FALSE	FALSE	1.01279	0.219219	4.62001	3.83722e-06	0.000420733	TRUE	THR	0.68509	0.21917	3.12584
ENSMUSG00000049521	Cdc42ep1	CDC42_effector_protein_(Rho_GTPase_binding)_1	protein_coding	15	78726824	78735097	+	ENSMUST00000059619	78726824	78735097	?	NM_027219	endomembrane_system;regulation_of_cell_shape;positive_regulation_of_pseudopodium_assembly	1382	1138	1657	1056	1487	2001	944	834	997	1729.38	1382.81	1629.56	985.05	1169.06	1626.43	972.37	876.156	976.587	1260.82	0.326503	0.185165	1.76331	0.077849	0.76337	FALSE	FALSE	0.747092	0.185938	4.01795	5.87067e-05	0.0034624	TRUE	THR	0.420589	0.18583	2.26329
ENSMUSG00000018381	Abi3	ABI_family_member_3	protein_coding	11	95720900	95733302	-	ENSMUST00000059026;ENSMUST00000131049;ENSMUST00000137645;ENSMUST00000143492	95720900;95722769;95723549;95727903	95733235;95733302;95726716;95732924	66610	NM_001163464;NM_025659	cytoplasm;lamellipodium;identical_protein_binding;regulation_of_cell_migration;positive_regulation_of_cellular_senescence;protein_binding;actin_filament_binding;postsynaptic_density;defense_response_to_tumor_cell;dendritic_spine;SH3_domain_binding;SCAR_complex;negative_regulation_of_lamellipodium_assembly;regulation_of_dendritic_spine_morphogenesis;regulation_of_postsynaptic_density_assembly;nega…	78	47	79	24	98	105	36	26	35	97.6063	57.1108	77.6918	22.3875	77.0463	85.3447	37.0819	27.3142	34.2834	57.3185	0.325924	0.442577	0.736422	0.461474	0.951728	FALSE	FALSE	1.23495	0.455968	2.7084	0.00676078	0.0809414	TRUE	THR	0.909023	0.45507	1.99755
ENSMUSG00000086813	Gm13657	predicted_gene_13657	lncRNA	2	75607532	75612650	+	ENSMUST00000135682	75607532	75612650	?	?	?	15	21	29	24	18	35	60	49	41	18.7704	25.5176	28.5198	22.3875	14.1514	28.4482	61.8032	51.4768	40.1606	32.3595	0.174286	0.410234	0.424845	0.67095	0.981176	FALSE	FALSE	-1.06667	0.39384	-2.70838	0.00676134	0.0809414	TRUE	TRUE	-1.24095	0.386747	-3.2087
ENSMUSG00000028047	Thbs3	thrombospondin_3	protein_coding	3	89122487	89134144	+	ENSMUST00000029682;ENSMUST00000142051;ENSMUST00000126315;ENSMUST00000119084;ENSMUST00000146435;ENSMUST00000126700;ENSMUST00000144980;ENSMUST00000136881;ENSMUST00000155924;ENSMUST00000126372;ENSMUST00000153129	89122487;89122512;89122534;89122540;89124727;89128459;89131447;89131596;89131637;89132484;89133557	89134144;89125392;89134111;89126394;89130483;89132864;89134010;89132732;89133870;89134093	21827	NM_013691	extracellular_region;calcium_ion_binding;perinuclear_region_of_cytoplasm;heparin_binding;cell_adhesion;collagen-containing_extracellular_matrix;ossification_involved_in_bone_maturation;bone_trabecula_formation;growth_plate_cartilage_development	2160	2447	2362	1702	2782	3209	1605	1581	1831	2702.94	2973.41	2322.89	1587.65	2187.17	2608.3	1653.24	1660.91	1793.51	2165.56	0.325063	0.179593	1.81	0.0702957	0.750298	FALSE	FALSE	0.646925	0.179984	3.59436	0.000325195	0.011743	TRUE	THR	0.321862	0.179917	1.78895
ENSMUSG00000020611	Gna13	guanine_nucleotide_binding_protein,_alpha_13	protein_coding	11	109253657	109292195	+	ENSMUST00000020930;ENSMUST00000106702	109253657	109292195;109271301	14674	NM_010303;NM_001359034	in_utero_embryonic_development;nucleus;cytoplasm;cytosol;angiogenesis;multicellular_organism_aging;membrane;metal_ion_binding;nucleotide_binding;signal_transduction;G_protein-coupled_receptor_signaling_pathway;GTPase_activity;GTP_binding;guanyl_nucleotide_binding;G-protein_beta/gamma-subunit_complex_binding;intracellular_signal_transduction;G_protein-coupled_receptor_binding;Rho_protein_signal_tr…	2567	1916	3060	2246	2659	3260	1697	1764	2014	3212.25	2328.18	3009.33	2095.1	2090.47	2649.75	1748	1853.17	1972.77	2328.78	0.322865	0.154817	2.08547	0.037027	0.631458	FALSE	FALSE	0.617222	0.155217	3.97652	6.99307e-05	0.00390479	TRUE	THR	0.294357	0.155143	1.89733
ENSMUSG00000004655	Aqp1	aquaporin_1	protein_coding	6	55313417	55325540	+	ENSMUST00000004774	55313417	55325540	11826	NM_007472	cellular_response_to_inorganic_substance;negative_regulation_of_apoptotic_process;nucleus;cellular_response_to_mechanical_stimulus;cellular_response_to_hypoxia;positive_regulation_of_fibroblast_proliferation;extracellular_exosome;positive_regulation_of_angiogenesis;cellular_response_to_dexamethasone_stimulus;cytoplasm;cellular_response_to_retinoic_acid;negative_regulation_of_cysteine-type_endopep…	8341	5162	8215	6244	7822	9714	5217	4180	5564	10437.6	6272.47	8078.96	5824.48	6149.55	7895.6	5373.79	4391.29	5450.08	6652.65	0.319074	0.196378	1.62479	0.104207	0.814188	FALSE	FALSE	0.704141	0.196508	3.58326	0.000339333	0.0120197	TRUE	THR	0.385067	0.196488	1.95975
ENSMUSG00000021070	Bdkrb2	bradykinin_receptor,_beta_2	protein_coding	12	105529485	105561496	+	ENSMUST00000001652	105529485	105561496	12062	NM_009747	negative_regulation_of_cell_population_proliferation;membrane;integral_component_of_membrane;plasma_membrane;Golgi_apparatus;intracellular_membrane-bounded_organelle;G_protein-coupled_receptor_signaling_pathway;G_protein-coupled_receptor_activity;signal_transduction;endosome;positive_regulation_of_cytosolic_calcium_ion_concentration;protease_binding;vasoconstriction;smooth_muscle_contraction;prot…	215	245	196	109	251	381	132	90	103	269.043	297.705	192.754	101.677	197.333	309.679	135.967	94.5492	100.891	188.844	0.316489	0.34784	0.90987	0.362891	0.924304	FALSE	FALSE	1.19526	0.352869	3.38726	0.00070595	0.0197253	TRUE	THR	0.87877	0.352486	2.49307
ENSMUSG00000032578	Cish	cytokine_inducible_SH2-containing_protein	protein_coding	9	107173225	107179983	+	ENSMUST00000085102;ENSMUST00000168260;ENSMUST00000165664;ENSMUST00000167072;ENSMUST00000171568	107173225;107173909;107174106;107174111;107176354	107179186;107179983;107179142;107177750;107177657	12700	NM_009895;NM_001317354	protein_binding;plasma_membrane;negative_regulation_of_signal_transduction;intracellular_signal_transduction;protein_ubiquitination;1-phosphatidylinositol-3-kinase_regulator_activity;phosphatidylinositol_phosphate_biosynthetic_process;phosphatidylinositol_3-kinase_complex;regulation_of_phosphatidylinositol_3-kinase_activity;regulation_of_growth;protein_kinase_C-activating_G_protein-coupled_recept…	739	688	903	468	971	1141	520	387	627	924.757	836.005	888.047	436.556	763.387	927.412	535.628	406.562	614.163	703.613	0.315554	0.250081	1.26181	0.207019	0.882302	FALSE	FALSE	0.766893	0.251156	3.05345	0.00226223	0.042387	TRUE	THR	0.451339	0.251	1.79816
ENSMUSG00000021057	Akap5	A_kinase_(PRKA)_anchor_protein_5	protein_coding	12	76371665	76380927	+	ENSMUST00000095610;ENSMUST00000172992;ENSMUST00000154078	76371665;76371679	76380927;76376828;76380925	238276	?;NM_001101471	membrane;cellular_anatomical_entity;plasma_membrane;calmodulin_binding;adenylate_cyclase_binding;positive_regulation_of_adenylate_cyclase_activity;protein-containing_complex_binding;cytoplasm;postsynaptic_density;cell_junction;perinuclear_region_of_cytoplasm;protein-containing_complex;endosome;synapse;actin_binding;SH3_domain_binding;membrane_raft;protein_binding;positive_regulation_of_protein_ph…	5203	3686	6093	3144	5050	8299	3059	2474	3463	6510.84	4478.95	5992.1	2932.76	3970.24	6745.48	3150.93	2599.05	3392.1	4419.16	0.315187	0.264444	1.19188	0.233307	0.88775	FALSE	FALSE	0.893388	0.26464	3.37586	0.000735851	0.0201478	TRUE	THR	0.578201	0.264617	2.18505
ENSMUSG00000007476	Lrrc8a	leucine_rich_repeat_containing_8A_VRAC_subunit_A	protein_coding	2	30127727	30153802	+	ENSMUST00000113654;ENSMUST00000095078	30127727;30127734	30153797;30153802	241296	?;NM_177725	membrane;integral_component_of_membrane;plasma_membrane;ion_transport;cell_surface;integral_component_of_plasma_membrane;cell_differentiation;spermatogenesis;lysosome;lysosomal_membrane;identical_protein_binding;response_to_osmotic_stress;anion_transmembrane_transport;integral_component_of_lysosomal_membrane;protein_hexamerization;anion_transport;ion_channel_complex;positive_regulation_of_myoblas…	732	530	911	523	899	960	454	393	605	915.998	644.015	895.914	487.861	706.782	780.294	467.644	412.865	592.613	655.999	0.314067	0.21997	1.42777	0.153359	0.866693	FALSE	FALSE	0.73731	0.221221	3.3329	0.000859444	0.022316	TRUE	THR	0.423243	0.221029	1.91488
ENSMUSG00000034471	Caskin2	CASK-interacting_protein_2	protein_coding	11	115690009	115704465	-	ENSMUST00000041684;ENSMUST00000125658;ENSMUST00000132780;ENSMUST00000156812	115690009;115690826;115695562;115697603	115704456;115691707;115698928;115704465	140721	NM_080643	molecular_function;cytoplasm;membrane;protein_binding	2519	2630	3161	2458	2981	3669	1955	1587	2115	3152.18	3195.77	3108.66	2292.85	2343.62	2982.19	2013.75	1667.22	2071.7	2536.44	0.311618	0.138084	2.25673	0.0240251	0.539271	FALSE	FALSE	0.716935	0.138585	5.17326	2.3004e-07	4.47029e-05	TRUE	THR	0.405317	0.138503	2.92641
ENSMUSG00000007655	Cav1	caveolin_1,_caveolae_protein	protein_coding	6	17306334	17341451	+	ENSMUST00000007799;ENSMUST00000115456;ENSMUST00000115455;ENSMUST00000130505;ENSMUST00000177234;ENSMUST00000150901;ENSMUST00000123439;ENSMUST00000115454;ENSMUST00000115453;ENSMUST00000133065	17306334;17306344;17306409;17306410;17306422;17307047;17307277;17307639;17307722	17341323;17340428;17339295;17327267;17339350;17308202;17339152;17339518;17341451;17327258	12389	NM_007616;NM_001243064	mitochondrion;protein_binding;cellular_response_to_mechanical_stimulus;response_to_bacterium;cholesterol_homeostasis;cellular_response_to_transforming_growth_factor_beta_stimulus;protein-containing_complex_binding;negative_regulation_of_BMP_signaling_pathway;triglyceride_metabolic_process;cytoplasm;negative_regulation_of_cell_population_proliferation;cytosol;response_to_estrogen;angiogenesis;skel…	20039	10478	20093	11189	19265	25592	10563	9671	13253	25076.1	12732.1	19760.3	10437.2	15145.9	20801.3	10880.4	10159.8	12981.7	15330.5	0.311609	0.267069	1.16677	0.243302	0.890699	FALSE	FALSE	0.758801	0.267115	2.84072	0.00450113	0.0638684	TRUE	THR	0.447192	0.267108	1.6742
ENSMUSG00000000386	Mx1	MX_dynamin-like_GTPase_1	polymorphic_pseudogene	16	97248235	97264107	-	ENSMUST00000135184;ENSMUST00000155233;ENSMUST00000113768;ENSMUST00000238205;ENSMUST00000238262;ENSMUST00000231995;ENSMUST00000231461;ENSMUST00000231455;ENSMUST00000142883;ENSMUST00000232193;ENSMUST00000023655;ENSMUST00000232282	97248235;97248237;97249331;97251656;97256364;97258387;97258500	97264107;97264105;97264106;97261972;97254077;97264089;97262058;97258692	?	?;NR_003520	?;nucleus;cytoplasm;GTPase_activity;GTP_binding;membrane;defense_response_to_virus;microtubule_binding;microtubule;nucleotide_binding	68	73	89	89	98	138	184	143	126	85.0927	88.704	87.5262	83.0203	77.0463	112.167	189.53	150.228	123.42	110.748	-0.059517	0.249874	-0.238188	0.811735	0.993529	FALSE	FALSE	-0.824762	0.246132	-3.35089	0.000805527	0.0213997	TRUE	TRUE	-0.765245	0.240608	-3.18046
ENSMUSG00000107546	Gm20560	predicted_gene,_20560	lncRNA	6	72989026	72997343	+	ENSMUST00000204577	72989026	72997343	?	?	?	51	122	86	146	241	90	309	235	315	63.8195	148.245	84.5759	136.191	189.471	73.1526	318.286	246.879	308.551	174.352	-0.428389	0.363589	-1.17822	0.238708	0.888697	FALSE	FALSE	-1.55962	0.360867	-4.32186	1.54718e-05	0.00128694	TRUE	THR	-1.13123	0.355756	-3.17979
ENSMUSG00000042821	Snai1	snail_family_zinc_finger_1	protein_coding	2	167380115	167384734	+	ENSMUST00000052631	167380115	167384734	20613	NM_011427	nucleus;sequence-specific_DNA_binding;negative_regulation_of_transcription_by_RNA_polymerase_II;cytoplasm;regulation_of_transcription_by_RNA_polymerase_II;cell_migration;cytosol;nucleoplasm;epithelial_to_mesenchymal_transition;DNA_binding;metal_ion_binding;RNA_polymerase_II_cis-regulatory_region_sequence-specific_DNA_binding;regulation_of_transcription,_DNA-templated;DNA-binding_transcription_fac…	227	243	408	221	330	402	180	129	219	284.059	295.275	401.244	206.151	259.442	326.748	185.41	135.521	214.516	256.485	0.308415	0.240016	1.28498	0.198801	0.882302	FALSE	FALSE	0.873997	0.24363	3.58739	0.000334002	0.011936	TRUE	THR	0.565582	0.243176	2.32581
ENSMUSG00000109489	Gm7451	predicted_gene_7451	processed_pseudogene	8	4691466	4692857	+	ENSMUST00000208382	4691466	4692857	?	?	?	3	4	7	0	0	0	4	8	2	3.75409	4.86049	6.88408	0	0	0	4.12021	8.40438	1.95905	3.33137	5.06996	1.56211	3.24559	0.00117208	0.131502	FALSE	FALSE	0.112351	1.09531	0.102575	0.9183	0.974942	FALSE	FALSE	-4.95761	1.56021	-3.17752
ENSMUSG00000056313	Tcim	transcriptional_and_immune_response_regulator	protein_coding	8	24927196	24929000	-	ENSMUST00000052622	24927196	24929000	69068	NM_026931	negative_regulation_of_apoptotic_process;nucleus;nuclear_speck;nucleolus;cytoplasm;cytosol;nucleoplasm;negative_regulation_of_Notch_signaling_pathway;plasma_membrane;cellular_response_to_heat;apoptotic_process;positive_regulation_of_NIK/NF-kappaB_signaling;regulation_of_cell_cycle_G1/S_phase_transition;positive_regulation_of_protein_kinase_A_signaling;Notch_binding;positive_regulation_of_protein_…	911	725	1125	651	1263	1143	609	510	712	1139.99	880.965	1106.37	607.261	992.954	929.038	627.302	535.779	697.422	835.231	0.305646	0.201995	1.51314	0.130244	0.843929	FALSE	FALSE	0.749172	0.203098	3.68872	0.000225387	0.00910683	TRUE	THR	0.443525	0.202923	2.18568
ENSMUSG00000020580	Rock2	Rho-associated_coiled-coil_containing_protein_kinase_2	protein_coding	12	16944896	17037824	+	ENSMUST00000020904;ENSMUST00000220688;ENSMUST00000220542;ENSMUST00000221463	16944896;16945168;16977006;17023082	17037824;17028103;16996819;17030321	19878	NM_009072	cytoplasm;protein_kinase_activity;ATP_binding;protein_phosphorylation;membrane;transferase_activity;metal_ion_binding;plasma_membrane;nucleotide_binding;signal_transduction;microtubule_organizing_center;protein_serine/threonine_kinase_activity;kinase_activity;phosphorylation;cytoskeleton;protein_serine/threonine/tyrosine_kinase_activity;protein_serine_kinase_activity;actin_cytoskeleton_organizati…	3166	3538	4758	2996	4580	5020	2738	2715	2771	3961.81	4299.11	4679.21	2794.71	3600.74	4080.29	2820.29	2852.24	2714.27	3533.63	0.304744	0.146752	2.07659	0.0378393	0.632743	FALSE	FALSE	0.625845	0.147043	4.25621	2.07926e-05	0.00159732	TRUE	THR	0.321101	0.146984	2.1846
ENSMUSG00000022863	Btg3	BTG_anti-proliferation_factor_3	protein_coding	16	78129525	78174080	-	ENSMUST00000231353;ENSMUST00000023570;ENSMUST00000148124	78129525;78156748;78161798	78170224;78173698;78174080	12228	?;NM_001297747;NM_009770	?;protein_binding;cytoplasm;nucleus;negative_regulation_of_cell_population_proliferation;negative_regulation_of_mitotic_cell_cycle	1183	861	1389	895	1268	1630	758	693	862	1480.36	1046.22	1366	834.867	996.885	1324.87	780.78	728.029	844.351	1044.71	0.302045	0.192911	1.56572	0.117414	0.829892	FALSE	FALSE	0.726107	0.193806	3.74657	0.000179267	0.00776353	TRUE	THR	0.424062	0.193655	2.18978
ENSMUSG00000040435	Ppp1r15a	protein_phosphatase_1,_regulatory_subunit_15A	protein_coding	7	45172340	45175692	-	ENSMUST00000211212;ENSMUST00000042105;ENSMUST00000167273	45172340;45172341;45172346	45173193;45175692;45175570	17872	?;NM_008654	cytoplasm;negative_regulation_of_protein_modification_process;negative_regulation_of_phosphate_metabolic_process;mitochondrion;negative_regulation_of_cell_population_proliferation;cytosol;membrane;endoplasmic_reticulum;endoplasmic_reticulum_membrane;Golgi_apparatus;regulation_of_translation;positive_regulation_of_protein_phosphorylation;apoptotic_process;mitochondrial_outer_membrane;negative_regu…	1334	1207	1719	1101	1767	1843	985	916	841	1669.32	1466.65	1690.53	1027.03	1389.19	1498	1014.6	962.301	823.781	1282.38	0.301889	0.162177	1.86148	0.0626763	0.733174	FALSE	FALSE	0.785539	0.163128	4.81547	1.46856e-06	0.000191485	TRUE	THR	0.48365	0.162984	2.96748
ENSMUSG00000015452	Ager	advanced_glycosylation_end_product-specific_receptor	protein_coding	17	34816836	34819910	+	ENSMUST00000015596;ENSMUST00000174496;ENSMUST00000184846;ENSMUST00000184805;ENSMUST00000172757;ENSMUST00000174640;ENSMUST00000173551;ENSMUST00000174554;ENSMUST00000170161;ENSMUST00000173589;ENSMUST00000173992;ENSMUST00000174069;ENSMUST00000172932	34816836;34816849;34816868	34819906;34819910;34819881;34819834;34819870	11596	NM_007425;NM_001271422;NM_001271424;NM_001271423	protein_binding;positive_regulation_of_gene_expression;positive_regulation_of_fibroblast_proliferation;inflammatory_response;protein-containing_complex_binding;cytoplasm;negative_regulation_of_interleukin-10_production;cytosol;axon;negative_regulation_of_protein_phosphorylation;microglial_cell_activation;membrane;integral_component_of_membrane;plasma_membrane;extracellular_space;cell_surface;extr…	29357	25323	33268	15976	33620	49375	15292	12809	17308	36736.3	30770.6	32717.1	14902.6	26431.6	40132.3	15751.6	13456.5	16953.6	25316.9	0.298927	0.271642	1.10045	0.271138	0.899305	FALSE	FALSE	1.11845	0.271687	4.1167	3.84334e-05	0.00255397	TRUE	THR	0.819526	0.271682	3.01648
ENSMUSG00000037736	Limch1	LIM_and_calponin_homology_domains_1	protein_coding	5	66903170	67214501	+	ENSMUST00000201852;ENSMUST00000101164;ENSMUST00000238785;ENSMUST00000202830;ENSMUST00000118242;ENSMUST00000130228;ENSMUST00000122812;ENSMUST00000117601;ENSMUST00000201322;ENSMUST00000238993;ENSMUST00000038188;ENSMUST00000140428;ENSMUST00000127184;ENSMUST00000202048;ENSMUST00000132991;ENSMUST00000119854;ENSMUST00000147050;ENSMUST00000137394;ENSMUST00000135334;ENSMUST00000153174	66903170;66903188;66903210;66903226;66903232;67055774;67055803;67125348;67125759;67125908;67125920;67125993;67126304;67131886;67134361;67154435;67201192;67201744	67132005;67213557;67214501;66905747;67213420;67111021;67126496;67211691;67212037;67188196;67156108;67132258;67156138;67213466;67156584;67156689;67211989;67211984	77569	?;NM_001001980;NM_001368863;NM_001256122	?;cytoplasm;metal_ion_binding;cytoskeleton;actin_binding;positive_regulation_of_protein_phosphorylation;actomyosin_structure_organization;negative_regulation_of_cell_migration;positive_regulation_of_stress_fiber_assembly;stress_fiber;myosin_II_complex;regulation_of_focal_adhesion_assembly;myosin_II_head/neck_binding;cytoplasmic_actin-based_contraction_involved_in_cell_motility;protein_binding	11783	8270	13307	8542	12008	16505	7858	6820	9307	14744.8	10049.1	13086.6	7968.08	9440.53	13415.4	8094.16	7164.73	9116.45	10342.2	0.297368	0.207621	1.43226	0.152069	0.865865	FALSE	FALSE	0.63602	0.207694	3.0623	0.00219643	0.0414354	TRUE	THR	0.338652	0.207679	1.63065
ENSMUSG00000105186	Gm43778	predicted_gene_43778	TEC	5	55810291	55810489	+	ENSMUST00000199438	55810291	55810489	?	?	?	0	0	1	0	0	0	6	8	6	0	0	0.98344	0	0	0	6.18032	8.40438	5.87716	2.38281	1.40411	2.06688	0.679338	0.496924	0.958735	FALSE	FALSE	-4.05661	1.72865	-2.34669	0.0189409	0.146911	FALSE	FALSE	-5.46072	1.72866	-3.15894
ENSMUSG00000031966	Glb1l3	galactosidase,_beta_1_like_3	protein_coding	9	26729249	26772186	-	ENSMUST00000210274;ENSMUST00000211353;ENSMUST00000209592;ENSMUST00000034448	26729249;26729332;26737023	26772186;26735640;26740788;26772119	70893	NM_001113323	hydrolase_activity;hydrolase_activity,_acting_on_glycosyl_bonds;metabolic_process;hydrolase_activity,_hydrolyzing_O-glycosyl_compounds;beta-galactosidase_activity;carbohydrate_metabolic_process	84	62	67	64	85	90	23	43	37	105.114	75.3377	65.8905	59.7	66.8259	73.1526	23.6912	45.1735	36.2425	61.2365	0.296599	0.301549	0.983583	0.325321	0.919414	FALSE	FALSE	1.22448	0.319931	3.82731	0.00012955	0.0061759	TRUE	THR	0.927877	0.318444	2.91378
ENSMUSG00000022895	Ets2	E26_avian_leukemia_oncogene_2,_3'_domain	protein_coding	16	95502942	95522095	+	ENSMUST00000023612;ENSMUST00000233908;ENSMUST00000233499;ENSMUST00000232792;ENSMUST00000233550;ENSMUST00000233578	95502942;95503322;95503367;95507206;95516898;95518778	95522095;95511207;95513608;95517116;95520166;95522089	23872	NM_011809	sequence-specific_DNA_binding;positive_regulation_of_transcription_by_RNA_polymerase_II;negative_regulation_of_transcription_by_RNA_polymerase_II;RNA_polymerase_II_cis-regulatory_region_sequence-specific_DNA_binding;cytosol;nucleoplasm;nucleus;DNA_binding;DNA-binding_transcription_factor_activity;regulation_of_transcription,_DNA-templated;regulation_of_transcription_by_RNA_polymerase_II;DNA-bindi…	4692	2929	4977	3602	4683	5689	2510	2136	2945	5871.39	3559.1	4894.58	3359.99	3681.71	4624.06	2585.43	2243.97	2884.7	3744.99	0.296187	0.197129	1.50251	0.132966	0.846304	FALSE	FALSE	0.892904	0.197445	4.5223	6.1171e-06	0.000619986	TRUE	THR	0.596717	0.197403	3.02284
ENSMUSG00000024529	Lox	lysyl_oxidase	protein_coding	18	52649139	52662939	-	ENSMUST00000025409;ENSMUST00000171470	52649139;52649141	52662746;52662939	16948	NM_010728;NM_001286181;NM_001286182	protein_binding;lung_development;nucleus;muscle_cell_development;regulation_of_gene_expression;protein_kinase_B_signaling;regulation_of_apoptotic_process;osteoblast_differentiation;metal_ion_binding;extracellular_space;copper_ion_binding;extracellular_region;oxidoreductase_activity;regulation_of_protein_phosphorylation;extracellular_matrix;collagen_trimer;cellular_response_to_organic_substance;re…	1487	1061	1414	836	1586	2058	931	799	1078	1860.78	1289.25	1390.58	779.831	1246.89	1672.76	958.979	839.387	1055.93	1232.71	0.294984	0.249309	1.18321	0.236727	0.888309	FALSE	FALSE	0.669469	0.249848	2.6795	0.00737315	0.0852205	TRUE	THR	0.374485	0.249743	1.49948
ENSMUSG00000021908	Ncoa4-ps	nuclear_receptor_coactivator_4,_pseudogene	processed_pseudogene	12	119224713	119226590	+	ENSMUST00000022467	119224713	119226590	?	?	?	42	119	2	93	83	2	2	0	1	52.5572	144.6	1.96688	86.7515	65.2535	1.62561	2.06011	0	0.979526	39.5327	0.373714	1.59717	0.233986	0.814996	0.994252	FALSE	FALSE	6.02964	1.79896	3.35174	0.000803042	0.0213572	TRUE	THR	5.65593	1.7988	3.14428
ENSMUSG00000117914	Gm29863	predicted_gene,_29863	lncRNA	19	33047472	33079567	+	ENSMUST00000236508	33047472	33079567	?	?	?	12	6	2	27	26	29	3	3	8	15.0164	7.29074	1.96688	25.1859	20.4409	23.5714	3.09016	3.15164	7.83621	11.95	-1.54262	0.692878	-2.22639	0.0259883	0.554436	FALSE	FALSE	0.744858	0.777513	0.958	0.338063	0.674504	FALSE	FALSE	2.28747	0.72765	3.14364
ENSMUSG00000036098	Myrf	myelin_regulatory_factor	protein_coding	19	10185636	10218112	-	ENSMUST00000088013;ENSMUST00000190922;ENSMUST00000186056;ENSMUST00000186854;ENSMUST00000189897;ENSMUST00000189439	10185636;10186669;10187068;10187664;10187749;10203382	10218112;10218109;10194892;10217968	225908	?;NM_001033481	cytosol;nucleoplasm;nucleus;DNA_binding;DNA-binding_transcription_factor_activity;regulation_of_transcription,_DNA-templated;cytoplasm;membrane;integral_component_of_membrane;hydrolase_activity;endoplasmic_reticulum;endoplasmic_reticulum_membrane;regulation_of_transcription_by_RNA_polymerase_II;Golgi_apparatus;DNA-binding_transcription_factor_activity,_RNA_polymerase_II-specific;peptidase_activit…	768	723	1027	550	848	1411	547	480	567	961.047	878.534	1009.99	513.047	666.686	1146.87	563.439	504.263	555.391	755.474	0.292167	0.247349	1.18119	0.237527	0.888453	FALSE	FALSE	0.81211	0.248465	3.2685	0.00108118	0.0260541	TRUE	THR	0.519944	0.248294	2.09406
ENSMUSG00000018143	Mafk	v-maf_musculoaponeurotic_fibrosarcoma_oncogene_family,_protein_K_(avian)	protein_coding	5	139777268	139788408	+	ENSMUST00000018287;ENSMUST00000151577;ENSMUST00000110836	139777268;139777289;139783269	139788408;139785255;139788086	17135	NM_010757	protein_binding;nucleus;sequence-specific_DNA_binding;negative_regulation_of_transcription_by_RNA_polymerase_II;transcription_cis-regulatory_region_binding;nucleoplasm;DNA_binding;DNA-binding_transcription_factor_activity;regulation_of_transcription,_DNA-templated;RNA_polymerase_II_cis-regulatory_region_sequence-specific_DNA_binding;regulation_of_transcription_by_RNA_polymerase_II;DNA-binding_tra…	1643	1605	2258	1598	2192	2309	1295	1041	1476	2055.99	1950.27	2220.61	1490.63	1723.32	1876.77	1333.92	1093.62	1445.78	1687.88	0.290607	0.141864	2.04849	0.0405116	0.644832	FALSE	FALSE	0.68497	0.142578	4.80418	1.55388e-06	0.00020152	TRUE	THR	0.394362	0.14244	2.76862
ENSMUSG00000047867	Gimap6	GTPase,_IMAP_family_member_6	protein_coding	6	48678516	48685159	-	ENSMUST00000053661;ENSMUST00000119315;ENSMUST00000126422;ENSMUST00000132725	48678516;48678517;48680668;48681356	48685159;48685147;48685130;48683170	231931	NM_153175	biological_process;cytosol;cytoplasm;nucleotide_binding;GTP_binding	2097	1178	2236	1345	2145	2684	1163	1178	1423	2624.11	1431.42	2198.97	1254.63	1686.37	2181.57	1197.95	1237.54	1393.87	1689.6	0.287826	0.238502	1.20681	0.227506	0.885055	FALSE	FALSE	0.70776	0.238945	2.96202	0.00305633	0.0503584	TRUE	THR	0.419934	0.238862	1.75806
ENSMUSG00000003032	Klf4	Kruppel-like_factor_4_(gut)	protein_coding	4	55527143	55532466	-	ENSMUST00000132746;ENSMUST00000129250;ENSMUST00000107619	55530712;55530603;55527143	55532453;55531770;55532466	16600	?;NM_010637	?;protein_binding;cellular_response_to_leukemia_inhibitory_factor;nucleus;sequence-specific_DNA_binding;negative_regulation_of_gene_expression;positive_regulation_of_gene_expression;positive_regulation_of_transcription_by_RNA_polymerase_II;gene_expression;negative_regulation_of_transcription_by_RNA_polymerase_II;cellular_response_to_growth_factor_stimulus;cytoplasm;negative_regulation_of_protein_…	5706	4252	6844	4068	6225	8537	3278	2707	3560	7140.28	5166.7	6730.67	3794.68	4894.01	6938.93	3376.51	2843.83	3487.11	4930.3	0.284692	0.21361	1.33276	0.18261	0.873641	FALSE	FALSE	0.971683	0.213859	4.54357	5.53088e-06	0.000570154	TRUE	THR	0.686991	0.213828	3.21283
ENSMUSG00000002204	Napsa	napsin_A_aspartic_peptidase	protein_coding	7	44221804	44236286	+	ENSMUST00000002274;ENSMUST00000153124;ENSMUST00000207543;ENSMUST00000208514;ENSMUST00000207302	44221804;44221856;44230362;44231778;44234239	44236286;44232615;44230967;44234457;44236034	16541	NM_008437	extracellular_space;hydrolase_activity;peptidase_activity;proteolysis;extracellular_region;lysosome;surfactant_homeostasis;aspartic-type_endopeptidase_activity;endopeptidase_activity;membrane_protein_proteolysis;alveolar_lamellar_body	3991	3310	4084	2399	4173	6383	2173	1785	2661	4994.19	4022.06	4016.37	2237.82	3280.76	5188.14	2238.31	1875.23	2606.52	3384.38	0.283437	0.257506	1.1007	0.271027	0.899305	FALSE	FALSE	0.955478	0.257801	3.70627	0.000210337	0.00873279	TRUE	THR	0.672041	0.257763	2.60721
ENSMUSG00000115547	1100001I12Rik	RIKEN_cDNA_1100001I12_gene	lncRNA	15	38641187	38660083	-	ENSMUST00000228411	38641187	38660083	?	?	?	6	16	4	5	1	0	12	20	12	7.50818	19.442	3.93376	4.66406	0.786187	0	12.3606	21.0109	11.7543	9.05112	2.55121	1.00812	2.53066	0.0113848	0.407452	FALSE	FALSE	-0.557652	0.853396	-0.653451	0.513466	0.799601	FALSE	FALSE	-3.10887	0.992689	-3.13176
ENSMUSG00000033032	Afap1l1	actin_filament_associated_protein_1-like_1	protein_coding	18	61863332	61919773	-	ENSMUST00000154876;ENSMUST00000120472;ENSMUST00000147278	61863332;61864010	61919682;61919773;61919731	?	?;NM_178928	cytoplasm;protein_binding;biological_process;cell_junction;cytosol;cytoskeleton;cell_projection;podosome;SH3_domain_binding	3141	2751	3864	2406	3539	5011	2007	1774	2370	3930.53	3342.8	3800.01	2244.35	2782.31	4072.97	2067.32	1863.67	2321.48	2936.16	0.283074	0.201895	1.40209	0.16089	0.868373	FALSE	FALSE	0.824553	0.202258	4.07674	4.56709e-05	0.0028995	TRUE	THR	0.541479	0.202201	2.67793
ENSMUSG00000054435	Gimap4	GTPase,_IMAP_family_member_4	protein_coding	6	48661483	48668994	+	ENSMUST00000118802;ENSMUST00000067506;ENSMUST00000119575;ENSMUST00000121957;ENSMUST00000156770;ENSMUST00000090070	48661483;48661512;48661515;48661516	48668312;48668994;48668811;48668991	107526	NM_001243200;NM_001243199;NM_001243201;NM_175048;NM_174990	nucleotide_binding;GTP_binding;protein_binding;cytosol;cytoplasm;intracellular_membrane-bounded_organelle	2196	1185	2153	1327	2102	2821	1177	1113	1368	2747.99	1439.92	2117.35	1237.84	1652.56	2292.93	1212.37	1169.26	1339.99	1690.02	0.282428	0.251889	1.12124	0.262185	0.896819	FALSE	FALSE	0.760533	0.252348	3.01382	0.00257981	0.0455565	TRUE	THR	0.478104	0.252268	1.89523
ENSMUSG00000026390	Marco	macrophage_receptor_with_collagenous_structure	protein_coding	1	120402267	120432753	-	ENSMUST00000027639;ENSMUST00000186432	120402267;120418642	120432753;120432485	17167	NM_010766	membrane;integral_component_of_membrane;plasma_membrane;immune_system_process;collagen_trimer;innate_immune_response;G_protein-coupled_receptor_binding;scavenger_receptor_activity;endocytosis;amyloid-beta_binding;cargo_receptor_activity;positive_regulation_of_protein_phosphorylation;receptor-mediated_endocytosis;phagocytosis,_engulfment;adenylate_cyclase-inhibiting_G_protein-coupled_receptor_sign…	178	171	231	102	219	336	83	90	142	222.743	207.786	227.175	95.1468	172.175	273.103	85.4944	94.5492	139.093	168.585	0.281725	0.334501	0.842226	0.399661	0.935546	FALSE	FALSE	1.04253	0.339549	3.07034	0.00213813	0.040648	TRUE	THR	0.760806	0.338972	2.24445
ENSMUSG00000058254	Tspan7	tetraspanin_7	protein_coding	X	10351397	10462844	+	ENSMUST00000076354;ENSMUST00000115526;ENSMUST00000149982	10351397	10462844	21912	NM_019634	membrane;integral_component_of_membrane;integral_component_of_plasma_membrane	10538	6076	10776	6468	9851	14677	6288	5420	7386	13186.9	7383.09	10597.6	6033.43	7744.73	11929.6	6476.97	5693.97	7234.78	8475.66	0.277796	0.255735	1.08627	0.277361	0.903388	FALSE	FALSE	0.683542	0.255815	2.67201	0.00753975	0.0861351	TRUE	THR	0.405746	0.255799	1.58619
ENSMUSG00000042099	Kank3	KN_motif_and_ankyrin_repeat_domains_3	protein_coding	17	34029493	34041892	+	ENSMUST00000234426;ENSMUST00000048560;ENSMUST00000172649;ENSMUST00000173789;ENSMUST00000173958;ENSMUST00000234357;ENSMUST00000234152;ENSMUST00000173649;ENSMUST00000234655;ENSMUST00000174608	34029493;34029494;34029497;34029503;34036881;34038623;34040804;34040994;34041117	34041155;34041892;34041888;34041891;34041132;34040929;34041249;34041886	80880	?;NM_030697;NM_001357162	?;molecular_function;cytoplasm;cytoskeleton;negative_regulation_of_stress_fiber_assembly;negative_regulation_of_actin_filament_polymerization;protein_binding	4095	3337	4498	2799	4832	5922	2665	2262	3359	5124.33	4054.87	4423.52	2610.94	3798.85	4813.44	2745.09	2376.34	3290.23	3693.07	0.277229	0.214035	1.29525	0.195233	0.880932	FALSE	FALSE	0.693337	0.214259	3.23598	0.00121224	0.02808	TRUE	THR	0.416108	0.214213	1.9425
ENSMUSG00000053310	Nrgn	neurogranin	protein_coding	9	37455788	37464200	-	ENSMUST00000065668;ENSMUST00000182070	37455788;37456250	37464200;37457434	64011	NM_022029	nucleus;synapse;cytoplasm;postsynaptic_density;axon;cell_junction;cell_projection;calmodulin_binding;intracellular_signal_transduction;dendrite;neuronal_cell_body;glutamatergic_synapse;phosphatidic_acid_binding;dendritic_spine;mitochondrial_membrane;phosphatidylinositol-3,4,5-trisphosphate_binding;postsynaptic_membrane;postsynapse;positive_regulation_of_long-term_synaptic_potentiation;trans-Golgi…	733	623	866	601	872	1031	416	366	679	917.249	757.022	851.659	560.62	685.555	838.004	428.502	384.5	665.098	676.468	0.276886	0.22291	1.24214	0.214185	0.882302	FALSE	FALSE	0.77247	0.224237	3.44487	0.000571324	0.0171198	TRUE	THR	0.495583	0.224004	2.21239
ENSMUSG00000020427	Igfbp3	insulin-like_growth_factor_binding_protein_3	protein_coding	11	7156086	7163923	-	ENSMUST00000020702;ENSMUST00000135887	7156086;7157686	7163897;7163923	16009	NM_008343	nucleus;protein_phosphorylation;regulation_of_glucose_metabolic_process;negative_regulation_of_cell_population_proliferation;negative_regulation_of_protein_phosphorylation;extracellular_region;extracellular_space;regulation_of_catalytic_activity;positive_regulation_of_MAPK_cascade;apoptotic_process;growth_factor_binding;positive_regulation_of_apoptotic_process;fibronectin_binding;regulation_of_ce…	3721	2049	3288	1781	4468	4174	1818	1514	2546	4656.32	2489.79	3233.55	1661.34	3512.68	3392.65	1872.64	1590.53	2493.87	2767.04	0.276739	0.29505	0.937941	0.348275	0.922976	FALSE	FALSE	0.800965	0.295306	2.71232	0.00668135	0.0804545	TRUE	THR	0.524226	0.295263	1.77546
ENSMUSG00000070462	Tlnrd1	talin_rod_domain_containing_1	protein_coding	7	83529081	83533513	-	ENSMUST00000094216	83529081	83533513	80889	NM_030705	biological_process;actin_binding;identical_protein_binding;stress_fiber	1550	1384	2189	1283	2051	2423	1161	996	1351	1939.61	1681.73	2152.75	1196.8	1612.47	1969.43	1195.89	1046.34	1323.34	1568.71	0.272887	0.189262	1.44185	0.149345	0.861174	FALSE	FALSE	0.695596	0.189863	3.66366	0.000248635	0.00965216	TRUE	THR	0.422708	0.18974	2.22783
ENSMUSG00000055639	Dach1	dachshund_family_transcription_factor_1	protein_coding	14	98024289	98407201	-	ENSMUST00000071533;ENSMUST00000069334;ENSMUST00000156684	98024289;98063302	98406979;98407201	13134	NM_007826;NM_001038610	protein_binding;nucleus;negative_regulation_of_transcription_by_RNA_polymerase_II;cytoplasm;RNA_polymerase_II_cis-regulatory_region_sequence-specific_DNA_binding;cell_population_proliferation;DNA_binding;regulation_of_transcription_by_RNA_polymerase_II;DNA-binding_transcription_factor_activity,_RNA_polymerase_II-specific;DNA-binding_transcription_factor_activity;RNA_polymerase_II_transcription_re…	588	324	664	433	544	796	379	255	328	735.801	393.7	653.004	403.908	427.686	646.994	390.39	267.89	321.285	471.184	0.269566	0.263321	1.02372	0.305969	0.916477	FALSE	FALSE	0.863846	0.265175	3.25765	0.0011234	0.0268039	TRUE	THR	0.594279	0.264883	2.24355
ENSMUSG00000034520	Gjc1	gap_junction_protein,_gamma_1	protein_coding	11	102690405	102710526	-	ENSMUST00000068933;ENSMUST00000107075;ENSMUST00000155089;ENSMUST00000092567;ENSMUST00000131164	102690405;102691557;102692002	102710005;102695727;102696614;102710526;102710036	14615	NM_001159382;NM_001359040;NM_008122;NM_001159383	synapse;membrane;integral_component_of_membrane;cell_junction;plasma_membrane;protein_binding;ion_transmembrane_transport;transmembrane_transport;gap_junction;vasculogenesis;heart_development;cardiac_muscle_tissue_development;cell_communication;connexin_complex;chemical_synaptic_transmission;cell_development;visual_perception;ion_channel_activity;cell-cell_signaling;gap_junction_channel_activity;…	521	563	746	485	665	915	400	290	461	651.96	684.115	733.647	452.414	522.814	743.718	412.021	304.659	451.561	550.768	0.267674	0.210164	1.27364	0.202791	0.882302	FALSE	FALSE	0.824993	0.212048	3.89059	0.000100002	0.00508914	TRUE	THR	0.557319	0.211731	2.6322
ENSMUSG00000031963	Bmper	BMP-binding_endothelial_regulator	protein_coding	9	23134372	23396496	+	ENSMUST00000071982;ENSMUST00000217648;ENSMUST00000214050	23134372;23134582;23285228	23396496;23140645;23318127	73230	NM_028472	protein_binding;BMP_signaling_pathway;negative_regulation_of_BMP_signaling_pathway;regulation_of_endothelial_cell_migration;extracellular_space;extracellular_region;positive_regulation_of_ERK1_and_ERK2_cascade;extracellular_matrix;inner_ear_development;collagen-containing_extracellular_matrix;extracellular_matrix_structural_constituent;ureteric_bud_development;regulation_of_protein_localization;p…	397	188	374	234	332	528	166	147	211	496.791	228.443	367.807	218.278	261.014	429.162	170.989	154.43	206.68	281.51	0.265965	0.30874	0.861451	0.38899	0.931446	FALSE	FALSE	1.03795	0.312053	3.32621	0.000880354	0.0226338	TRUE	THR	0.771989	0.311641	2.47717
ENSMUSG00000054690	Emcn	endomucin	protein_coding	3	137046828	137137946	+	ENSMUST00000122064;ENSMUST00000128985;ENSMUST00000119475;ENSMUST00000197511	137046828;137046851;137046904;137046935	137137946;137127673;137136830;137133085	59308	NM_001163522;NM_016885	membrane;integral_component_of_membrane;hematopoietic_stem_cell_homeostasis;carbohydrate_binding;angiogenesis;regulation_of_cell_adhesion;cell-cell_adhesion;plasma_membrane	1248	804	1240	806	1332	1636	579	491	794	1561.7	976.959	1219.47	751.847	1047.2	1329.75	596.401	515.819	777.744	975.21	0.263906	0.243276	1.0848	0.27801	0.903916	FALSE	FALSE	0.991246	0.244428	4.05538	5.00538e-05	0.00307341	TRUE	THR	0.72734	0.244273	2.97757
ENSMUSG00000029648	Flt1	FMS-like_tyrosine_kinase_1	protein_coding	5	147498414	147662821	-	ENSMUST00000031653;ENSMUST00000125272;ENSMUST00000142477;ENSMUST00000110529;ENSMUST00000200895;ENSMUST00000031652	147498414;147541470;147551566;147571969;147581588;147591079	147662821;147571228;147552052;147662798;147583617	14254	NM_010228;NM_001363135	protein_kinase_activity;ATP_binding;protein_phosphorylation;membrane;integral_component_of_membrane;plasma_membrane;integral_component_of_plasma_membrane;nucleotide_binding;animal_organ_development;protein_serine/threonine/tyrosine_kinase_activity;protein_tyrosine_kinase_activity;transmembrane_receptor_protein_tyrosine_kinase_activity;transmembrane_receptor_protein_tyrosine_kinase_signaling_pathw…	3998	2471	3688	2090	4038	5631	2381	2107	2409	5002.95	3002.57	3626.93	1949.58	3174.62	4576.91	2452.56	2213.5	2359.68	3151.03	0.261737	0.26929	0.971953	0.331074	0.919414	FALSE	FALSE	0.727366	0.269515	2.6988	0.00695901	0.0823677	TRUE	THR	0.465629	0.269469	1.72795
ENSMUSG00000058672	Tubb2a	tubulin,_beta_2A_class_IIA	protein_coding	13	34258257	34261990	-	ENSMUST00000056427	34258257	34261990	22151	NM_009450	cytoplasm;nucleotide_binding;cytoskeleton;microtubule;GTPase_activity;structural_constituent_of_cytoskeleton;GTP_binding;microtubule-based_process;microtubule_cytoskeleton_organization;mitotic_cell_cycle;neuron_migration;microtubule_cytoskeleton;intercellular_bridge;mitotic_spindle	1143	1064	1445	915	1416	1835	883	817	872	1430.31	1292.89	1421.07	853.523	1113.24	1491.5	909.537	858.297	854.147	1136.06	0.260635	0.185051	1.40845	0.158997	0.868373	FALSE	FALSE	0.660554	0.185865	3.55394	0.000379503	0.0128413	TRUE	THR	0.399919	0.185678	2.15383
ENSMUSG00000048482	Bdnf	brain_derived_neurotrophic_factor	protein_coding	2	109505045	109557352	+	ENSMUST00000053317;ENSMUST00000111051;ENSMUST00000111047;ENSMUST00000111049;ENSMUST00000111046;ENSMUST00000111050;ENSMUST00000176893;ENSMUST00000111045;ENSMUST00000111043;ENSMUST00000111044;ENSMUST00000111042	109505045;109506242;109507377;109522781;109523372;109523908;109524754;109524814;109539728	109557352	12064	NM_007540;NM_001048139;NM_001285416;NM_001285422;NM_001285418;NM_001285419;NM_001048141;NM_001285420;NM_001048142;NM_001285417;NM_001316310;NM_001285421	mitochondrion;protein_binding;negative_regulation_of_apoptotic_process;nuclear_speck;negative_regulation_of_neuron_apoptotic_process;positive_regulation_of_neuron_differentiation;axon_extension;axon;cytoplasm;extracellular_space;extracellular_region;signaling_receptor_binding;perinuclear_region_of_cytoplasm;growth_factor_activity;cytoplasmic_vesicle;response_to_xenobiotic_stimulus;negative_regula…	342	179	345	239	341	409	170	146	229	427.966	217.507	339.287	222.942	268.09	332.438	175.109	153.38	224.311	262.337	0.257206	0.264321	0.973081	0.330513	0.919414	FALSE	FALSE	0.832209	0.267531	3.1107	0.00186643	0.0373936	TRUE	THR	0.575003	0.266974	2.15378
ENSMUSG00000020357	Flt4	FMS-like_tyrosine_kinase_4	protein_coding	11	49500090	49543566	+	ENSMUST00000020617;ENSMUST00000152253	49500090	49543566;49519768	14257	NM_008029	protein_binding;negative_regulation_of_apoptotic_process;positive_regulation_of_cell_population_proliferation;positive_regulation_of_cell_growth;cytosol;nucleoplasm;nucleus;cytoplasm;protein_kinase_activity;ATP_binding;protein_phosphorylation;membrane;integral_component_of_membrane;transferase_activity;plasma_membrane;integral_component_of_plasma_membrane;nucleotide_binding;kinase_activity;phosph…	790	586	826	521	920	1100	504	418	599	988.577	712.062	812.322	485.995	723.292	894.087	519.147	439.129	586.736	684.594	0.25577	0.225994	1.13176	0.257736	0.896819	FALSE	FALSE	0.701309	0.227184	3.08697	0.0020221	0.0393363	TRUE	THR	0.445539	0.226925	1.96338
ENSMUSG00000031207	Msn	moesin	protein_coding	X	95139648	95212158	+	ENSMUST00000117399;ENSMUST00000149985;ENSMUST00000135027	95139648;95139663;95139703	95212158;95197645;95195565	17698	NM_010833	protein_binding;positive_regulation_of_gene_expression;cytoplasm;membrane;plasma_membrane;cell_periphery;perinuclear_region_of_cytoplasm;cell_surface;apical_plasma_membrane;actin_binding;focal_adhesion;cytoskeleton;enzyme_binding;cell_projection;filopodium;apical_part_of_cell;cytoskeletal_protein_binding;microvillus_membrane;double-stranded_RNA_binding;secretory_granule_membrane;signaling_recepto…	16937	12333	18955	11109	19772	24734	11674	10321	12202	21194.3	14986.1	18641.1	10362.6	15544.5	20104	12024.8	10842.7	11952.2	15072.5	0.252726	0.21743	1.16233	0.245102	0.890699	FALSE	FALSE	0.654835	0.217483	3.01097	0.00260413	0.0457057	TRUE	THR	0.402109	0.21747	1.84903
ENSMUSG00000024427	Spry4	sprouty_RTK_signaling_antagonist_4	protein_coding	18	38719300	38734468	-	ENSMUST00000025295	38719300	38734468	24066	NM_011898	protein_binding;cellular_response_to_leukemia_inhibitory_factor;cytoplasm;membrane;plasma_membrane;cytosol;cell_projection;regulation_of_signal_transduction;negative_regulation_of_substrate_adhesion-dependent_cell_spreading;animal_organ_development;ruffle_membrane;negative_regulation_of_ERK1_and_ERK2_cascade;protein_kinase_inhibitor_activity;negative_regulation_of_MAP_kinase_activity;negative_reg…	859	520	984	577	910	1219	411	385	513	1074.92	631.864	967.705	538.233	715.43	990.811	423.352	404.461	502.497	694.364	0.252565	0.247476	1.02056	0.307462	0.916477	FALSE	FALSE	1.00745	0.249114	4.04413	5.25181e-05	0.00316711	TRUE	THR	0.754884	0.248888	3.03302
ENSMUSG00000074971	Fibin	fin_bud_initiation_factor_homolog_(zebrafish)	protein_coding	2	110191262	110193528	-	ENSMUST00000099626	110191262	110193528	67606	NM_026271	biological_process;Golgi_apparatus;endoplasmic_reticulum;extracellular_region;protein_homodimerization_activity;protein_kinase_C_signaling;response_to_manganese_ion;response_to_dexamethasone	1494	669	1420	783	1356	2008	650	526	766	1869.54	812.918	1396.49	730.392	1066.07	1632.12	669.534	552.588	750.317	1053.33	0.250299	0.31285	0.800062	0.423675	0.942941	FALSE	FALSE	1.04807	0.31375	3.34046	0.000836398	0.021989	TRUE	THR	0.79777	0.313631	2.54366
ENSMUSG00000115451	Gm49025	predicted_gene,_49025	lncRNA	14	34389988	34390296	-	ENSMUST00000227707	34389988	34390296	?	?	?	6	3	2	7	16	7	1	0	0	7.50818	3.64537	1.96688	6.52969	12.579	5.68965	1.03005	0	0	4.32764	-0.945384	0.96904	-0.975589	0.329268	0.919414	FALSE	FALSE	3.55852	1.50201	2.36917	0.017828	0.141463	FALSE	FALSE	4.5039	1.46354	3.0774
ENSMUSG00000027820	Mme	membrane_metallo_endopeptidase	protein_coding	3	63148958	63293451	+	ENSMUST00000194324;ENSMUST00000194836;ENSMUST00000191633;ENSMUST00000194150;ENSMUST00000194134;ENSMUST00000029400;ENSMUST00000192002;ENSMUST00000193805	63148958;63202687;63202869;63202982;63203293;63203516;63204473;63207581	63235247;63235616;63235608;63288517;63293451;63289044;63235488;63252040	17380	?;NM_001289462;NM_001357335;NM_008604;NM_001289463	membrane;integral_component_of_membrane;proteolysis;metalloendopeptidase_activity;metallopeptidase_activity;synapse;positive_regulation_of_neurogenesis;cytoplasm;axon;metal_ion_binding;plasma_membrane;hydrolase_activity;peptidase_activity;zinc_ion_binding;membrane_raft;cellular_response_to_cytokine_stimulus;protein_homodimerization_activity;cytoplasmic_vesicle;dendrite;neuronal_cell_body;endopept…	2235	1581	2598	1581	2414	3397	1271	1243	1386	2796.8	1921.11	2554.98	1474.78	1897.85	2761.1	1309.2	1305.83	1357.62	1931.03	0.245587	0.218998	1.12141	0.262112	0.896819	FALSE	FALSE	0.872449	0.219563	3.97356	7.0805e-05	0.00392634	TRUE	THR	0.626862	0.219466	2.85631
ENSMUSG00000062078	Qk	quaking,_KH_domain_containing_RNA_binding	protein_coding	17	10421530	10538783	-	ENSMUST00000233645;ENSMUST00000097414;ENSMUST00000232721;ENSMUST00000042296;ENSMUST00000233828;ENSMUST00000233684	10421530;10425480;10428022;10429108;10429118;10432340	10538309;10538783;10432503;10538290;10501862	19317	NM_001159517;NM_021881;NM_001159516	nucleus;positive_regulation_of_gene_expression;myelination;positive_regulation_of_neuron_projection_development;cytoplasm;RNA_binding;positive_regulation_of_oligodendrocyte_differentiation;nucleic_acid_binding;mRNA_binding;mRNA_processing;RNA_splicing;synapse;cell_differentiation;SH3_domain_binding;regulation_of_translation;mRNA_transport;vasculogenesis;negative_regulation_of_cardiac_muscle_cell_…	5947	4326	7575	4510	6779	9192	4095	3638	4402	7441.85	5256.62	7449.56	4206.98	5329.56	7471.32	4218.07	3821.89	4311.87	5500.86	0.244407	0.20988	1.16451	0.244216	0.890699	FALSE	FALSE	0.705948	0.210043	3.36097	0.000776685	0.0209801	TRUE	THR	0.461541	0.210006	2.19775
ENSMUSG00000029344	Tpst2	protein-tyrosine_sulfotransferase_2	protein_coding	5	112424557	112463227	+	ENSMUST00000031287;ENSMUST00000134071;ENSMUST00000071455;ENSMUST00000151947;ENSMUST00000198502;ENSMUST00000140262;ENSMUST00000139482;ENSMUST00000239473	112424557;112424570;112424573;112436628;112451762;112456157;112460760	112463227;112456898;112463221;112455602;112462823;112457678;112462830	22022	NM_009419;NM_001374708;NM_001374709;NM_001326590	membrane;integral_component_of_membrane;transferase_activity;Golgi_membrane;Golgi_apparatus;endoplasmic_reticulum;protein_homodimerization_activity;protein-tyrosine_sulfotransferase_activity;peptidyl-tyrosine_sulfation;sulfotransferase_activity;fusion_of_sperm_to_egg_plasma_membrane_involved_in_single_fertilization;prevention_of_polyspermy	1076	1060	1232	916	1400	1588	747	781	796	1346.47	1288.03	1211.6	854.456	1100.66	1290.74	769.45	820.477	779.703	1051.29	0.243817	0.15463	1.57677	0.114848	0.824236	FALSE	FALSE	0.698466	0.155775	4.48382	7.33169e-06	0.000710261	TRUE	THR	0.454649	0.155513	2.92354
ENSMUSG00000026121	Sema4c	sema_domain,_immunoglobulin_domain_(Ig),_transmembrane_domain_(TM)_and_short_cytoplasmic_domain,_(semaphorin)_4C	protein_coding	1	36587720	36597430	-	ENSMUST00000191677;ENSMUST00000191642;ENSMUST00000195620;ENSMUST00000114991;ENSMUST00000191785;ENSMUST00000195160;ENSMUST00000193382;ENSMUST00000195339	36587720;36587723;36590807;36592305;36593481;36595013	36597430;36596607;36596638;36591975;36593311;36596615;36597331	20353	?;NM_001304330;NM_001304329;NM_001126047	protein_binding;membrane;integral_component_of_membrane;cell_junction;extracellular_space;plasma_membrane;nervous_system_development;integral_component_of_plasma_membrane;synapse;postsynaptic_membrane;cytoplasmic_vesicle;cell_differentiation;postsynaptic_density_membrane;neural_tube_closure;semaphorin_receptor_binding;postsynaptic_density;synaptic_vesicle_membrane;chemorepellent_activity;positive…	1372	1051	1438	970	1606	1920	877	683	897	1716.87	1277.09	1414.19	904.828	1262.62	1560.59	903.356	717.524	878.635	1181.74	0.241177	0.204962	1.17669	0.239319	0.888952	FALSE	FALSE	0.818261	0.205883	3.9744	7.05582e-05	0.00392634	TRUE	THR	0.577084	0.205708	2.80535
ENSMUSG00000063060	Sox7	SRY_(sex_determining_region_Y)-box_7	protein_coding	14	64181122	64188181	+	ENSMUST00000079652	64181122	64188181	20680	NM_011446	nucleus;sequence-specific_DNA_binding;cytoplasm;regulation_of_transcription_by_RNA_polymerase_II;negative_regulation_of_cell_population_proliferation;transcription_cis-regulatory_region_binding;DNA_binding;RNA_polymerase_II_cis-regulatory_region_sequence-specific_DNA_binding;regulation_of_transcription,_DNA-templated;DNA-binding_transcription_factor_activity,_RNA_polymerase_II-specific;DNA-bindin…	949	844	1503	676	1160	1952	650	541	551	1187.54	1025.56	1478.11	630.581	911.977	1586.6	669.534	568.346	539.719	955.33	0.238295	0.281786	0.84566	0.397742	0.934857	FALSE	FALSE	1.05455	0.282907	3.72753	0.000193363	0.00825287	TRUE	THR	0.81625	0.282753	2.88679
ENSMUSG00000040151	Hs2st1	heparan_sulfate_2-O-sulfotransferase_1	protein_coding	3	144135467	144275942	-	ENSMUST00000043325;ENSMUST00000160690;ENSMUST00000199680	144135467;144159724;144273599	144275942;144275642;144275919	23908	NM_011828;NM_001355234	gene_expression;membrane;integral_component_of_membrane;transferase_activity;Golgi_membrane;Golgi_apparatus;sulfotransferase_activity;heparin_metabolic_process;heparan_sulfate_proteoglycan_biosynthetic_process,_polysaccharide_chain_biosynthetic_process;heparan_sulfate_proteoglycan_biosynthetic_process,_enzymatic_modification;ureteric_bud_formation;heparan_sulfate_2-O-sulfotransferase_activity	2027	1764	2780	1747	2724	3093	1549	1313	1570	2536.51	2143.48	2733.96	1629.62	2141.57	2514.01	1595.55	1379.37	1537.86	2023.55	0.238205	0.170896	1.39386	0.16336	0.868373	FALSE	FALSE	0.716404	0.171454	4.17841	2.93553e-05	0.00205249	TRUE	THR	0.4782	0.171327	2.79115
ENSMUSG00000022197	Pdzd2	PDZ_domain_containing_2	protein_coding	15	12359797	12740010	-	ENSMUST00000075317;ENSMUST00000191339;ENSMUST00000190929;ENSMUST00000189469;ENSMUST00000186113;ENSMUST00000189324;ENSMUST00000185619;ENSMUST00000187398;ENSMUST00000189746	12359797;12405018;12407368;12443417;12458192;12458232;12522650;12545030;12588601	12592642;12412466;12549364;12740010;12493645;12549963;12549871;12549367;12599142	68070	NM_001081064	nucleus;cytoplasm;postsynaptic_density;cytosol;plasma_membrane;intracellular_membrane-bounded_organelle;endoplasmic_reticulum;cell-cell_junction;extracellular_region;centriolar_satellite;neuron_projection;apical_part_of_cell;protein_binding	7127	4056	6393	4367	7199	9027	4190	3407	4964	8918.46	4928.54	6287.14	4073.59	5659.76	7337.21	4315.92	3579.21	4862.37	5551.36	0.238025	0.247128	0.963164	0.335465	0.921022	FALSE	FALSE	0.658227	0.247257	2.66212	0.00776501	0.0874226	TRUE	THR	0.420202	0.247224	1.69968
ENSMUSG00000043421	Hilpda	hypoxia_inducible_lipid_droplet_associated	protein_coding	6	29272487	29275445	+	ENSMUST00000115289;ENSMUST00000054445	29272487;29272625	29275185;29275445	69573	NM_001190461;NM_023516	positive_regulation_of_cell_population_proliferation;nucleoplasm;membrane;integral_component_of_membrane;extracellular_space;cell_surface;extracellular_region;positive_regulation_of_cytokine_production;lipid_droplet;signaling_receptor_binding;secretory_granule;positive_regulation_of_lipid_storage;autocrine_signaling;cellular_response_to_hypoxia	2085	1759	2765	1793	2716	3104	1409	1177	1689	2609.09	2137.4	2719.21	1672.53	2135.28	2522.95	1451.34	1236.49	1654.42	2015.41	0.237815	0.17984	1.32237	0.186045	0.876904	FALSE	FALSE	0.781853	0.180427	4.33334	1.46864e-05	0.00123438	TRUE	THR	0.544037	0.180308	3.01727
ENSMUSG00000053716	Dusp7	dual_specificity_phosphatase_7	protein_coding	9	106245831	106252923	+	ENSMUST00000172306;ENSMUST00000173051;ENSMUST00000173748;ENSMUST00000193878	106245831;106246811;106247943;106251818	106252923;106248074;106251055;106252920	235584	NM_153459	cytosol;cytoplasm;hydrolase_activity;phosphatase_activity;phosphoprotein_phosphatase_activity;protein_tyrosine_phosphatase_activity;protein_dephosphorylation;dephosphorylation;protein_serine/threonine_phosphatase_activity;protein_serine_phosphatase_activity;protein_threonine_phosphatase_activity;protein_tyrosine/serine/threonine_phosphatase_activity;protein_tyrosine/threonine_phosphatase_activity…	2130	1645	2362	1477	2631	3057	1334	1216	1641	2665.4	1998.88	2322.89	1377.76	2068.46	2484.75	1374.09	1277.47	1607.4	1908.57	0.236111	0.209099	1.12918	0.258822	0.896819	FALSE	FALSE	0.714076	0.209582	3.40713	0.000656487	0.0189877	TRUE	THR	0.477965	0.209472	2.28176
ENSMUSG00000022376	Adcy8	adenylate_cyclase_8	protein_coding	15	64568933	64794145	-	ENSMUST00000023007;ENSMUST00000228014;ENSMUST00000228109	64568933;64654411	64794145;64794120	11514	NM_001331075;NM_009623;NM_001291903	cellular_response_to_forskolin;cellular_response_to_glucose_stimulus;membrane;integral_component_of_membrane;cell_junction;metal_ion_binding;plasma_membrane;nucleotide_binding;ATP_binding;integral_component_of_plasma_membrane;synapse;basolateral_plasma_membrane;cytoplasmic_vesicle;apical_plasma_membrane;intracellular_signal_transduction;actin_binding;membrane_raft;actin_cytoskeleton;cell_projecti…	652	359	531	442	584	788	276	236	438	815.889	436.229	522.207	412.303	459.133	640.492	284.295	247.929	429.032	471.945	0.229961	0.279425	0.822978	0.41052	0.93988	FALSE	FALSE	0.88312	0.281291	3.13952	0.00169224	0.0351293	TRUE	THR	0.653159	0.280958	2.32476
ENSMUSG00000037315	Jade3	jade_family_PHD_finger_3	protein_coding	X	20291927	20386178	+	ENSMUST00000115384;ENSMUST00000224892;ENSMUST00000136093;ENSMUST00000043693	20291927;20291956;20292027;20326766	20386178;20360825;20384135	382207	NM_001289684;NM_199317	metal_ion_binding;regulation_of_DNA_replication;histone_modification;histone_H3_acetylation;histone_H4-K5_acetylation;histone_H4-K8_acetylation;histone_H4-K12_acetylation;regulation_of_cell_cycle;regulation_of_DNA_biosynthetic_process;histone_acetyltransferase_complex;nucleoplasm;molecular_function;regulation_of_transcription_by_RNA_polymerase_II;regulation_of_transcription,_DNA-templated;regulat…	218	171	305	184	244	374	138	131	119	272.797	207.786	299.949	171.637	191.83	303.99	142.147	137.622	116.564	204.925	0.226034	0.248025	0.911333	0.36212	0.924304	FALSE	FALSE	0.97967	0.253469	3.86506	0.000111064	0.00552189	TRUE	THR	0.753637	0.252615	2.98334
ENSMUSG00000040998	Npnt	nephronectin	protein_coding	3	132587506	132656052	-	ENSMUST00000042744;ENSMUST00000117811;ENSMUST00000042729;ENSMUST00000117456;ENSMUST00000117164;ENSMUST00000093971;ENSMUST00000132732	132587506;132588444;132588460;132590191;132596937	132656052;132655921;132655575;132655804;132612120	114249	NM_001029836;NM_033525;NM_001287103;NM_001287102;NM_001287101	membrane;calcium_ion_binding;extracellular_region;cell_differentiation;extracellular_matrix;cell_adhesion;integrin_binding;positive_regulation_of_cell-substrate_adhesion;extracellular_matrix_organization;cell-matrix_adhesion;basement_membrane;collagen-containing_extracellular_matrix;positive_regulation_of_transforming_growth_factor_beta_receptor_signaling_pathway;establishment_of_protein_localiza…	9395	6135	9960	5561	9535	15047	5248	4531	5423	11756.6	7454.78	9795.07	5187.37	7496.29	12230.3	5405.72	4760.03	5311.97	7710.9	0.219364	0.265776	0.825369	0.409162	0.939177	FALSE	FALSE	0.906168	0.265902	3.40791	0.000654633	0.0189569	TRUE	THR	0.686804	0.265879	2.58315
ENSMUSG00000010047	Hyal2	hyaluronoglucosaminidase_2	protein_coding	9	107445144	107449978	+	ENSMUST00000192887;ENSMUST00000195752;ENSMUST00000193747;ENSMUST00000194794;ENSMUST00000195681;ENSMUST00000195667;ENSMUST00000010191	107445144;107446340;107446594;107447004;107448409;107446316	107447593;107449978;107449162;107447811;107449971;107449402;107449975	15587	?;NM_010489	catalytic_activity;hydrolase_activity;hydrolase_activity,_acting_on_glycosyl_bonds;metabolic_process;carbohydrate_metabolic_process;hyalurononglucosaminidase_activity;cellular_response_to_transforming_growth_factor_beta_stimulus;multicellular_organismal_iron_ion_homeostasis;cytoplasm;negative_regulation_of_protein_kinase_B_signaling;cytosol;multicellular_organism_aging;membrane;Golgi_membrane;pla…	1413	1172	1810	1096	1677	2379	972	798	1143	1768.18	1424.12	1780.03	1022.36	1318.44	1933.67	1001.21	838.337	1119.6	1356.22	0.217994	0.221749	0.983069	0.325574	0.919414	FALSE	FALSE	0.748726	0.222439	3.36599	0.000762707	0.0207438	TRUE	THR	0.530732	0.222281	2.38767
ENSMUSG00000026193	Fn1	fibronectin_1	protein_coding	1	71624679	71692359	-	ENSMUST00000188894;ENSMUST00000188674;ENSMUST00000189821;ENSMUST00000187938;ENSMUST00000190780;ENSMUST00000055226;ENSMUST00000186129;ENSMUST00000185408;ENSMUST00000186575;ENSMUST00000187627;ENSMUST00000186985;ENSMUST00000188092;ENSMUST00000189160;ENSMUST00000186613;ENSMUST00000186940;ENSMUST00000186879;ENSMUST00000186736	71624679;71624682;71624683;71624685;71626020;71629256;71637519;71639546;71643256;71668616;71681984;71683636;71684802	71692331;71692334;71692359;71648726;71630230;71639527;71641535;71642003;71663503;71680447;71692320	14268	NM_001276408;NM_001276412;NM_001276413;NM_001276409;NM_001276411;NM_010233;NM_001276410	extracellular_region;heparin_binding;acute-phase_response;cell_adhesion;regulation_of_cell_shape;protein_binding;negative_regulation_of_apoptotic_process;positive_regulation_of_gene_expression;positive_regulation_of_fibroblast_proliferation;extracellular_exosome;positive_regulation_of_cell_population_proliferation;regulation_of_gene_expression;extracellular_space;cell-substrate_junction_assembly;…	2855	2103	3581	2199	2645	5144	2001	1900	1861	3572.64	2555.4	3521.7	2051.25	2079.46	4181.08	2061.14	1996.04	1822.9	2649.07	0.215297	0.255959	0.841138	0.400271	0.935899	FALSE	FALSE	0.714734	0.256252	2.78919	0.00528408	0.0701962	TRUE	THR	0.499436	0.25618	1.94955
ENSMUSG00000097776	Gm26795	predicted_gene,_26795	lncRNA	8	29083533	29085627	+	ENSMUST00000180993;ENSMUST00000181267	29083533;29083560	29085627;29084336	?	NR_166526	?	0	3	4	0	0	0	4	3	11	0	3.64537	3.93376	0	0	0	4.12021	3.15164	10.7748	2.84731	4.04921	1.77986	2.27502	0.0229047	0.526198	FALSE	FALSE	-1.23421	1.37757	-0.89593	0.37029	0.700771	FALSE	FALSE	-5.28342	1.72481	-3.06319
ENSMUSG00000022579	Gpihbp1	GPI-anchored_HDL-binding_protein_1	protein_coding	15	75468477	75471330	+	ENSMUST00000189944;ENSMUST00000023243;ENSMUST00000189874;ENSMUST00000190119;ENSMUST00000186934	75468477;75468479;75468503;75468517	75470062;75471330;75469793;75470037	68453	NM_001347039;NM_026730;NM_001361294	?;membrane;plasma_membrane;external_side_of_plasma_membrane;anchored_component_of_external_side_of_plasma_membrane;anchored_component_of_membrane;cell_surface;basolateral_plasma_membrane;apical_plasma_membrane;lipid_binding;anchored_component_of_plasma_membrane;protein_stabilization;triglyceride_catabolic_process;lipase_binding;lipid_transport;catalytic_complex;positive_regulation_of_lipoprotein_…	2410	1915	2601	1543	2899	3815	1545	1507	1908	3015.78	2326.96	2557.93	1439.33	2279.16	3100.86	1591.43	1583.17	1868.94	2195.95	0.212055	0.235397	0.90084	0.367674	0.927066	FALSE	FALSE	0.647435	0.235744	2.74635	0.00602625	0.0756353	TRUE	THR	0.43538	0.235648	1.84759
ENSMUSG00000034127	Tspan8	tetraspanin_8	protein_coding	10	115652737	115685798	+	ENSMUST00000217900;ENSMUST00000080630;ENSMUST00000179196;ENSMUST00000035563	115652737;115653176;115653188;115653189	115669217;115685525;115685798;115685520	216350	?;NM_146010;NM_001168680;NM_001168679	membrane;integral_component_of_membrane;molecular_function;spermatogenesis;regulation_of_gene_expression;cell_surface;integral_component_of_plasma_membrane;integrin_binding;negative_regulation_of_blood_coagulation	2427	1524	2627	1545	2400	3842	1394	1145	1616	3037.06	1851.85	2583.5	1441.19	1886.85	3122.8	1435.89	1202.88	1582.91	2016.1	0.211928	0.266873	0.794114	0.427129	0.944295	FALSE	FALSE	0.823694	0.267305	3.08148	0.00205976	0.0397803	TRUE	THR	0.611766	0.267215	2.28941
ENSMUSG00000000058	Cav2	caveolin_2	protein_coding	6	17281184	17289114	+	ENSMUST00000000058;ENSMUST00000115459;ENSMUST00000115462	17281184;17281326;17281358	17289114;17282683;17287437	12390	NM_016900;NM_001277756	protein_binding;mitochondrion_organization;cytoplasm;negative_regulation_of_cell_population_proliferation;cytosol;skeletal_muscle_fiber_development;synapse;nucleus;membrane;Golgi_membrane;Golgi_apparatus;plasma_membrane;perinuclear_region_of_cytoplasm;protein-containing_complex;cell_surface;integral_component_of_plasma_membrane;focal_adhesion;endoplasmic_reticulum;membrane_raft;positive_regulatio…	6575	3787	7331	4661	6825	9376	3997	3669	4829	8227.71	4601.67	7209.6	4347.84	5365.72	7620.88	4117.12	3854.46	4730.13	5563.9	0.209129	0.238547	0.876678	0.380662	0.930716	FALSE	FALSE	0.657782	0.238685	2.75586	0.00585386	0.0743707	TRUE	THR	0.448653	0.238647	1.87998
ENSMUSG00000067336	Bmpr2	bone_morphogenetic_protein_receptor,_type_II_(serine/threonine_kinase)	protein_coding	1	59802559	59918173	+	ENSMUST00000087435;ENSMUST00000190659;ENSMUST00000186246	59802559;59889824;59890636	59918173;59891510;59895354	12168	NM_007561	protein_binding;positive_regulation_of_transcription_by_RNA_polymerase_II;BMP_signaling_pathway;limb_development;cytoplasm;postsynaptic_density;positive_regulation_of_osteoblast_differentiation;osteoblast_differentiation;axon;nucleoplasm;regulation_of_cell_population_proliferation;protein_kinase_activity;ATP_binding;protein_phosphorylation;membrane;integral_component_of_membrane;transferase_activ…	7867	4956	8905	5770	8447	11422	5133	4609	6058	9844.47	6022.15	8757.54	5382.33	6640.92	9283.88	5287.26	4841.97	5933.97	6888.28	0.2087	0.222731	0.937005	0.348756	0.922976	FALSE	FALSE	0.61631	0.222843	2.76567	0.0056806	0.0729257	TRUE	THR	0.407609	0.22281	1.82941
ENSMUSG00000105376	Gm36535	predicted_gene,_36535	lncRNA	5	111939421	111953555	+	ENSMUST00000198395;ENSMUST00000200641	111939421;111941253	111953555;111953472	?	?	?	4	7	6	7	3	2	25	6	25	5.00545	8.50586	5.90064	6.52969	2.35856	1.62561	25.7513	6.30328	24.4881	9.60762	0.910213	0.855396	1.06408	0.287291	0.908618	FALSE	FALSE	-1.54638	0.774158	-1.99749	0.0457715	0.241756	FALSE	FALSE	-2.45659	0.803871	-3.05595
ENSMUSG00000001946	Esam	endothelial_cell-specific_adhesion_molecule	protein_coding	9	37439374	37449615	+	ENSMUST00000002011;ENSMUST00000146860;ENSMUST00000144596;ENSMUST00000123198;ENSMUST00000214142;ENSMUST00000131832	37439374;37440077;37441546;37442220;37445934;37447546	37449615;37448408;37442937;37445495;37448843;37448788	69524	NM_027102	membrane;integral_component_of_membrane;cell_junction;plasma_membrane;protein-containing_complex;cell-cell_adhesion;cell-cell_junction;cell_adhesion;homophilic_cell_adhesion_via_plasma_membrane_adhesion_molecules;cellular_protein_localization;adherens_junction;bicellular_tight_junction;bicellular_tight_junction_assembly;regulation_of_actin_filament_polymerization;regulation_of_actin_cytoskeleton_…	5201	4383	6774	3697	7097	8598	3399	3005	3955	6508.34	5325.89	6661.83	3448.61	5579.57	6988.51	3501.15	3156.89	3874.03	5004.98	0.207567	0.222474	0.932995	0.350822	0.922976	FALSE	FALSE	0.812436	0.222681	3.64844	0.000263839	0.0101504	TRUE	THR	0.604869	0.222636	2.71685
ENSMUSG00000047821	Trim16	tripartite_motif-containing_16	protein_coding	11	62711057	62741634	+	ENSMUST00000055006;ENSMUST00000072639;ENSMUST00000147942;ENSMUST00000108703;ENSMUST00000128623	62711057;62711079;62711266;62711295;62724626	62733762;62741634;62712071;62732283	94092	NM_053169	zinc_ion_binding;DNA_binding;interleukin-1_binding;NACHT_domain_binding;response_to_retinoic_acid;positive_regulation_of_interleukin-1_beta_production;histone_H3_acetylation;histone_H4_acetylation;positive_regulation_of_keratinocyte_differentiation;positive_regulation_of_transcription,_DNA-templated;response_to_organophosphorus;positive_regulation_of_retinoic_acid_receptor_signaling_pathway;respo…	1369	1235	1959	943	1809	2654	909	848	1077	1713.12	1500.68	1926.56	879.642	1422.21	2157.19	936.318	890.864	1054.95	1386.84	0.204982	0.260389	0.787215	0.431156	0.945381	FALSE	FALSE	0.834831	0.261046	3.19802	0.00138374	0.0305665	TRUE	THR	0.629849	0.260909	2.41406
ENSMUSG00000042812	Foxf1	forkhead_box_F1	protein_coding	8	121811125	121814883	+	ENSMUST00000181504	121811125	121814883	15227	NM_010426	in_utero_embryonic_development;lung_development;nucleus;positive_regulation_of_transcription_by_RNA_polymerase_II;negative_regulation_of_transcription_by_RNA_polymerase_II;negative_regulation_of_inflammatory_response;RNA_polymerase_II_cis-regulatory_region_sequence-specific_DNA_binding;transcription_cis-regulatory_region_binding;DNA_binding;DNA-binding_transcription_factor_activity;regulation_of_…	6614	4672	7904	4259	7622	11087	3902	3523	4493	8276.51	5677.06	7773.11	3972.85	5992.32	9011.59	4019.27	3701.08	4401.01	5869.42	0.19518	0.253205	0.77084	0.440802	0.949856	FALSE	FALSE	0.841918	0.253368	3.3229	0.000890854	0.0227881	TRUE	THR	0.646737	0.253333	2.55291
ENSMUSG00000071042	Rasgrp3	RAS,_guanyl_releasing_protein_3	protein_coding	17	75742891	75836049	+	ENSMUST00000235103;ENSMUST00000234640;ENSMUST00000164192;ENSMUST00000095204;ENSMUST00000234660;ENSMUST00000234644;ENSMUST00000234011	75742891;75742921;75772481;75772567;75772614;75798099	75798785;75759313;75836049;75801239;75787119;75803412	240168	?;NM_001166493;NM_207246;NM_001360103	?;cytoplasm;plasma_membrane;calcium_ion_binding;perinuclear_region_of_cytoplasm;GTPase_activator_activity;response_to_stimulus;guanyl-nucleotide_exchange_factor_activity;small_GTPase_mediated_signal_transduction;cytosol;regulation_of_GTPase_activity;Ras_protein_signal_transduction;small_GTPase_binding;kinase_binding;regulation_of_catalytic_activity;positive_regulation_of_GTPase_activity;guanyl-nu…	2149	1282	2228	1544	2348	2875	1244	1159	1446	2689.18	1557.79	2191.11	1440.26	1845.97	2336.82	1281.39	1217.58	1416.39	1775.16	0.195045	0.21889	0.891062	0.372896	0.927805	FALSE	FALSE	0.717394	0.219415	3.26958	0.00107708	0.0260074	TRUE	THR	0.522349	0.21928	2.38211
ENSMUSG00000031089	Slc6a14	solute_carrier_family_6_(neurotransmitter_transporter),_member_14	protein_coding	X	21581135	21608594	+	ENSMUST00000033414	21581135	21608594	56774	NM_020049	membrane;integral_component_of_membrane;symporter_activity;integral_component_of_plasma_membrane;transmembrane_transport;sodium_ion_transmembrane_transport;amino_acid_transport;brush_border_membrane;response_to_toxic_substance;alanine_transmembrane_transporter_activity;alanine_transport;amino_acid_import_across_plasma_membrane;amine_transmembrane_transporter_activity;amine_transport	1082	925	1287	977	1243	1699	753	778	758	1353.97	1123.99	1265.69	911.358	977.23	1380.96	775.63	817.326	742.481	1038.74	0.195002	0.169867	1.14797	0.250981	0.894274	FALSE	FALSE	0.680856	0.170959	3.98258	6.81705e-05	0.0038242	TRUE	THR	0.485855	0.17066	2.84692
ENSMUSG00000027524	Edn3	endothelin_3	protein_coding	2	174602412	174625835	+	ENSMUST00000162473;ENSMUST00000029030;ENSMUST00000140908;ENSMUST00000137369	174611715;174602412;174602592;174602845	174624333;174625835;174623773;174624378	13616	?;NM_007903	?;positive_regulation_of_cell_population_proliferation;regulation_of_gene_expression;axon_extension;extracellular_region;extracellular_space;regulation_of_biological_quality;hormone_activity;positive_regulation_of_heart_rate;cellular_calcium_ion_homeostasis;neutrophil_chemotaxis;neuron_differentiation;regulation_of_vasoconstriction;vasoconstriction;neuron_projection_development;endothelin_B_recep…	415	295	456	331	394	664	237	200	289	519.316	358.461	448.449	308.761	309.758	539.704	244.123	210.109	283.083	357.974	0.194816	0.24799	0.785582	0.432113	0.945381	FALSE	FALSE	0.84645	0.250722	3.37604	0.000735366	0.0201478	TRUE	THR	0.651633	0.250147	2.605
ENSMUSG00000021250	Fos	FBJ_osteosarcoma_oncogene	protein_coding	12	85520664	85524047	+	ENSMUST00000021674;ENSMUST00000134311;ENSMUST00000140525;ENSMUST00000136122	85520664;85521685;85521465	85524047;85522837;85522959;85522781	14281	NM_010234	protein_binding;SMAD_protein_signal_transduction;nucleus;sequence-specific_DNA_binding;positive_regulation_of_transcription_by_RNA_polymerase_II;regulation_of_gene_expression;protein-containing_complex_binding;transforming_growth_factor_beta_receptor_signaling_pathway;regulation_of_transcription_by_RNA_polymerase_II;RNA_polymerase_II_cis-regulatory_region_sequence-specific_DNA_binding;chromatin_b…	2306	1268	1512	1969	2110	2056	1140	1053	797	2885.64	1540.78	1486.96	1836.71	1658.85	1671.13	1174.26	1106.23	780.682	1571.25	0.194396	0.249202	0.780076	0.435346	0.946883	FALSE	FALSE	0.94964	0.24991	3.79993	0.00014474	0.00661253	TRUE	THR	0.755244	0.24978	3.02363
ENSMUSG00000033788	Dysf	dysferlin	protein_coding	6	83985572	84188042	+	ENSMUST00000113821;ENSMUST00000203803;ENSMUST00000204591;ENSMUST00000113823;ENSMUST00000153860;ENSMUST00000204987;ENSMUST00000203695;ENSMUST00000204354;ENSMUST00000089595;ENSMUST00000113818;ENSMUST00000081904;ENSMUST00000127459;ENSMUST00000152646;ENSMUST00000142711;ENSMUST00000128965;ENSMUST00000168387	83985572;83985684;83985749;83996367;83996368;83996371;84082355;84083533;84123729;84187466;83985897	84188042;84187878;84187839;84188041;84089181;84093861;84129392;84188023	26903	?;NM_001077694;NM_001310152;NM_021469	membrane;integral_component_of_membrane;metal_ion_binding;plasma_membrane;cytoplasmic_vesicle_membrane;cytoplasmic_vesicle;calcium_ion_binding;phospholipid_binding;calcium-dependent_phospholipid_binding;monocyte_activation_involved_in_immune_response;macrophage_activation_involved_in_immune_response;negative_regulation_of_phagocytosis;endosome;early_endosome;late_endosome;endocytic_vesicle;T-tubu…	857	601	727	899	807	898	523	439	565	1072.42	730.289	714.961	838.598	634.453	729.9	538.718	461.19	553.432	697.107	0.192191	0.18901	1.01683	0.309232	0.916477	FALSE	FALSE	0.695527	0.190509	3.65089	0.000261334	0.0100862	TRUE	THR	0.503336	0.190106	2.64766
ENSMUSG00000000805	Car4	carbonic_anhydrase_4	protein_coding	11	84848612	84856870	+	ENSMUST00000139416;ENSMUST00000103194;ENSMUST00000138331;ENSMUST00000150596;ENSMUST00000127827;ENSMUST00000108076	84848612;84848614;84848637;84848651;84848930;84855173	84853381;84856870;84852744;84855389;84855054	12351	?;NM_007607	?;extracellular_exosome;membrane;zinc_ion_binding;metal_ion_binding;plasma_membrane;anchored_component_of_external_side_of_plasma_membrane;anchored_component_of_membrane;Golgi_apparatus;perinuclear_region_of_cytoplasm;cell_surface;apical_plasma_membrane;sarcolemma;lyase_activity;carbonate_dehydratase_activity;sarcoplasmic_reticulum;secretory_granule_membrane;anchored_component_of_plasma_membrane;…	2891	2174	3648	2535	3777	4047	2054	1693	2237	3617.69	2641.68	3587.59	2364.68	2969.43	3289.43	2115.73	1778.58	2191.2	2728.44	0.191348	0.172436	1.10968	0.267138	0.897638	FALSE	FALSE	0.694351	0.172856	4.01693	5.89609e-05	0.00346892	TRUE	THR	0.503003	0.172742	2.91187
ENSMUSG00000045664	Cdc42ep2	CDC42_effector_protein_(Rho_GTPase_binding)_2	protein_coding	19	5965664	5974844	-	ENSMUST00000055458	5965664	5974844	104252	NM_026772	cytoplasm;cytosol;cellular_response_to_interferon-gamma;membrane;plasma_membrane;regulation_of_catalytic_activity;microtubule_cytoskeleton;cytoskeleton;regulation_of_cell_shape;endomembrane_system;small_GTPase_binding;GTPase_activator_activity;phagocytic_vesicle;actin_cytoskeleton_organization;positive_regulation_of_actin_filament_polymerization;positive_regulation_of_pseudopodium_assembly;Rho_pr…	404	452	663	327	734	762	308	278	375	505.551	549.236	652.021	305.03	577.061	619.359	317.256	292.052	367.322	464.987	0.184554	0.246107	0.749895	0.453318	0.951048	FALSE	FALSE	0.805864	0.24814	3.24762	0.00116373	0.027548	TRUE	THR	0.62131	0.247671	2.50861
ENSMUSG00000094410	Zbed6	zinc_finger,_BED_type_containing_6	protein_coding	1	133547678	133589056	-	ENSMUST00000179598	133547678	133589056	667118	NM_001395904;NM_001166552	nucleus;positive_regulation_of_cell_cycle;negative_regulation_of_transcription_by_RNA_polymerase_II;cytoplasm;DNA_binding;metal_ion_binding;transcription_cis-regulatory_region_binding;regulation_of_transcription_by_RNA_polymerase_II;nucleolus;protein_dimerization_activity;negative_regulation_of_transcription,_DNA-templated;blastocyst_hatching;DNA-binding_transcription_repressor_activity,_RNA_poly…	418	597	929	602	563	1112	337	506	422	523.07	725.429	913.616	561.553	442.623	903.841	347.128	531.577	413.36	595.8	0.181121	0.283116	0.639741	0.522341	0.960597	FALSE	FALSE	0.743724	0.284389	2.61516	0.00891851	0.094874	TRUE	THR	0.562603	0.284063	1.98056
ENSMUSG00000027070	Lrp2	low_density_lipoprotein_receptor-related_protein_2	protein_coding	2	69254684	69416409	-	ENSMUST00000080953;ENSMUST00000100051;ENSMUST00000092551;ENSMUST00000128742	69254684;69336548;69356710;69337967	69416409;69416373;69339489	14725	NM_001081088	protein_binding;negative_regulation_of_apoptotic_process;protein-containing_complex_binding;cellular_response_to_growth_factor_stimulus;cytoplasm;positive_regulation_of_protein_kinase_B_signaling;cell_population_proliferation;membrane;integral_component_of_membrane;metal_ion_binding;plasma_membrane;extracellular_space;calcium_ion_binding;Golgi_apparatus;protein-containing_complex;nervous_system_d…	1001	626	1096	726	1068	1491	582	486	754	1252.61	760.667	1077.85	677.222	839.647	1211.89	599.491	510.566	738.563	852.057	0.179576	0.247556	0.725393	0.468211	0.951728	FALSE	FALSE	0.741482	0.248574	2.98294	0.00285489	0.0482591	TRUE	THR	0.561906	0.248311	2.26291
ENSMUSG00000107682	Gm33024	predicted_gene,_33024	lncRNA	6	83985880	83989103	-	ENSMUST00000203143	83985880	83989103	102635771	?	?	9	6	2	33	14	5	3	0	0	11.2623	7.29074	1.96688	30.7828	11.0066	4.06403	3.09016	0	0	7.71817	-1.17076	1.03571	-1.13039	0.258311	0.896819	FALSE	FALSE	2.72377	1.31347	2.07372	0.038105	0.217813	FALSE	FALSE	3.89453	1.28294	3.03563
ENSMUSG00000022623	Shank3	SH3_and_multiple_ankyrin_repeat_domains_3	protein_coding	15	89383826	89444464	+	ENSMUST00000109309;ENSMUST00000135214;ENSMUST00000066545;ENSMUST00000230807;ENSMUST00000229559;ENSMUST00000154240;ENSMUST00000123799;ENSMUST00000167173;ENSMUST00000039074;ENSMUST00000238458	89383826;89384326;89385486;89407964;89408525;89414999;89417093;89431829;89440905	89444464;89387624;89444462;89441963;89442526;89418597;89416611;89428019	58234	NM_021423	protein_binding;gene_expression;synapse;protein-containing_complex_binding;postsynaptic_density;locomotory_behavior;social_behavior;cytoplasm;cell_junction;actin_binding;zinc_ion_binding;SH3_domain_binding;cell_projection;identical_protein_binding;glutamatergic_synapse;MAPK_cascade;dendritic_spine;protein_self-association;adult_behavior;protein_C-terminus_binding;postsynaptic_density,_intracellul…	4413	4147	5981	3688	6426	7477	3312	2593	3767	5522.26	5039.12	5881.96	3440.21	5052.04	6077.36	3411.54	2724.07	3689.87	4537.6	0.174469	0.200452	0.870377	0.384095	0.931221	FALSE	FALSE	0.742904	0.20069	3.70175	0.000214117	0.00879885	TRUE	THR	0.568436	0.200628	2.83329
ENSMUSG00000040430	Pitpnc1	phosphatidylinositol_transfer_protein,_cytoplasmic_1	protein_coding	11	107098718	107361525	-	ENSMUST00000040380;ENSMUST00000103064;ENSMUST00000134763;ENSMUST00000146680	107098718;107117083;107211455	107228463;107361525;107238956;107228352	71795	NM_001359616;NM_145823	phospholipid_transporter_activity;phosphatidylinositol_transfer_activity;phosphatidylinositol_binding;phosphatidic_acid_binding;phosphatidylglycerol_binding;phosphatidic_acid_transfer_activity;signal_transduction;phospholipid_transport;intermembrane_lipid_transfer;nucleoplasm;cytoplasm;cytosol;nucleus;lipid_binding;lipid_transport;phosphatidylinositol_metabolic_process	2978	1954	3057	2401	3534	3794	1676	1457	2214	3726.56	2374.35	3006.38	2239.68	2778.38	3083.79	1726.37	1530.65	2168.67	2514.98	0.168579	0.199504	0.84499	0.398116	0.934857	FALSE	FALSE	0.747036	0.199941	3.73628	0.000186763	0.00802749	TRUE	THR	0.578457	0.199826	2.8948
ENSMUSG00000020154	Ptprb	protein_tyrosine_phosphatase,_receptor_type,_B	protein_coding	10	116111428	116225440	+	ENSMUST00000218601;ENSMUST00000217925;ENSMUST00000218553;ENSMUST00000092167	116111428;116111455;116137277	116113606;116155826;116219911;116225440	19263	?;NM_029928	?;membrane;integral_component_of_membrane;phosphatase_activity;phosphoprotein_phosphatase_activity;protein_tyrosine_phosphatase_activity;protein_dephosphorylation;dephosphorylation;peptidyl-tyrosine_dephosphorylation;carbohydrate_binding;cadherin_binding;receptor_complex;protein_binding;hydrolase_activity;angiogenesis;peptidyl-tyrosine_dephosphorylation_involved_in_inactivation_of_protein_kinase_…	12169	7741	11500	8061	11992	18597	6964	5981	7437	15227.8	9406.27	11309.6	7519.4	9427.95	15115.8	7173.29	6283.32	7284.73	9860.9	0.164768	0.24574	0.670497	0.502541	0.959252	FALSE	FALSE	0.793199	0.245837	3.22652	0.00125304	0.0287318	TRUE	THR	0.628431	0.245813	2.55654
ENSMUSG00000001300	Efnb2	ephrin_B2	protein_coding	8	8667434	8711242	-	ENSMUST00000001319;ENSMUST00000152698;ENSMUST00000209169	8667434;8670597;8708422	8711242;8689363;8711239	13642	NM_001368299;NM_010111	positive_regulation_of_cell_population_proliferation;negative_regulation_of_neuron_projection_development;membrane;integral_component_of_membrane;cell_junction;plasma_membrane;nervous_system_development;cell_differentiation;cell_adhesion;ephrin_receptor_binding;ephrin_receptor_signaling_pathway;glutamatergic_synapse;angiogenesis;adherens_junction;signaling_receptor_binding;blood_vessel_morphogene…	4465	3103	4615	3169	5212	6575	2590	2578	3203	5587.33	3770.53	4538.58	2956.08	4097.61	5344.2	2667.84	2708.31	3137.42	3867.54	0.164463	0.214175	0.767891	0.442552	0.949891	FALSE	FALSE	0.706809	0.214426	3.29628	0.000979731	0.0244379	TRUE	THR	0.542346	0.214355	2.53013
ENSMUSG00000022220	Adcy4	adenylate_cyclase_4	protein_coding	14	56006514	56021552	-	ENSMUST00000170223;ENSMUST00000002398;ENSMUST00000226361;ENSMUST00000226575;ENSMUST00000228933;ENSMUST00000227031	56006514;56006544;56006550;56008873;56010146;56020988	56021499;56021520;56021143;56010546;56011345;56021552	104110	NM_001361604;NM_080435	nucleus;cytoplasm;membrane;integral_component_of_membrane;metal_ion_binding;plasma_membrane;nucleotide_binding;ATP_binding;protein-containing_complex;integral_component_of_plasma_membrane;intracellular_signal_transduction;lyase_activity;cyclic_nucleotide_biosynthetic_process;adenylate_cyclase-activating_G_protein-coupled_receptor_signaling_pathway;dendrite;phosphorus-oxygen_lyase_activity;adenyla…	2490	2406	3075	2198	3660	3926	1845	1714	2159	3115.89	2923.59	3024.08	2050.32	2877.44	3191.08	1900.45	1800.64	2114.8	2555.37	0.158508	0.162549	0.975144	0.329489	0.919414	FALSE	FALSE	0.639994	0.163006	3.92621	8.62953e-05	0.00455496	TRUE	THR	0.481485	0.162859	2.95645
ENSMUSG00000042406	Atf4	activating_transcription_factor_4	protein_coding	15	80139385	80141742	+	ENSMUST00000109605;ENSMUST00000229828;ENSMUST00000230434	80139385;80139386;80139724	80141742;80140960	11911	NM_009716;NM_001287180	protein_binding;nucleus;sequence-specific_DNA_binding;positive_regulation_of_gene_expression;positive_regulation_of_transcription_by_RNA_polymerase_II;cytoplasm;regulation_of_osteoblast_differentiation;regulation_of_transcription_by_RNA_polymerase_II;RNA_polymerase_II_cis-regulatory_region_sequence-specific_DNA_binding;transcription_cis-regulatory_region_binding;DNA_binding;DNA-binding_transcript…	4531	5594	7185	5166	8709	7265	4595	3840	4293	5669.92	6797.4	7066.02	4818.91	6846.9	5905.04	4733.09	4034.1	4205.1	5564.05	0.152737	0.153416	0.995571	0.319459	0.917979	FALSE	FALSE	0.590611	0.153624	3.84454	0.000120781	0.00580373	TRUE	THR	0.437875	0.15355	2.85167
ENSMUSG00000031520	Vegfc	vascular_endothelial_growth_factor_C	protein_coding	8	54530641	54640131	+	ENSMUST00000033919;ENSMUST00000209703;ENSMUST00000210831	54530641;54530752;54530814	54640131;54622079;54633751	?	NM_009506	cellular_response_to_leukemia_inhibitory_factor;positive_regulation_of_cell_population_proliferation;positive_regulation_of_epithelial_cell_proliferation;angiogenesis;growth_factor_activity;membrane;extracellular_space;extracellular_region;cell_differentiation;positive_regulation_of_cell_division;positive_chemotaxis;protein_binding;positive_regulation_of_neuroblast_proliferation;positive_regulati…	337	182	370	227	385	481	203	147	204	421.709	221.152	363.873	211.748	302.682	390.96	209.101	154.43	199.823	275.053	0.15232	0.279794	0.5444	0.586167	0.969202	FALSE	FALSE	0.837532	0.283045	2.95901	0.0030863	0.0506791	TRUE	THR	0.685212	0.282271	2.4275
ENSMUSG00000000530	Acvrl1	activin_A_receptor,_type_II-like_1	protein_coding	15	101026403	101043217	+	ENSMUST00000000542;ENSMUST00000144229;ENSMUST00000130432;ENSMUST00000120028;ENSMUST00000117984;ENSMUST00000119063;ENSMUST00000121718;ENSMUST00000124151;ENSMUST00000120754;ENSMUST00000128868;ENSMUST00000128525	101026403;101026418;101026432;101026455;101026803;101026805;101031296;101032014;101033538;101035481	101043217;101032575;101033192;101041520;101041519;101041521;101033343;101034913;101040505	11482	NM_001277255;NM_009612;NM_001277257;NM_001277258;NM_001277259	protein_binding;in_utero_embryonic_development;positive_regulation_of_transcription_by_RNA_polymerase_II;positive_regulation_of_angiogenesis;BMP_signaling_pathway;cellular_response_to_transforming_growth_factor_beta_stimulus;negative_regulation_of_gene_expression;protein_phosphorylation;transforming_growth_factor_beta_receptor_signaling_pathway;negative_regulation_of_cell_population_proliferation…	7780	6399	9069	6019	9945	12768	6082	4827	6076	9735.6	7775.58	8918.82	5614.6	7818.63	10377.9	6264.78	5070.99	5951.6	7503.17	0.150468	0.203971	0.737691	0.460703	0.951728	FALSE	FALSE	0.612444	0.204091	3.00083	0.00269241	0.0463298	TRUE	THR	0.461977	0.20405	2.26403
ENSMUSG00000038587	Akap12	A_kinase_(PRKA)_anchor_protein_(gravin)_12	protein_coding	10	4216380	4309470	+	ENSMUST00000045730;ENSMUST00000239373;ENSMUST00000239220;ENSMUST00000216139;ENSMUST00000215696	4216380;4284545;4291195;4296808;4297768	4309470;4303652	83397	NM_031185	cytoplasm;cytosol;membrane;cellular_anatomical_entity;plasma_membrane;kinase_activity;phosphorylation;cytoskeleton;calmodulin_binding;signal_transduction;positive_regulation_of_tumor_necrosis_factor_production;neuronal_cell_body;positive_regulation_of_ERK1_and_ERK2_cascade;protein_kinase_A_binding;positive_regulation_of_protein_kinase_A_signaling;regulation_of_protein_kinase_C_signaling;modulatio…	3362	2865	4052	2661	4738	5338	2478	2085	2345	4207.08	3481.33	3984.9	2482.21	3724.95	4338.76	2552.47	2190.39	2296.99	3251.01	0.146347	0.19035	0.768831	0.441994	0.949891	FALSE	FALSE	0.729607	0.190704	3.82585	0.000130319	0.00617595	TRUE	THR	0.58326	0.190603	3.06007
ENSMUSG00000074364	Ehd2	EH-domain_containing_2	protein_coding	7	15680883	15701492	-	ENSMUST00000098799;ENSMUST00000144956	15680883;15691608	15701492;15701400	259300	NM_153068	protein_binding;cytoplasm;membrane;metal_ion_binding;plasma_membrane;hydrolase_activity;calcium_ion_binding;nucleotide_binding;ATP_binding;perinuclear_region_of_cytoplasm;microtubule_cytoskeleton;intercellular_bridge;endosome;intracellular_membrane-bounded_organelle;GTP_binding;cytosol;actin_cytoskeleton_organization;endosome_membrane;caveola;recycling_endosome_membrane;protein_domain_specific_bi…	6459	5252	7318	4537	7983	11151	4890	4134	4992	8082.55	6381.83	7196.82	4232.17	6276.13	9063.61	5036.96	4342.96	4889.79	6166.98	0.14624	0.229541	0.637096	0.524062	0.960597	FALSE	FALSE	0.602139	0.22967	2.62176	0.00874774	0.0937418	TRUE	THR	0.455899	0.229625	1.98541
ENSMUSG00000110170	St6galnac2	ST6_(alpha-N-acetyl-neuraminyl-2,3-beta-galactosyl-1,3)-N-acetylgalactosaminide_alpha-2,6-sialyltransferase_2	protein_coding	11	116568309	116572116	-	ENSMUST00000144398	116568309	116572116	?	?	?	117	99	123	76	120	227	68	61	61	146.409	120.297	120.963	70.8937	94.3424	184.507	70.0436	64.0834	59.7511	103.477	0.145423	0.331095	0.439217	0.660504	0.980615	FALSE	FALSE	0.999074	0.339946	2.93892	0.00329357	0.052754	TRUE	THR	0.853651	0.338238	2.52382
ENSMUSG00000103230	Gm17970	predicted_gene,_17970	processed_pseudogene	1	40393012	40393696	+	ENSMUST00000192199	40393012	40393696	?	?	?	11	11	13	7	7	9	11	25	26	13.765	13.3664	12.7847	6.52969	5.50331	7.31526	11.3306	26.2637	25.4677	13.5918	1.04461	0.587864	1.77696	0.0755755	0.760385	FALSE	FALSE	-0.662174	0.537207	-1.23262	0.217716	0.5484	FALSE	FALSE	-1.70678	0.565194	-3.01982
ENSMUSG00000024440	Pcdh12	protocadherin_12	protein_coding	18	38400142	38417455	-	ENSMUST00000025311;ENSMUST00000195747;ENSMUST00000194012;ENSMUST00000193123	38400142;38400145;38413808	38417410;38411012;38417455;38417452	53601	NM_017378	labyrinthine_layer_development;membrane;integral_component_of_membrane;cell_junction;plasma_membrane;calcium_ion_binding;cell_adhesion;integral_component_of_plasma_membrane;extracellular_region;cell-cell_junction;homophilic_cell_adhesion_via_plasma_membrane_adhesion_molecules;calcium-dependent_cell-cell_adhesion_via_plasma_membrane_cell_adhesion_molecules;glycogen_metabolic_process	508	355	612	317	646	867	304	282	269	635.692	431.369	601.866	295.701	507.877	704.703	313.136	296.254	263.492	450.01	0.145366	0.275934	0.526814	0.598323	0.971771	FALSE	FALSE	0.935429	0.278223	3.36215	0.000773376	0.0209376	TRUE	THR	0.790063	0.277738	2.84463
ENSMUSG00000018459	Slc13a3	solute_carrier_family_13_(sodium-dependent_dicarboxylate_transporter),_member_3	protein_coding	2	165246948	165315150	-	ENSMUST00000029208;ENSMUST00000109279;ENSMUST00000145513;ENSMUST00000143136;ENSMUST00000147107	165246948;165247215;165248625;165253804;165286023	165315150;165250986;165262213;165315119	114644	NM_054055	membrane;integral_component_of_membrane;transmembrane_transport;plasma_membrane;symporter_activity;transmembrane_transporter_activity;ion_transport;sodium_ion_transport;basolateral_plasma_membrane;anion_transmembrane_transport;glutathione_transmembrane_transporter_activity;glutathione_transmembrane_transport;L-aspartate_transmembrane_transporter_activity;dicarboxylic_acid_transmembrane_transporte…	61	46	58	37	75	96	15	35	28	76.3331	55.8957	57.0395	34.5141	58.964	78.0294	15.4508	36.7691	27.4267	48.9358	0.136392	0.390402	0.349364	0.726816	0.985127	FALSE	FALSE	1.24754	0.41094	3.03582	0.00239886	0.0435733	TRUE	THR	1.11114	0.407967	2.72361
ENSMUSG00000037712	Fermt2	fermitin_family_member_2	protein_coding	14	45696252	45767575	-	ENSMUST00000045905;ENSMUST00000141424;ENSMUST00000150660;ENSMUST00000228208;ENSMUST00000228769;ENSMUST00000149723	45696252;45706771;45713355;45719972;45719974;45742129	45767575;45715318;45767421;45756397;45721426;45767243	218952	NM_146054;NM_001360526;NM_001360525	nucleus;Wnt_signaling_pathway;negative_regulation_of_fat_cell_differentiation;cytoplasm;transforming_growth_factor_beta_receptor_signaling_pathway;positive_regulation_of_protein_kinase_B_signaling;positive_regulation_of_osteoblast_differentiation;cytosol;nucleoplasm;membrane;cell_junction;plasma_membrane;actin_binding;focal_adhesion;cytoskeleton;cell_projection;lipid_binding;cell_adhesion;regulat…	5482	4013	6144	4263	6815	8420	3379	3319	4262	6859.97	4876.29	6042.26	3976.58	5357.86	6843.83	3480.55	3486.77	4174.74	5010.98	0.135979	0.201599	0.674501	0.499993	0.959036	FALSE	FALSE	0.674083	0.201802	3.34032	0.000836824	0.021989	TRUE	THR	0.538105	0.201738	2.66735
ENSMUSG00000033705	Stard9	START_domain_containing_9	protein_coding	2	120459602	120562376	+	ENSMUST00000180041;ENSMUST00000140843;ENSMUST00000229722;ENSMUST00000070420;ENSMUST00000154193;ENSMUST00000141917;ENSMUST00000129384	120459602;120459607;120499441;120531822;120535073;120544201;120545749	120546362;120546563;120508784;120546313;120562376;120546361;120559846	668880	NM_001370940	nucleus;cytoplasm;ATP_binding;nucleotide_binding;ATP_hydrolysis_activity;microtubule-based_movement;cytoskeleton;microtubule_binding;microtubule_motor_activity;lipid_binding;centriole;plus-end-directed_microtubule_motor_activity;microtubule;kinesin_complex;spindle_assembly;protein_binding;cytoskeletal_motor_activity	3279	2506	3644	2500	3973	5312	2169	2055	2689	4103.22	3045.1	3583.66	2332.03	3123.52	4317.63	2234.18	2158.87	2633.95	3059.13	0.134844	0.211775	0.636734	0.524298	0.960597	FALSE	FALSE	0.610863	0.212064	2.88056	0.00396966	0.0588183	TRUE	THR	0.476019	0.211962	2.24578
ENSMUSG00000001240	Ramp2	receptor_(calcitonin)_activity_modifying_protein_2	protein_coding	11	101136854	101150372	+	ENSMUST00000129680;ENSMUST00000149006;ENSMUST00000128260;ENSMUST00000122006;ENSMUST00000149585;ENSMUST00000151830;ENSMUST00000138229;ENSMUST00000107282	101136854;101137138;101137217;101137255;101137258;101137393;101137759;101137919	101139076;101138510;101150372;101138462;101138890	54409	NM_019444	positive_regulation_of_gene_expression;cytoplasm;angiogenesis;membrane;integral_component_of_membrane;plasma_membrane;cell_surface;protein_transport;coreceptor_activity;intracellular_protein_transport;regulation_of_G_protein-coupled_receptor_signaling_pathway;calcium_ion_transport;G_protein-coupled_receptor_signaling_pathway;receptor_complex;vasculogenesis;bicellular_tight_junction_assembly;prote…	5665	4974	7045	3563	7818	10840	3935	3201	4669	7088.97	6044.02	6928.34	3323.61	6146.41	8810.82	4053.26	3362.8	4573.41	5592.4	0.134012	0.273268	0.490407	0.623846	0.975741	FALSE	FALSE	0.742634	0.273416	2.71613	0.00660493	0.0797817	TRUE	THR	0.608622	0.273373	2.22634
ENSMUSG00000087088	Gm16638	predicted_gene,_16638	lncRNA	7	83246256	83281088	-	ENSMUST00000148687;ENSMUST00000208892	83246256;83267690	83281050;83281088	102631889	NR_166697;NR_166696	?	27	22	34	15	22	23	27	44	38	33.7868	26.7327	33.437	13.9922	17.2961	18.6946	27.8114	46.2241	37.222	28.3552	0.90771	0.390089	2.32693	0.019969	0.510888	FALSE	FALSE	-0.241168	0.36921	-0.6532	0.513627	0.799749	FALSE	FALSE	-1.14888	0.381989	-3.00762
ENSMUSG00000041482	Piezo2	piezo-type_mechanosensitive_ion_channel_component_2	protein_coding	18	63143284	63520254	-	ENSMUST00000047480;ENSMUST00000137141;ENSMUST00000238156;ENSMUST00000183217;ENSMUST00000238051;ENSMUST00000132576;ENSMUST00000123322;ENSMUST00000236438;ENSMUST00000235659;ENSMUST00000182233;ENSMUST00000182166;ENSMUST00000237812;ENSMUST00000235366;ENSMUST00000046860;ENSMUST00000182177	63143284;63143285;63143919;63144505;63144619;63152075;63152522;63182398;63205847;63212666;63242591;63246577;63248068;63250737;63256656	63520254;63163383;63519340;63519528;63162131;63166081;63186114;63215989;63279873;63251770;63278199;63459720;63520242	667742	NM_001039485	membrane;integral_component_of_membrane;ion_transport;ion_transmembrane_transport;mechanosensitive_ion_channel_activity;plasma_membrane;response_to_stimulus;protein_binding;cation_transmembrane_transport;regulation_of_membrane_potential;cation_channel_activity;detection_of_mechanical_stimulus;cation_transport;cellular_response_to_mechanical_stimulus;response_to_mechanical_stimulus;detection_of_me…	1027	725	1278	675	1659	1483	677	539	814	1285.15	880.965	1256.84	629.648	1304.28	1205.39	697.346	566.245	797.334	958.133	0.124442	0.261825	0.475288	0.634582	0.976877	FALSE	FALSE	0.731946	0.262722	2.78601	0.00533613	0.0704147	TRUE	THR	0.607504	0.262456	2.31469
ENSMUSG00000006219	Fblim1	filamin_binding_LIM_protein_1	protein_coding	4	141303373	141333407	-	ENSMUST00000006381;ENSMUST00000105784;ENSMUST00000141518;ENSMUST00000130181;ENSMUST00000153189;ENSMUST00000147764;ENSMUST00000147785;ENSMUST00000137491;ENSMUST00000127455;ENSMUST00000129602;ENSMUST00000131317;ENSMUST00000123150;ENSMUST00000136831;ENSMUST00000133874;ENSMUST00000105785	141303373;141316609;141316631;141316654;141317298;141317361;141317377;141317378;141317388;141322563;141322614;141322681	141325535;141327235;141327146;141333348;141333407;141325828;141327343;141323780;141327199;141325517;141333336;141333347;141333338;141333363	74202	NM_001378958;NM_001378959;NM_001163256;NM_133754	cytoplasm;cell_junction;metal_ion_binding;cell_periphery;focal_adhesion;cytoskeleton;cell-cell_adhesion;cell_adhesion;regulation_of_cell_shape;fibrillar_center;protein_binding;stress_fiber;filamin_binding;regulation_of_integrin_activation	865	982	724	642	1267	1419	1581	1262	1851	1082.43	1193.25	712.011	598.865	996.099	1153.37	1628.51	1325.79	1813.1	1167.05	0.119274	0.255767	0.466338	0.640973	0.977221	FALSE	FALSE	-0.674951	0.255389	-2.64284	0.00822144	0.0899808	TRUE	THR	-0.794225	0.25507	-3.11375
ENSMUSG00000048960	Prex2	phosphatidylinositol-3,4,5-trisphosphate-dependent_Rac_exchange_factor_2	protein_coding	1	11063689	11373905	+	ENSMUST00000027056;ENSMUST00000190935;ENSMUST00000189822;ENSMUST00000187694;ENSMUST00000188189;ENSMUST00000187745;ENSMUST00000189385;ENSMUST00000188154	11063689;11063742;11168754;11210915;11328291;11328330;11334187;11354217	11373905;11066825;11220295;11230820;11368122;11368229;11369818;11368428	109294	NM_029525;NM_001033636	adult_locomotory_behavior;plasma_membrane;regulation_of_catalytic_activity;intracellular_signal_transduction;guanyl-nucleotide_exchange_factor_activity;G_protein-coupled_receptor_signaling_pathway;dendrite_morphogenesis;GTPase_activator_activity;phosphatidylinositol_3-kinase_signaling;protein_binding;membrane;integral_component_of_membrane	2783	1858	3377	2226	3190	4759	1951	1693	2173	3482.54	2257.7	3321.08	2076.44	2507.94	3868.15	2009.63	1778.58	2128.51	2603.4	0.100285	0.233215	0.430014	0.667186	0.981176	FALSE	FALSE	0.614957	0.233538	2.63322	0.00845798	0.0917371	TRUE	THR	0.514672	0.233418	2.20494
ENSMUSG00000014773	Dll1	delta_like_canonical_Notch_ligand_1	protein_coding	17	15587616	15597134	-	ENSMUST00000014917;ENSMUST00000140784;ENSMUST00000152416;ENSMUST00000129395;ENSMUST00000124196;ENSMUST00000143460	15587616;15587787;15590518;15590871;15591886;15595056	15596238;15588652;15592093;15594334;15595362;15597134	13388	NM_007865;NM_001379042	protein_binding;positive_regulation_of_gene_expression;negative_regulation_of_cell_differentiation;negative_regulation_of_interleukin-10_production;nucleus;membrane;integral_component_of_membrane;cell_junction;plasma_membrane;calcium_ion_binding;nervous_system_development;apical_plasma_membrane;cell_differentiation;animal_organ_morphogenesis;Notch_signaling_pathway;cytoplasmic_vesicle;positive_re…	1082	1225	1765	706	1850	2671	883	699	853	1353.97	1488.53	1735.77	658.565	1454.45	2171.01	909.537	734.332	835.536	1260.19	0.0956902	0.315307	0.303483	0.761522	0.98967	FALSE	FALSE	0.884944	0.316014	2.80034	0.00510495	0.0685644	TRUE	THR	0.789254	0.315835	2.49894
ENSMUSG00000035000	Dpp4	dipeptidylpeptidase_4	protein_coding	2	62160417	62242575	-	ENSMUST00000047812;ENSMUST00000156871;ENSMUST00000129738;ENSMUST00000150979;ENSMUST00000149306;ENSMUST00000151818	62160417;62164817;62182599;62195061;62204599;62238046	62242575;62175490;62188051;62208592;62242365;62242203	13482	NM_010074;NM_001159543	positive_regulation_of_cell_population_proliferation;membrane;integral_component_of_membrane;cell_junction;plasma_membrane;hydrolase_activity;Golgi_apparatus;cell_surface;peptidase_activity;proteolysis;apical_plasma_membrane;extracellular_region;virus_receptor_activity;viral_entry_into_host_cell;endoplasmic_reticulum;cell_projection;lamellipodium;serine-type_endopeptidase_activity;cell_adhesion;a…	1893	1130	1847	1499	1868	2874	1092	1127	1228	2368.83	1373.09	1816.41	1398.29	1468.6	2336.01	1124.82	1183.97	1202.86	1585.87	0.0951022	0.230825	0.412009	0.680332	0.981839	FALSE	FALSE	0.662395	0.231403	2.86252	0.00420288	0.0610366	TRUE	THR	0.567293	0.231202	2.45367
ENSMUSG00000110516	Gm45758	predicted_gene_45758	TEC	8	95816299	95817304	-	ENSMUST00000212448	95816299	95817304	?	?	?	1	1	2	0	0	0	4	4	6	1.25136	1.21512	1.96688	0	0	0	4.12021	4.20219	5.87716	2.07032	3.27185	1.75618	1.86305	0.0624558	0.733174	FALSE	FALSE	-1.66385	1.35866	-1.22462	0.220717	0.552467	FALSE	FALSE	-4.9357	1.64401	-3.00224
ENSMUSG00000020577	Tspan13	tetraspanin_13	protein_coding	12	36064556	36092499	-	ENSMUST00000020896;ENSMUST00000220641;ENSMUST00000222584	36064556;36071800;36071811	36092488;36092499;36089934	66109	NM_025359	protein_binding;membrane;integral_component_of_membrane;integral_component_of_plasma_membrane;plasma_membrane;regulation_of_calcium_ion_transmembrane_transport;calcium_channel_regulator_activity	5171	3677	6469	4312	6564	8677	3601	3288	4011	6470.8	4468.01	6361.88	4022.29	5160.53	7052.72	3709.22	3454.2	3928.88	4958.72	0.0916415	0.209174	0.438112	0.661305	0.980902	FALSE	FALSE	0.641303	0.209372	3.06298	0.00219146	0.0414344	TRUE	THR	0.549662	0.2093	2.62619
ENSMUSG00000021708	Rasgrf2	RAS_protein-specific_guanine_nucleotide-releasing_factor_2	protein_coding	13	92028519	92268164	-	ENSMUST00000151408;ENSMUST00000216219	92028519;92158557	92268164	19418	NM_009027	long-term_synaptic_potentiation;cytoplasm;membrane;plasma_membrane;endoplasmic_reticulum;endoplasmic_reticulum_membrane;regulation_of_catalytic_activity;guanyl-nucleotide_exchange_factor_activity;small_GTPase_mediated_signal_transduction;calmodulin_binding;Ras_protein_signal_transduction;positive_regulation_of_GTPase_activity;regulation_of_Rho_protein_signal_transduction;regulation_of_Ras_protein…	711	473	717	494	851	1121	395	398	507	889.719	574.753	705.127	460.809	669.045	911.156	406.871	418.118	496.62	614.691	0.0873027	0.245068	0.356238	0.721662	0.984851	FALSE	FALSE	0.714733	0.246586	2.89852	0.00374933	0.0570968	TRUE	THR	0.62743	0.246093	2.54957
ENSMUSG00000074634	Tmem267	transmembrane_protein_267	protein_coding	13	119624575	120072595	+	ENSMUST00000223912;ENSMUST00000177361;ENSMUST00000176171;ENSMUST00000099147;ENSMUST00000178948	119624575;119625396;120068186	120071972;120072595;119632006;120071994	633640	NM_001039244;NM_001177666	membrane;integral_component_of_membrane	40	41	85	53	47	107	226	56	170	50.0545	49.8201	83.5924	49.439	36.9508	86.9703	232.792	58.8306	166.519	90.5521	0.0856669	0.479796	0.178549	0.858292	0.99517	FALSE	FALSE	-1.31632	0.474038	-2.77682	0.00548935	0.0714208	TRUE	THR	-1.40199	0.471004	-2.97659
ENSMUSG00000045062	Pcdhb7	protocadherin_beta_7	protein_coding	18	37474755	37478255	+	ENSMUST00000053037	37474755	37478255	93878	NM_053132	membrane;integral_component_of_membrane;calcium_ion_binding;cell_adhesion;plasma_membrane;integral_component_of_plasma_membrane;homophilic_cell_adhesion_via_plasma_membrane_adhesion_molecules	68	52	62	45	73	120	29	33	27	85.0927	63.1864	60.9733	41.9765	57.3916	97.5368	29.8715	34.6681	26.4472	55.2382	0.0816679	0.353487	0.231035	0.817288	0.994615	FALSE	FALSE	1.20007	0.373376	3.21412	0.00130846	0.0294979	TRUE	THR	1.11841	0.369952	3.02311
ENSMUSG00000022122	Ednrb	endothelin_receptor_type_B	protein_coding	14	104052061	104081838	-	ENSMUST00000022718;ENSMUST00000227824;ENSMUST00000172237	104052061;104052164;104052062	104081838;104081131;104081132	13618	NM_001136061;NM_001276296;NM_007904	protein_binding;negative_regulation_of_apoptotic_process;gene_expression;positive_regulation_of_cell_population_proliferation;canonical_Wnt_signaling_pathway;negative_regulation_of_transcription_by_RNA_polymerase_II;response_to_lipopolysaccharide;membrane;integral_component_of_membrane;plasma_membrane;G_protein-coupled_receptor_signaling_pathway;G_protein-coupled_receptor_activity;signal_transduc…	1746	845	2026	1434	1868	2620	983	935	1167	2184.88	1026.78	1992.45	1337.65	1468.6	2129.55	1012.54	982.262	1143.11	1475.31	0.0763906	0.261861	0.291722	0.770499	0.991089	FALSE	FALSE	0.729932	0.262473	2.78098	0.00541949	0.0709567	TRUE	THR	0.653542	0.262275	2.49182
ENSMUSG00000027562	Car2	carbonic_anhydrase_2	protein_coding	3	14951333	14965830	+	ENSMUST00000192609;ENSMUST00000029078;ENSMUST00000195520	14951333;14951488;14951699	14960194;14965830;14953626	12349	?;NM_001357334;NM_009801	zinc_ion_binding;carbonate_dehydratase_activity;cytoplasm;cytosol;axon;membrane;metal_ion_binding;plasma_membrane;extracellular_space;apical_part_of_cell;lyase_activity;basolateral_plasma_membrane;regulation_of_intracellular_pH;microvillus;myelin_sheath;regulation_of_pH;positive_regulation_of_osteoclast_differentiation;positive_regulation_of_bone_resorption;morphogenesis_of_an_epithelium;positive…	1786	1292	2275	1309	2250	3422	1202	1083	1287	2234.93	1569.94	2237.33	1221.05	1768.92	2781.42	1238.12	1137.74	1260.65	1716.68	0.066043	0.256608	0.257369	0.796894	0.992938	FALSE	FALSE	0.732599	0.257152	2.84889	0.00438719	0.0630678	TRUE	THR	0.666556	0.256974	2.59387
ENSMUSG00000035275	Raver2	ribonucleoprotein,_PTB-binding_2	protein_coding	4	100926180	101009567	+	ENSMUST00000038463;ENSMUST00000106955;ENSMUST00000148148	100926180;100926676	101009567;100992553;100961003	242570	NM_183024	protein_binding;nucleus;cytoplasm;nucleic_acid_binding;RNA_binding;mRNA_binding;regulation_of_alternative_mRNA_splicing,_via_spliceosome	971	578	1048	755	1129	1564	629	534	636	1215.07	702.341	1030.65	704.273	887.605	1271.23	647.903	560.992	622.978	849.227	0.041859	0.240726	0.173887	0.861955	0.99517	FALSE	FALSE	0.686428	0.241857	2.83816	0.00453744	0.0641572	TRUE	THR	0.644569	0.241446	2.66962
ENSMUSG00000037379	Spon2	spondin_2,_extracellular_matrix_protein	protein_coding	5	33355528	33375799	-	ENSMUST00000200884;ENSMUST00000046186;ENSMUST00000201199;ENSMUST00000201175;ENSMUST00000201475	33355528;33371271;33371278;33371279;33373773	33373293;33375799;33375529;33373304;33375539	100689	?;NM_133903	?;protein_binding;cellular_response_to_lipopolysaccharide;response_to_lipopolysaccharide;metal_ion_binding;extracellular_space;antigen_binding;extracellular_region;immune_system_process;extracellular_matrix;cell_adhesion;innate_immune_response;defense_response_to_bacterium;positive_regulation_of_interleukin-6_production;defense_response_to_fungus;positive_regulation_of_tumor_necrosis_factor_produ…	626	665	1039	577	1043	1466	1441	1251	1357	783.353	808.057	1021.79	538.233	819.993	1191.57	1484.31	1314.23	1329.22	1032.31	0.0354286	0.244392	0.144966	0.884738	0.996055	FALSE	FALSE	-0.658972	0.244036	-2.70031	0.00692751	0.0821548	TRUE	THR	-0.694401	0.243571	-2.85092
ENSMUSG00000059430	Actg2	actin,_gamma_2,_smooth_muscle,_enteric	protein_coding	6	83489887	83513247	-	ENSMUST00000075161;ENSMUST00000121731;ENSMUST00000124933;ENSMUST00000205926;ENSMUST00000141904;ENSMUST00000152029	83489887;83489894;83496751;83496892;83497665	83513247;83504972;83503884;83513205;83504473;83504792	11468	NM_009610	cytoplasm;cell_periphery;nucleotide_binding;ATP_binding;cytoskeleton;dynactin_complex;positive_regulation_of_gene_expression;mesenchyme_migration;lamellipodium;filopodium;cell_body;myosin_filament	468	993	1153	1555	1025	757	1838	1406	2001	585.638	1206.62	1133.91	1450.52	805.841	615.295	1893.24	1477.07	1960.03	1236.46	0.0279404	0.316563	0.0882618	0.929669	0.99804	FALSE	FALSE	-0.864895	0.316225	-2.73506	0.00623686	0.077112	TRUE	THR	-0.892836	0.3159	-2.82633
ENSMUSG00000035486	Plk5	polo_like_kinase_5	protein_coding	10	80192293	80201323	+	ENSMUST00000039836;ENSMUST00000105351;ENSMUST00000152544;ENSMUST00000146826	80192293;80193811;80195104	80201323;80196361;80196619	216166	NM_183152;NM_001347124	protein_kinase_activity;ATP_binding;protein_phosphorylation;transferase_activity;nucleotide_binding;kinase_activity;phosphorylation;protein_serine/threonine_kinase_activity;protein_serine/threonine/tyrosine_kinase_activity;protein_binding;positive_regulation_of_neuron_projection_development;cellular_response_to_growth_factor_stimulus;cytoplasm;regulation_of_apoptotic_process;nucleus;metal_ion_bin…	82	154	134	247	155	79	266	230	373	102.612	187.129	131.781	230.405	121.859	64.2117	273.994	241.626	365.363	190.998	0.0198207	0.392673	0.0504763	0.959743	0.999128	FALSE	FALSE	-1.0639	0.390356	-2.72546	0.00642126	0.0786262	TRUE	THR	-1.08372	0.388493	-2.78954
ENSMUSG00000009876	Cox4i2	cytochrome_c_oxidase_subunit_4I2	protein_coding	2	152596093	152606957	+	ENSMUST00000010020;ENSMUST00000109821	152596093;152597014	152606957;152606954	84682	NM_053091	mitochondrion;membrane;integral_component_of_membrane;mitochondrial_inner_membrane;oxidoreductase_activity;mitochondrial_electron_transport,_cytochrome_c_to_oxygen;mitochondrial_respiratory_chain_complex_IV;proton_transmembrane_transport;mitochondrial_membrane;oxidative_phosphorylation;cytochrome-c_oxidase_activity	771	782	1091	673	1479	1461	531	514	799	964.801	950.227	1072.93	627.783	1162.77	1187.51	546.958	539.981	782.641	870.623	0.0044393	0.240335	0.0184713	0.985263	0.999128	FALSE	FALSE	0.67638	0.241468	2.80112	0.00509257	0.0685507	TRUE	THR	0.671941	0.24103	2.78779
ENSMUSG00000066842	Hmcn1	hemicentin_1	protein_coding	1	150438275	150869186	-	ENSMUST00000074783;ENSMUST00000137197;ENSMUST00000177036;ENSMUST00000151899;ENSMUST00000137909;ENSMUST00000155715	150438275;150439278;150439435;150439462;150453186;150749499	150868802;150458963;150441355;150456366;150869186	545370	NM_001024720	response_to_bacterium;cytoplasm;cell_junction;calcium_ion_binding;extracellular_region;collagen-containing_extracellular_matrix;cell_cycle;basement_membrane;cell_division;cleavage_furrow;adherens_junction;cell_cortex;extracellular_matrix_structural_constituent;homophilic_cell_adhesion_via_plasma_membrane_adhesion_molecules;heterophilic_cell-cell_adhesion_via_plasma_membrane_cell_adhesion_molecule…	2247	1293	2729	2171	2956	3367	1438	951	1729	2811.81	1571.15	2683.81	2025.14	2323.97	2736.72	1481.22	999.07	1693.6	2036.28	-0.00384328	0.245732	-0.0156401	0.987522	0.999128	FALSE	FALSE	0.759647	0.246262	3.08471	0.00203751	0.0394453	TRUE	THR	0.76349	0.246078	3.10264
ENSMUSG00000034488	Edil3	EGF-like_repeats_and_discoidin_I-like_domains_3	protein_coding	13	88969591	89471342	+	ENSMUST00000118731;ENSMUST00000153974;ENSMUST00000081769;ENSMUST00000134241;ENSMUST00000133761;ENSMUST00000137921;ENSMUST00000140625;ENSMUST00000043111	88969591;88969607;88969630;88969676;88969679;88969733;88969737;88969761	89348657;89281277;89471342;89126359;88978010;89192814;89244627	13612	?;NM_001037987;NM_010103	calcium_ion_binding;cell_adhesion;metal_ion_binding;extracellular_region;positive_regulation_of_cell-substrate_adhesion	244	166	408	163	303	654	125	121	157	305.333	201.71	401.244	152.048	238.215	531.576	128.757	127.116	153.786	248.865	-0.0210619	0.38868	-0.0541884	0.956785	0.998299	FALSE	FALSE	1.14957	0.392873	2.92607	0.00343274	0.0540646	TRUE	THR	1.17064	0.391946	2.98673
ENSMUSG00000029084	Cd38	CD38_antigen	protein_coding	5	44025895	44069717	+	ENSMUST00000030964;ENSMUST00000196600	44025895;44026202	44069717;44027082	?	NM_007646	negative_regulation_of_apoptotic_process;nucleus;positive_regulation_of_cell_population_proliferation;positive_regulation_of_cell_growth;negative_regulation_of_neuron_projection_development;membrane;integral_component_of_membrane;transferase_activity;plasma_membrane;hydrolase_activity;cell_surface;intracellular_membrane-bounded_organelle;positive_regulation_of_transcription,_DNA-templated;NAD+_nu…	1063	537	1220	924	1322	1640	595	555	678	1330.2	652.521	1199.8	861.918	1039.34	1333	612.882	583.054	664.119	919.648	-0.0232841	0.248385	-0.0937423	0.925314	0.99804	FALSE	FALSE	0.774957	0.249586	3.10497	0.00190301	0.0379375	TRUE	THR	0.798241	0.249168	3.20363
ENSMUSG00000090121	Abhd12b	abhydrolase_domain_containing_12B	protein_coding	12	70200916	70230661	+	ENSMUST00000162570;ENSMUST00000182512;ENSMUST00000182782;ENSMUST00000182927;ENSMUST00000169156;ENSMUST00000161541	70200916;70200931;70228822	70230121;70230661	100504285	?;NM_001195033	?;membrane;endoplasmic_reticulum_membrane;lysophospholipase_activity;macromolecule_depalmitoylation;palmitoyl-(protein)_hydrolase_activity;acylglycerol_lipase_activity;phosphatidylserine_catabolic_process;monoacylglycerol_catabolic_process;hydrolase_activity,_acting_on_ester_bonds;organic_substance_catabolic_process	41	37	49	91	58	22	122	94	112	51.3059	44.9596	48.1886	84.8859	45.5988	17.8817	125.666	98.7514	109.707	69.6606	-0.0324997	0.442531	-0.0734406	0.941456	0.99804	FALSE	FALSE	-1.20998	0.43624	-2.77365	0.00554311	0.0718151	TRUE	THR	-1.17748	0.430866	-2.73282
ENSMUSG00000045377	Tmem88	transmembrane_protein_88	protein_coding	11	69287345	69289060	-	ENSMUST00000050140	69287345	69289060	67020	NM_025915	cytosol;membrane;integral_component_of_membrane;plasma_membrane;Wnt_signaling_pathway;negative_regulation_of_canonical_Wnt_signaling_pathway;protein_localization_to_plasma_membrane;PDZ_domain_binding;protein_binding;protein_stabilization	234	229	400	197	429	586	161	171	173	292.819	278.263	393.376	183.764	337.274	476.305	165.839	179.644	169.458	275.193	-0.0483173	0.294939	-0.163821	0.869872	0.99517	FALSE	FALSE	0.906688	0.298919	3.03322	0.00241958	0.0437292	TRUE	THR	0.955006	0.297715	3.20779
ENSMUSG00000032591	Mst1	macrophage_stimulating_1_(hepatocyte_growth_factor-like)	protein_coding	9	107957635	107962202	+	ENSMUST00000035211;ENSMUST00000162886;ENSMUST00000160184;ENSMUST00000161253	107957635;107957653;107957682;107961504	107962202;107962194;107959513;107962197	15235	NM_008243	positive_regulation_of_gene_expression;embryo_implantation;cytoplasm;mammary_gland_development;extracellular_space;proteolysis;extracellular_region;enzyme_binding;positive_regulation_of_mammary_gland_epithelial_cell_proliferation;signaling_receptor_binding;receptor_tyrosine_kinase_binding;regulation_of_receptor_signaling_pathway_via_JAK-STAT;negative_regulation_of_gluconeogenesis;negative_regulat…	43	48	81	119	74	38	120	146	161	53.8086	58.3259	79.6587	111.005	58.1778	30.8867	123.606	153.38	157.704	91.8391	-0.0515718	0.399179	-0.129195	0.897204	0.996548	FALSE	FALSE	-1.1765	0.394234	-2.98426	0.00284268	0.0481538	TRUE	THR	-1.12492	0.389619	-2.88724
ENSMUSG00000030317	Timp4	tissue_inhibitor_of_metalloproteinase_4	protein_coding	6	115218853	115229166	-	ENSMUST00000032462;ENSMUST00000205131	115218853;115223793	115229166;115228809	110595	NM_001356406;NM_080639	metal_ion_binding;extracellular_space;extracellular_region;zinc_ion_binding;negative_regulation_of_endopeptidase_activity;enzyme_inhibitor_activity;metalloendopeptidase_inhibitor_activity;peptidase_inhibitor_activity;negative_regulation_of_peptidase_activity;protease_binding;extracellular_matrix;response_to_hormone;sarcomere;Notch_signaling_pathway;response_to_organic_substance;response_to_cytoki…	52	96	79	151	106	57	148	160	224	65.0709	116.652	77.6918	140.855	83.3358	46.33	152.448	168.088	219.414	118.876	-0.0576179	0.378263	-0.152322	0.878933	0.995783	FALSE	FALSE	-1.0587	0.374843	-2.82438	0.00473726	0.0657501	TRUE	THR	-1.00108	0.371207	-2.69683
ENSMUSG00000032285	Dnaja4	DnaJ_heat_shock_protein_family_(Hsp40)_member_A4	protein_coding	9	54606157	54623599	+	ENSMUST00000120452;ENSMUST00000154690;ENSMUST00000070070	54606157;54606798;54606843	54622045;54616620;54623599	58233	NM_001357875;NM_021422	positive_regulation_of_gene_expression;cytosol;ATP_binding;membrane;metal_ion_binding;Hsp70_protein_binding;unfolded_protein_binding;protein_folding;heat_shock_protein_binding;chaperone_binding;negative_regulation_of_endothelial_cell_migration;negative_regulation_of_inclusion_body_assembly;protein_refolding;response_to_heat	639	912	747	1353	1190	754	1318	1626	1205	799.621	1108.19	734.63	1262.09	935.562	612.856	1357.61	1708.19	1180.33	1077.68	-0.0889131	0.258562	-0.343876	0.73094	0.985292	FALSE	FALSE	-0.684583	0.25832	-2.65014	0.00804583	0.0889437	TRUE	THR	-0.59567	0.257776	-2.31081
ENSMUSG00000028464	Tpm2	tropomyosin_2,_beta	protein_coding	4	43514711	43523765	-	ENSMUST00000150262;ENSMUST00000030184;ENSMUST00000107914;ENSMUST00000133355;ENSMUST00000150592;ENSMUST00000107913	43514711;43515682;43519668;43514712	43523438;43523464;43523595;43519669;43523765;43523388	22004	?;NM_001277876;NM_001277875;NM_009416	?;actin_binding;cytoskeleton;regulation_of_ATPase_activity;protein_binding;cytoplasm;actin_cytoskeleton;actin_filament_binding;identical_protein_binding;protein_homodimerization_activity;protein_heterodimerization_activity;actin_filament_organization;muscle_contraction;structural_constituent_of_cytoskeleton;actin_filament;muscle_thin_filament_tropomyosin	1384	2100	2298	3133	2813	2363	3254	2865	4110	1731.89	2551.76	2259.95	2922.5	2211.54	1920.66	3351.79	3009.82	4025.85	2665.08	-0.108159	0.198563	-0.544711	0.585952	0.969202	FALSE	FALSE	-0.66662	0.19845	-3.35912	0.000781897	0.0210501	TRUE	THR	-0.55846	0.198156	-2.81828
ENSMUSG00000020155	Kcnmb1	potassium_large_conductance_calcium-activated_channel,_subfamily_M,_beta_member_1	protein_coding	11	33913013	33923641	+	ENSMUST00000020362	33913013	33923641	16533	NM_031169	membrane;integral_component_of_membrane;potassium_ion_transmembrane_transport;potassium_ion_transport;calcium-activated_potassium_channel_activity;potassium_channel_regulator_activity;aging;vasodilation;response_to_calcium_ion;cellular_response_to_ethanol;cellular_response_to_hypoxia;positive_regulation_of_potassium_ion_transmembrane_transport;cellular_response_to_bile_acid	106	118	177	259	188	120	265	240	431	132.644	143.385	174.069	241.598	147.803	97.5368	272.964	252.131	422.176	209.367	-0.10931	0.322601	-0.338838	0.734732	0.986141	FALSE	FALSE	-1.07224	0.320469	-3.34586	0.000820286	0.0216497	TRUE	THR	-0.962932	0.317815	-3.02985
ENSMUSG00000029467	Atp2a2	ATPase,_Ca++_transporting,_cardiac_muscle,_slow_twitch_2	protein_coding	5	122591576	122640288	-	ENSMUST00000179939;ENSMUST00000177974;ENSMUST00000031423;ENSMUST00000197415;ENSMUST00000196490	122591576;122591577;122594403;122626945;122626998	122640237;122639958;122640288;122639684;122639680	11938	?;NM_009722;NM_001110140	protein_binding;cardiac_muscle_hypertrophy_in_response_to_stress;ATP_binding;membrane;integral_component_of_membrane;metal_ion_binding;ion_transport;endoplasmic_reticulum;endoplasmic_reticulum_membrane;nucleotide_binding;perinuclear_region_of_cytoplasm;protein-containing_complex;calcium_ion_binding;enzyme_binding;ATP_hydrolysis_activity;calcium_ion_transport;sarcoplasmic_reticulum;ion_transmembra…	5417	6763	8362	12730	9703	6939	12189	10262	12166	6778.63	8217.88	8223.53	11874.7	7628.37	5640.07	12555.3	10780.7	11916.9	9290.68	-0.114682	0.227675	-0.503709	0.614466	0.974868	FALSE	FALSE	-0.602345	0.227654	-2.64587	0.00814801	0.0895836	TRUE	THR	-0.487662	0.227581	-2.1428
ENSMUSG00000035615	Frmpd1	FERM_and_PDZ_domain_containing_1	protein_coding	4	45184875	45285936	+	ENSMUST00000107804;ENSMUST00000134280;ENSMUST00000044773	45203925;45184875;45184906	45285936;45261900	666060	?;NM_001081172	molecular_function;cytoplasm;membrane;plasma_membrane;protein-containing_complex;signal_transduction;cell_cortex;cytoskeleton;cytosol;regulation_of_G_protein-coupled_receptor_signaling_pathway;establishment_of_protein_localization_to_membrane;protein_binding	82	38	61	105	76	85	139	140	134	102.612	46.1747	59.9899	97.9453	59.7502	69.0886	143.177	147.077	131.256	95.2301	-0.120181	0.316529	-0.379684	0.70418	0.983118	FALSE	FALSE	-1.01795	0.3122	-3.26057	0.0011119	0.026582	TRUE	THR	-0.897769	0.306193	-2.93204
ENSMUSG00000054871	Tmem158	transmembrane_protein_158	protein_coding	9	123088118	123089829	-	ENSMUST00000068140	123088118	123089829	72309	NM_001002267	membrane;integral_component_of_membrane;peptide_binding	103	199	236	339	234	198	324	342	405	128.89	241.81	232.092	316.223	183.968	160.936	333.737	359.287	396.708	261.517	-0.129387	0.293344	-0.441077	0.659157	0.98022	FALSE	FALSE	-0.852489	0.292128	-2.9182	0.00352056	0.0549799	TRUE	THR	-0.723102	0.289891	-2.49439
ENSMUSG00000021182	Ccdc88c	coiled-coil_domain_containing_88C	protein_coding	12	100877782	100995315	-	ENSMUST00000068411;ENSMUST00000222204;ENSMUST00000223509;ENSMUST00000233416;ENSMUST00000223235;ENSMUST00000223416;ENSMUST00000223097;ENSMUST00000085096	100877782;100886514;100887786;100889439;100904305;100935600;100935603;100878959	100995315;100889146;100888873;100895324;100911432;100948616;100995168;100995242	68339	NM_026681;NM_001362342	cytoplasm;cell_junction;regulation_of_catalytic_activity;Wnt_signaling_pathway;dynein_light_intermediate_chain_binding;guanyl-nucleotide_exchange_factor_activity;protein_binding;small_GTPase_mediated_signal_transduction;microtubule_binding;cytoskeleton-dependent_intracellular_transport;identical_protein_binding;centrosome;negative_regulation_of_canonical_Wnt_signaling_pathway;protein_self-associa…	1521	2418	1998	3351	3394	2080	3754	4115	3802	1903.32	2938.17	1964.91	3125.85	2668.32	1690.64	3866.82	4323	3724.16	2911.69	-0.137069	0.231196	-0.592868	0.55327	0.965766	FALSE	FALSE	-0.807813	0.231073	-3.49592	0.000472438	0.0149164	TRUE	THR	-0.670745	0.23082	-2.90592
ENSMUSG00000029657	Hsph1	heat_shock_105kDa/110kDa_protein_1	protein_coding	5	149537752	149559841	-	ENSMUST00000201452;ENSMUST00000202361;ENSMUST00000074846;ENSMUST00000202089;ENSMUST00000201877;ENSMUST00000202137;ENSMUST00000201431;ENSMUST00000201559;ENSMUST00000200805;ENSMUST00000200825;ENSMUST00000201666	149537752;149540009;149540310;149540634;149540920;149543358;149544147;149553449;149553905;149555504;149555563	149559636;149559803;149559674;149542638;149544652;149559841;149559755;149559816;149557352	15505	?;NM_013559;NM_001347534	protein_binding;cytoplasm;cytosol;nucleoplasm;nucleus;ATP_binding;nucleotide_binding;protein-containing_complex;ATP_hydrolysis_activity;extracellular_region;chaperone_cofactor-dependent_protein_refolding;response_to_unfolded_protein;negative_regulation_of_neuron_apoptotic_process;adenyl-nucleotide_exchange_factor_activity;microtubule;alpha-tubulin_binding;positive_regulation_of_MHC_class_I_biosyn…	1932	2673	2572	3430	4143	3170	4106	5442	2793	2417.63	3248.03	2529.41	3199.55	3257.17	2576.6	4229.4	5717.08	2735.82	3323.41	-0.140535	0.237161	-0.592574	0.553466	0.965766	FALSE	FALSE	-0.629974	0.237104	-2.65695	0.00788503	0.0880568	TRUE	THR	-0.489439	0.236898	-2.06603
ENSMUSG00000030413	Pglyrp1	peptidoglycan_recognition_protein_1	protein_coding	7	18605256	18624384	+	ENSMUST00000206206;ENSMUST00000206569;ENSMUST00000032573;ENSMUST00000206481	18605256;18605295;18618605;18618618	18623324;18624384;18624366;18619625	?	?;NM_009402	?;response_to_bacterium;negative_regulation_of_inflammatory_response;signal_transduction;cytoplasm;zinc_ion_binding;defense_response_to_bacterium;extracellular_region;cytokine_activity;extracellular_space;immune_system_process;innate_immune_response;regulation_of_multicellular_organismal_process;defense_response_to_Gram-positive_bacterium;apoptotic_process;negative_regulation_of_interferon-gamma_…	176	219	281	340	399	261	314	396	596	220.24	266.112	276.347	317.156	313.688	212.143	323.437	416.017	583.797	325.437	-0.142843	0.246287	-0.579984	0.561925	0.966272	FALSE	FALSE	-0.794287	0.245312	-3.23787	0.00120425	0.0280194	TRUE	THR	-0.651444	0.243164	-2.67903
ENSMUSG00000067629	Syngap1	synaptic_Ras_GTPase_activating_protein_1_homolog_(rat)	protein_coding	17	27160227	27191408	+	ENSMUST00000194598;ENSMUST00000229490;ENSMUST00000201702;ENSMUST00000201349;ENSMUST00000193200;ENSMUST00000081285;ENSMUST00000228963;ENSMUST00000231853;ENSMUST00000202939;ENSMUST00000200799;ENSMUST00000201186;ENSMUST00000202049;ENSMUST00000202208;ENSMUST00000177932	27160227;27160356;27160416;27160427;27160473;27171112;27171293;27171860;27176800;27178812;27181280;27181986;27182000;27160426	27191408;27189575;27189555;27189642;27190095;27189907;27179085;27179529;27189536;27189565;27189561;27189515	240057	NM_001394027;NM_001281491;NM_001371033;NM_001371034	protein_binding;synapse;negative_regulation_of_neuron_apoptotic_process;postsynaptic_density;membrane;cell_junction;signal_transduction;SH3_domain_binding;GTPase_activator_activity;regulation_of_GTPase_activity;negative_regulation_of_Ras_protein_signal_transduction;Ras_protein_signal_transduction;glutamatergic_synapse;visual_learning;protein_kinase_binding;dendritic_shaft;postsynaptic_density,_in…	887	1538	1342	2163	2172	1292	2288	2463	2442	1109.96	1868.86	1319.78	2017.67	1707.6	1050.15	2356.76	2587.5	2392	1823.36	-0.151626	0.242292	-0.625798	0.531448	0.961204	FALSE	FALSE	-0.771249	0.24213	-3.18527	0.0014462	0.0315133	TRUE	THR	-0.619624	0.24174	-2.56318
ENSMUSG00000114701	Gm47731	predicted_gene,_47731	lncRNA	13	37656014	37663189	+	ENSMUST00000225986	37656014	37663189	?	?	?	3	0	0	8	10	8	0	0	0	3.75409	0	0	7.4625	7.86187	6.50245	0	0	0	2.84232	-2.5971	1.56516	-1.65933	0.0970503	0.802736	FALSE	FALSE	2.6806	1.93826	1.383	0.166666	0.483624	FALSE	FALSE	5.2777	1.7824	2.96101
ENSMUSG00000001985	Grik3	glutamate_receptor,_ionotropic,_kainate_3	protein_coding	4	125384493	125607966	+	ENSMUST00000030676	125384493	125607966	14807	NM_001081097	protein_binding;axon;membrane;integral_component_of_membrane;cell_junction;plasma_membrane;ion_transport;signaling_receptor_activity;ion_channel_activity;regulation_of_postsynaptic_membrane_potential;synapse;postsynaptic_membrane;integral_component_of_plasma_membrane;ion_transmembrane_transport;ionotropic_glutamate_receptor_activity;ligand-gated_ion_channel_activity;ionotropic_glutamate_receptor_…	30	2	33	28	34	35	5	5	8	37.5409	2.43025	32.4535	26.1187	26.7303	28.4482	5.15026	5.25274	7.83621	19.1068	-0.163416	0.682087	-0.239582	0.810654	0.99322	FALSE	FALSE	1.98998	0.748182	2.65976	0.00781967	0.0876516	TRUE	THR	2.1534	0.740574	2.90774
ENSMUSG00000048794	Cfap100	cilia_and_flagella_associated_protein_100	protein_coding	6	90380461	90405779	-	ENSMUST00000153843;ENSMUST00000062750;ENSMUST00000165673;ENSMUST00000134224;ENSMUST00000127508;ENSMUST00000135757;ENSMUST00000128124	90380461;90380718;90380720;90397916;90398129;90403466;90404878	90405769;90405414;90405395;90405779;90405417;90405377;90405567	243538	?;NM_173775	?;molecular_function;biological_process;cytoplasm;cytoskeleton;cell_projection;cilium;motile_cilium;ciliary_basal_body;cilium_movement;inner_dynein_arm_assembly;dynein_complex_binding;axonemal_outer_doublet	539	1071	870	1549	1479	712	1865	1972	1910	674.485	1301.4	855.593	1444.93	1162.77	578.718	1921.05	2071.68	1870.89	1320.17	-0.170187	0.301442	-0.564574	0.572363	0.967729	FALSE	FALSE	-1.05031	0.301128	-3.48793	0.000486776	0.015329	TRUE	THR	-0.880128	0.30064	-2.92751
ENSMUSG00000043903	Zfp469	zinc_finger_protein_469	protein_coding	8	122985359	122999389	+	ENSMUST00000187142;ENSMUST00000055537	122985359;122996308	122999389;122999385	195209	NM_001362883	molecular_function;biological_process;cellular_component	54	113	126	239	72	113	234	243	238	67.5736	137.309	123.914	222.942	56.6054	91.8472	241.032	255.283	233.127	158.848	-0.170911	0.423543	-0.403527	0.68656	0.981839	FALSE	FALSE	-1.14808	0.421379	-2.72457	0.00643856	0.078798	TRUE	THR	-0.977164	0.41837	-2.33565
ENSMUSG00000002831	Plin4	perilipin_4	protein_coding	17	56407591	56416803	-	ENSMUST00000238734;ENSMUST00000190703;ENSMUST00000002908	56407591	56416803;56416802	57435	NM_001372234;NM_020568	?;cytosol;cytoplasm;membrane;plasma_membrane;lipid_droplet	268	367	440	882	414	271	957	703	1080	335.365	445.95	432.714	822.74	325.481	220.271	985.761	738.535	1057.89	596.078	-0.17142	0.37273	-0.459904	0.645585	0.977451	FALSE	FALSE	-1.19621	0.37203	-3.21536	0.00130282	0.029415	TRUE	THR	-1.02479	0.371107	-2.76144
ENSMUSG00000071317	Bves	blood_vessel_epicardial_substance	protein_coding	10	45211868	45248575	+	ENSMUST00000095715;ENSMUST00000213557	45211868;45229604	45248575;45230930	23828	NM_024285	protein_binding;skeletal_muscle_tissue_development;membrane;integral_component_of_membrane;cell_junction;plasma_membrane;nucleotide_binding;lateral_plasma_membrane;sarcolemma;cell_adhesion;regulation_of_cell_shape;cAMP_binding;vesicle-mediated_transport;regulation_of_membrane_potential;caveola;bicellular_tight_junction;heart_development;regulation_of_heart_rate;hematopoietic_progenitor_cell_diffe…	28	62	49	86	73	51	122	90	127	35.0382	75.3377	48.1886	80.2218	57.3916	41.4531	125.666	94.5492	124.4	75.8052	-0.172275	0.347576	-0.495646	0.620144	0.97539	FALSE	FALSE	-1.12125	0.342257	-3.27604	0.00105272	0.0256762	TRUE	THR	-0.948975	0.334518	-2.83684
ENSMUSG00000027356	Fermt1	fermitin_family_member_1	protein_coding	2	132746309	132787826	-	ENSMUST00000038280;ENSMUST00000134937;ENSMUST00000144342;ENSMUST00000143981	132746309;132778033;132781016	132787826;132787549;132784017;132783883	241639	NM_198029	cytoplasm;cytosol;membrane;cell_junction;cell_periphery;plasma_membrane;focal_adhesion;cytoskeleton;cell_projection;cell_adhesion;integrin-mediated_signaling_pathway;ruffle_membrane;actin_filament_binding;integrin_binding;cell-matrix_adhesion;establishment_of_epithelial_cell_polarity;basement_membrane_organization;keratinocyte_proliferation;positive_regulation_of_integrin_activation;keratinocyte_…	122	232	207	407	262	168	420	488	453	152.666	281.909	203.572	379.655	205.981	136.552	432.622	512.667	443.725	305.483	-0.176637	0.333333	-0.52991	0.596175	0.970962	FALSE	FALSE	-1.12204	0.331971	-3.37993	0.000725034	0.0200283	TRUE	THR	-0.945404	0.329987	-2.86497
ENSMUSG00000024892	Pcx	pyruvate_carboxylase	protein_coding	19	4560500	4671780	+	ENSMUST00000224726;ENSMUST00000223659;ENSMUST00000225189;ENSMUST00000236457;ENSMUST00000113825;ENSMUST00000238089;ENSMUST00000068004	4560514;4560554;4565682;4608838;4644374;4644436;4560500	4671707;4580956;4652266;4652049;4671726;4652277;4671780	18563	?;NM_008797;NM_001162946	cytoplasm;ATP_binding;metal_ion_binding;catalytic_activity;nucleotide_binding;ligase_activity;gluconeogenesis;pyruvate_carboxylase_activity;pyruvate_metabolic_process;identical_protein_binding;negative_regulation_of_gene_expression;viral_RNA_genome_packaging;viral_release_from_host_cell;positive_regulation_by_host_of_viral_process;mitochondrion	733	1257	1105	1944	1635	1104	1992	1942	1963	917.249	1527.41	1086.7	1813.39	1285.42	897.339	2051.87	2040.16	1922.81	1504.7	-0.178111	0.247579	-0.719412	0.471887	0.951813	FALSE	FALSE	-0.768379	0.247404	-3.10577	0.00189783	0.0378656	TRUE	THR	-0.590268	0.246922	-2.3905
ENSMUSG00000079499	6530402F18Rik	RIKEN_cDNA_6530402F18_gene	lncRNA	2	29135119	29143018	-	ENSMUST00000155949;ENSMUST00000154682;ENSMUST00000028141	29135119;29140922	29143005;29143018	76220	NR_029460	?	135	126	131	94	90	102	120	103	144	168.934	153.106	128.831	87.6843	70.7568	82.9063	123.606	108.206	141.052	118.342	0.900131	0.213507	4.21592	2.48757e-05	0.0081088	TRUE	TRUE	0.269018	0.209752	1.28255	0.199649	0.526347	FALSE	FALSE	-0.631113	0.214394	-2.94371
ENSMUSG00000038677	Scube3	signal_peptide,_CUB_domain,_EGF-like_3	protein_coding	17	28361115	28393828	+	ENSMUST00000043503;ENSMUST00000233905;ENSMUST00000132670;ENSMUST00000137147;ENSMUST00000232984;ENSMUST00000148342;ENSMUST00000142170	28361115;28361292;28361500;28377848;28379735;28384783	28393828;28390916;28389119;28391111;28383084;28392001;28386625	268935	NM_001004366	positive_regulation_of_osteoblast_differentiation;extracellular_space;calcium_ion_binding;cell_surface;plasma_membrane;extracellular_region;identical_protein_binding;signal_transduction;BMP_binding;positive_regulation_of_smoothened_signaling_pathway;positive_regulation_of_BMP_signaling_pathway;BMP_receptor_binding	131	273	230	427	263	263	435	342	555	163.929	331.729	226.191	398.311	206.767	213.768	448.073	359.287	543.637	321.299	-0.180403	0.311958	-0.578293	0.563066	0.966486	FALSE	FALSE	-0.904556	0.311034	-2.90822	0.00363489	0.0559903	TRUE	THR	-0.724153	0.309153	-2.34238
ENSMUSG00000030518	Fam189a1	family_with_sequence_similarity_189,_member_A1	protein_coding	7	64405839	64806318	-	ENSMUST00000119118;ENSMUST00000133883;ENSMUST00000149851;ENSMUST00000148459;ENSMUST00000144535	64405839;64405861;64417471;64436438;64469513	64806318;64423400;64575308;64806164;64506145	70638	NM_183087	molecular_function;biological_process;cellular_component;membrane;integral_component_of_membrane	14	8	8	8	22	18	2	0	4	17.5191	9.72099	7.86752	7.4625	17.2961	14.6305	2.06011	0	3.9181	8.94166	-0.182757	0.707993	-0.258134	0.796303	0.992938	FALSE	FALSE	2.52258	0.898172	2.80857	0.00497614	0.0675395	TRUE	THR	2.70534	0.884641	3.05812
ENSMUSG00000031808	Slc27a1	solute_carrier_family_27_(fatty_acid_transporter),_member_1	protein_coding	8	72021526	72039946	+	ENSMUST00000212889;ENSMUST00000212989;ENSMUST00000034267;ENSMUST00000212225;ENSMUST00000212111;ENSMUST00000213100;ENSMUST00000211886;ENSMUST00000212211;ENSMUST00000211811	72021526;72021550;72021571;72022323;72022392;72022816;72023299;72031857;72033160	72039349;72023470;72039352;72032299;72032426;72032122;72035093;72039945;72039946	26457	NM_001357180;NM_001357181;NM_001357182;NM_011977	mitochondrion;response_to_insulin;cytoplasm;membrane;integral_component_of_membrane;plasma_membrane;nucleotide_binding;intracellular_membrane-bounded_organelle;endoplasmic_reticulum;mitochondrial_inner_membrane;lipid_metabolic_process;ligase_activity;endomembrane_system;protein_binding;lipid_transport;identical_protein_binding;cytoplasmic_vesicle;integral_component_of_plasma_membrane;fatty_acid_m…	1020	1649	1485	2452	2539	1367	2419	2156	2902	1276.39	2003.74	1460.41	2287.26	1996.13	1111.11	2491.7	2264.98	2842.58	1970.48	-0.186333	0.252136	-0.739018	0.459896	0.951728	FALSE	FALSE	-0.680914	0.252044	-2.70157	0.00690137	0.0819266	TRUE	THR	-0.494581	0.251688	-1.96505
ENSMUSG00000030717	Nupr1	nuclear_protein_transcription_regulator_1	protein_coding	7	126222421	126230033	-	ENSMUST00000032961;ENSMUST00000131174;ENSMUST00000191192;ENSMUST00000187609;ENSMUST00000151105;ENSMUST00000191413	126222421;126222424;126222450;126222614;126224120	126224848;126226182;126224516;126224647;126225188;126230033	56312	NM_019738	protein_binding;negative_regulation_of_apoptotic_process;nucleus;negative_regulation_of_cell_cycle;positive_regulation_of_cell_cycle;cytoplasm;chromatin_binding;nucleoplasm;DNA_binding;regulation_of_catalytic_activity;perinuclear_region_of_cytoplasm;intercellular_bridge;skeletal_muscle_cell_differentiation;positive_regulation_of_transcription,_DNA-templated;transcription_coactivator_activity;nega…	1658	2913	2769	3661	4770	2895	4426	5272	5366	2074.76	3539.65	2723.15	3415.03	3750.11	2353.08	4559.01	5538.48	5256.14	3689.93	-0.191023	0.217302	-0.87907	0.379364	0.930526	FALSE	FALSE	-0.88086	0.217195	-4.05561	5.00033e-05	0.00307341	TRUE	THR	-0.689836	0.216959	-3.17957
ENSMUSG00000017639	Rab11fip4	RAB11_family_interacting_protein_4_(class_II)	protein_coding	11	79482038	79588849	+	ENSMUST00000017783;ENSMUST00000155381	79482038;79551388	79588849;79574324	268451	NM_175543	membrane;metal_ion_binding;calcium_ion_binding;endosome;cytoplasmic_vesicle;cell_cycle;cell_division;small_GTPase_binding;protein_homodimerization_activity;midbody;cleavage_furrow;recycling_endosome_membrane;endocytic_vesicle;regulation_of_cytokinesis;endocytic_recycling	410	610	641	1229	794	473	1087	1038	1202	513.059	741.225	630.385	1146.43	624.232	384.458	1119.67	1090.47	1177.39	825.257	-0.192636	0.308284	-0.624865	0.53206	0.961545	FALSE	FALSE	-0.845856	0.307977	-2.74649	0.00602372	0.0756353	TRUE	THR	-0.653221	0.307239	-2.1261
ENSMUSG00000035638	Muc20	mucin_20	protein_coding	16	32597793	32617805	-	ENSMUST00000115116;ENSMUST00000041123	32597793;32606410	32617805	224116	NM_001145874;NM_146071	hepatocyte_growth_factor_receptor_signaling_pathway;protein_binding;membrane;plasma_membrane;basolateral_plasma_membrane;apical_plasma_membrane;extracellular_region;cell_projection;cytosol;positive_regulation_of_MAPK_cascade;identical_protein_binding;microvillus_membrane;mitochondrial_outer_membrane;positive_regulation_of_apoptotic_process;basal_plasma_membrane	154	312	222	461	386	209	520	558	468	192.71	379.119	218.324	430.026	303.468	169.877	535.628	586.205	458.418	363.753	-0.192826	0.32636	-0.590839	0.554629	0.96582	FALSE	FALSE	-1.00056	0.325437	-3.0745	0.00210854	0.0404101	TRUE	THR	-0.807729	0.323768	-2.49478
ENSMUSG00000027254	Map1a	microtubule-associated_protein_1_A	protein_coding	2	121120081	121141313	+	ENSMUST00000094639;ENSMUST00000131901;ENSMUST00000110639;ENSMUST00000133283	121120081;121120251;121125935;121125944	121141313;121121554;121139919;121138102	17754	NM_032393;NM_001173506	dendrite;microtubule;microtubule_binding;cytoskeletal_protein_binding;microtubule_cytoskeleton_organization;neuronal_cell_body;protein_binding;sensory_perception_of_sound;cytoplasm;postsynaptic_density;cytosol;axon;actin_binding;cytoskeleton;neuron_projection;synapse;photoreceptor_cell_maintenance;photoreceptor_outer_segment;collagen_binding;microtubule_associated_complex;dendritic_shaft;negative…	184	296	247	519	294	293	551	490	528	230.251	359.677	242.91	484.13	231.139	238.152	567.559	514.768	517.19	376.197	-0.193934	0.286872	-0.67603	0.499022	0.95885	FALSE	FALSE	-0.942182	0.285969	-3.29469	0.000985287	0.0244769	TRUE	THR	-0.748248	0.284165	-2.63315
ENSMUSG00000029022	Miip	migration_and_invasion_inhibitory_protein	protein_coding	4	147945235	147953273	-	ENSMUST00000030886;ENSMUST00000172710;ENSMUST00000173034;ENSMUST00000119975;ENSMUST00000156374;ENSMUST00000141534;ENSMUST00000141166;ENSMUST00000174081	147945235;147945243;147945247;147945248;147947277;147948030;147950580	147953176;147953273;147947239;147952940;147952956;147953123;147949994;147952980	28010	NM_001025365;NM_001374704	molecular_function;biological_process;cellular_component;negative_regulation_of_G2/M_transition_of_mitotic_cell_cycle;negative_regulation_of_cell_migration	446	502	261	518	837	598	879	930	852	558.108	609.992	256.678	483.197	658.038	486.058	905.417	977.009	834.556	641.006	-0.194154	0.273989	-0.70862	0.478561	0.953159	FALSE	FALSE	-0.933319	0.273445	-3.41318	0.000642092	0.0186384	TRUE	THR	-0.739165	0.272341	-2.71411
ENSMUSG00000018830	Myh11	myosin,_heavy_polypeptide_11,_smooth_muscle	protein_coding	16	14012399	14109236	-	ENSMUST00000090287;ENSMUST00000231567;ENSMUST00000230397;ENSMUST00000230643	14012399;14012512;14012764;14067396	14109236;14109229;14109227;14109230	17880	NM_001161775;NM_013607	ATP_binding;nucleotide_binding;actin_binding;cytoskeletal_motor_activity;actin_filament_binding;myosin_complex;protein_binding;structural_constituent_of_muscle;elastic_fiber_assembly;cardiac_muscle_cell_development	2594	3958	3777	6708	5378	3741	7481	5936	8778	3246.03	4809.46	3714.45	6257.3	4228.11	3040.71	7705.83	6236.05	8598.28	5315.14	-0.200541	0.246629	-0.813128	0.416145	0.941317	FALSE	FALSE	-0.937422	0.246556	-3.80206	0.000143498	0.00659325	TRUE	THR	-0.736882	0.246407	-2.9905
ENSMUSG00000073733	Cplane2	ciliogenesis_and_planar_polarity_effector_2	protein_coding	4	140941267	140954067	+	ENSMUST00000097813;ENSMUST00000125175;ENSMUST00000151475	140941267;140941756;140945957	140947459;140945985;140954067	76166	NM_001081174	cytoplasm;nucleotide_binding;protein_transport;cell_projection_organization;cytoskeleton;cell_projection;cilium;GTPase_activity;GTP_binding;exocytosis;cilium_assembly;regulation_of_exocytosis;regulation_of_vesicle_fusion;cellular_protein_localization;ciliary_basal_body	16	18	25	47	29	13	47	72	47	20.0218	21.8722	24.586	43.8422	22.7994	10.5665	48.4125	75.6394	46.0377	34.8642	-0.203028	0.501648	-0.404723	0.685681	0.981839	FALSE	FALSE	-1.35109	0.491185	-2.75068	0.00594718	0.0749599	TRUE	THR	-1.14807	0.477833	-2.40265
ENSMUSG00000087336	Gm15860	predicted_gene_15860	lncRNA	5	123470789	123482500	-	ENSMUST00000197262;ENSMUST00000124914;ENSMUST00000137257	123470789;123472395;123472531	123482398;123482500;123479962	?	?;NR_165268	molecular_function;biological_process;cellular_component	5	6	9	9	5	3	18	21	14	6.25681	7.29074	8.85096	8.39531	3.93093	2.43842	18.541	22.0615	13.7134	10.1643	0.634821	0.698475	0.908868	0.36342	0.924304	FALSE	FALSE	-1.26677	0.637449	-1.98725	0.046895	0.24469	FALSE	FALSE	-1.90159	0.649116	-2.92951
ENSMUSG00000087177	E130307A14Rik	RIKEN_cDNA_E130307A14_gene	lncRNA	10	39497408	39608003	-	ENSMUST00000129191;ENSMUST00000151921;ENSMUST00000143651;ENSMUST00000139356;ENSMUST00000133302;ENSMUST00000139429;ENSMUST00000153261;ENSMUST00000139891;ENSMUST00000145971;ENSMUST00000136862;ENSMUST00000149830;ENSMUST00000155482;ENSMUST00000153113	39497408;39497410;39498621;39498651;39498694;39498710;39498972;39515471;39515563;39529893;39530461;39555012;39597409	39608003;39608002;39607812;39607845;39607997;39607810;39607772;39521651;39607978;39604177;39607963	327744	?;NR_038037	molecular_function;biological_process;cellular_component	287	289	446	402	498	496	287	271	309	359.141	351.171	438.614	374.991	391.521	403.152	295.625	284.698	302.674	355.732	-0.0229845	0.137353	-0.167339	0.867103	0.99517	FALSE	FALSE	0.382826	0.140603	2.72273	0.00647442	0.0789761	TRUE	TRUE	0.40581	0.138548	2.92903
ENSMUSG00000056174	Col8a2	collagen,_type_VIII,_alpha_2	protein_coding	4	126180586	126208123	+	ENSMUST00000070132;ENSMUST00000128435	126180586;126194323	126208123;126203578	329941	NM_199473	extracellular_space;extracellular_region;camera-type_eye_morphogenesis;cell_adhesion;basement_membrane;collagen_trimer;angiogenesis;extracellular_matrix_organization;extracellular_matrix;extracellular_matrix_structural_constituent;epithelial_cell_proliferation;protein_binding	408	726	580	1349	844	422	1219	1325	1227	510.556	882.18	570.395	1258.36	663.542	343.004	1255.63	1391.97	1201.88	897.503	-0.205896	0.358592	-0.574179	0.565847	0.966678	FALSE	FALSE	-0.971663	0.358279	-2.71203	0.00668731	0.0804545	TRUE	THR	-0.765767	0.35766	-2.14105
ENSMUSG00000056071	S100a9	S100_calcium_binding_protein_A9_(calgranulin_B)	protein_coding	3	90599939	90603028	-	ENSMUST00000069960;ENSMUST00000117167	90599939	90603018;90603028	20202	?;NM_009114;NM_001281852	positive_regulation_of_neuron_projection_development;cytoplasm;cytosol;nucleoplasm;membrane;metal_ion_binding;extracellular_space;plasma_membrane;calcium_ion_binding;nucleus;autophagy;extracellular_region;cytoskeleton;cellular_oxidant_detoxification;immune_system_process;cell_junction;regulation_of_translation;inflammatory_response;innate_immune_response;calcium-dependent_protein_binding;chemotax…	291	128	198	254	499	241	459	364	562	364.147	155.536	194.721	236.934	392.307	195.886	472.794	382.399	550.494	327.246	-0.210061	0.33109	-0.634452	0.525786	0.960597	FALSE	FALSE	-0.978188	0.330157	-2.9628	0.00304854	0.0503584	TRUE	THR	-0.768127	0.328297	-2.33973
ENSMUSG00000027875	Hmgcs2	3-hydroxy-3-methylglutaryl-Coenzyme_A_synthase_2	protein_coding	3	98187751	98218054	+	ENSMUST00000120541;ENSMUST00000090746	98187751	98218048;98218054	15360	?;NM_008256	mitochondrion;transferase_activity;mitochondrial_inner_membrane;lipid_metabolic_process;steroid_metabolic_process;cholesterol_metabolic_process;steroid_biosynthetic_process;identical_protein_binding;cholesterol_biosynthetic_process;sterol_biosynthetic_process;isoprenoid_biosynthetic_process;acyltransferase_activity;mitochondrial_matrix;acetyl-CoA_metabolic_process;ketone_body_biosynthetic_process…	958	861	843	1923	1525	694	1958	1616	2758	1198.81	1046.22	829.04	1793.8	1198.93	564.088	2016.84	1697.68	2701.53	1449.66	-0.210423	0.328747	-0.640077	0.522122	0.960597	FALSE	FALSE	-1.06189	0.328499	-3.23257	0.00122684	0.0283195	TRUE	THR	-0.85147	0.328065	-2.59543
ENSMUSG00000029660	Tex26	testis_expressed_26	protein_coding	5	149363125	149394444	+	ENSMUST00000031667;ENSMUST00000201454;ENSMUST00000201683;ENSMUST00000202920;ENSMUST00000200985;ENSMUST00000202677;ENSMUST00000201610	149363125;149363147;149363168;149363171;149363180;149363184	149394085;149364466;149394444;149393997	75860	NM_001310763;NM_029464;NM_001310764;NM_001310765	?;molecular_function;biological_process;cytoplasm	67	122	104	221	145	83	190	266	245	83.8413	148.245	102.278	206.151	113.997	67.463	195.71	279.446	239.984	159.679	-0.210745	0.367937	-0.572774	0.566798	0.966678	FALSE	FALSE	-1.09719	0.365797	-2.99944	0.00270473	0.0464367	TRUE	THR	-0.886443	0.362207	-2.44734
ENSMUSG00000031938	4931406C07Rik	RIKEN_cDNA_4931406C07_gene	protein_coding	9	15194633	15217744	-	ENSMUST00000180339;ENSMUST00000034414;ENSMUST00000178977;ENSMUST00000216955;ENSMUST00000216077;ENSMUST00000217042;ENSMUST00000213317;ENSMUST00000216073;ENSMUST00000215741	15194633;15194635;15195399;15198702;15207697;15208540;15211264;15213930	15217744;15212852;15217463;15217426;15200864;15212810;15217406;15217435;15217433	70984	NM_001199484;NM_133732;NM_001199485;NM_001359258	nuclear_body;nucleus;nucleoplasm;metal_ion_binding;hydrolase_activity;zinc_ion_binding;hydrolase_activity,_acting_on_ester_bonds	825	914	1193	1771	1625	1129	1759	1621	1771	1032.37	1110.62	1173.24	1652.01	1277.55	917.659	1811.86	1702.94	1734.74	1379.22	-0.213493	0.190453	-1.12098	0.262298	0.896819	FALSE	FALSE	-0.662368	0.190315	-3.48037	0.000500715	0.0155769	TRUE	THR	-0.448876	0.189619	-2.36725
ENSMUSG00000056553	Ptprn2	protein_tyrosine_phosphatase,_receptor_type,_N_polypeptide_2	protein_coding	12	116449340	117240469	+	ENSMUST00000185505;ENSMUST00000189009;ENSMUST00000190247;ENSMUST00000191106;ENSMUST00000070733	116449340;116449349;116449390;116449453	116736950;117087087;117240469;116808609;117240413	19276	?;NM_011215	?;membrane;integral_component_of_membrane;protein_tyrosine_phosphatase_activity;protein_dephosphorylation;peptidyl-tyrosine_dephosphorylation;secretory_granule;cytoplasm;cell_junction;hydrolase_activity;phosphatase_activity;synapse;phosphoprotein_phosphatase_activity;cytoplasmic_vesicle;dephosphorylation;lipid_metabolic_process;receptor_complex;synaptic_vesicle_membrane;transport_vesicle_membrane…	36	29	31	61	61	29	78	93	83	45.0491	35.2386	30.4867	56.9015	47.9574	23.5714	80.3441	97.7009	81.3007	55.3945	-0.215244	0.363857	-0.591564	0.554143	0.965766	FALSE	FALSE	-1.23323	0.356198	-3.46221	0.000535762	0.0164006	TRUE	THR	-1.01799	0.344891	-2.95162
ENSMUSG00000048096	Lmod1	leiomodin_1_(smooth_muscle)	protein_coding	1	135252545	135295803	+	ENSMUST00000059352	135252545	135295803	93689	NM_053106	cytoskeleton;actin_binding;sarcomere;tropomyosin_binding;pointed-end_actin_filament_capping;muscle_contraction;positive_regulation_of_actin_filament_polymerization;actin_nucleation;cytosol;actin_filament;myofibril	294	478	397	781	616	424	860	723	992	367.901	580.829	390.426	728.526	484.291	344.63	885.846	759.546	971.69	612.632	-0.217422	0.26689	-0.81465	0.415273	0.941294	FALSE	FALSE	-0.967202	0.266296	-3.63206	0.000281164	0.0106138	TRUE	THR	-0.74978	0.265056	-2.82876
ENSMUSG00000024049	Myom1	myomesin_1	protein_coding	17	71309628	71433851	+	ENSMUST00000233893;ENSMUST00000233418;ENSMUST00000073211;ENSMUST00000179759;ENSMUST00000232851;ENSMUST00000232716;ENSMUST00000233653;ENSMUST00000233790;ENSMUST00000024847	71309628;71310414;71326516;71326555;71326586;71388296;71393391;71427899	71343505;71324358;71433850;71433851;71390722;71389585;71400096	17929	?;NM_010867;NM_001083934	?;positive_regulation_of_gene_expression;cytoplasm;cytoskeleton_organization;actin_filament_binding;identical_protein_binding;kinase_binding;muscle_contraction;structural_constituent_of_cytoskeleton;cytoskeleton;protein_homodimerization_activity;M_band;myosin_filament;protein_kinase_A_signaling;positive_regulation_of_protein_secretion;sarcomere;protein_binding	648	985	940	1692	1469	841	1715	1343	1874	810.883	1196.9	924.434	1578.32	1154.91	683.57	1766.54	1410.88	1835.63	1262.45	-0.220334	0.265591	-0.829596	0.406767	0.938988	FALSE	FALSE	-0.773809	0.265421	-2.91541	0.00355225	0.0553088	TRUE	THR	-0.553476	0.264851	-2.08976
ENSMUSG00000020686	Gas2l2	growth_arrest-specific_2_like_2	protein_coding	11	83312728	83320281	-	ENSMUST00000052521;ENSMUST00000147301	83312728	83320281	237891	NM_001013759	cytoplasm;membrane;plasma_membrane;cytoskeleton;cell_projection;microtubule_binding;microtubule;protein_binding;actin_filament_binding;ciliary_basal_body;stress_fiber;negative_regulation_of_microtubule_depolymerization;microtubule_bundle_formation;regulation_of_cilium_beat_frequency_involved_in_ciliary_motility;microtubule_plus-end;actin_filament;regulation_of_microtubule_polymerization_or_depoly…	110	233	255	422	299	192	404	460	415	137.65	283.124	250.777	393.647	235.07	156.059	416.141	483.252	406.503	306.914	-0.222142	0.329278	-0.674635	0.499908	0.959036	FALSE	FALSE	-0.958255	0.328344	-2.91845	0.00351775	0.0549799	TRUE	THR	-0.736113	0.326329	-2.25574
ENSMUSG00000025068	Gsto1	glutathione_S-transferase_omega_1	protein_coding	19	47843409	47853229	+	ENSMUST00000026050;ENSMUST00000237121;ENSMUST00000237472;ENSMUST00000130157;ENSMUST00000236902;ENSMUST00000143694	47843409;47843469;47843477;47843522;47844197;47851434	47853229;47852766;47853228;47844164;47853006	14873	NM_010362	cytoplasm;cytosol;axon;nucleoplasm;transferase_activity;glutathione_metabolic_process;oxidoreductase_activity;cellular_oxidant_detoxification;glutathione_transferase_activity;nuclear_membrane;regulation_of_release_of_sequestered_calcium_ion_into_cytosol_by_sarcoplasmic_reticulum;glutathione_dehydrogenase_(ascorbate)_activity;methylarsonate_reductase_activity;basement_membrane;cell_body;xenobiotic…	1524	2691	2805	4511	4216	2157	4344	4813	5400	1907.08	3269.9	2758.55	4207.92	3314.56	1753.22	4474.55	5056.28	5289.44	3559.06	-0.22495	0.278053	-0.809021	0.418503	0.941606	FALSE	FALSE	-0.901115	0.27797	-3.24177	0.00118788	0.0278466	TRUE	THR	-0.676165	0.277768	-2.43428
ENSMUSG00000034212	Ankmy1	ankyrin_repeat_and_MYND_domain_containing_1	protein_coding	1	92787525	92830628	-	ENSMUST00000212504;ENSMUST00000160548;ENSMUST00000112998	92787525;92797851	92799442;92830628	241158	?;NM_001347091;NM_172850	metal_ion_binding;protein_binding	57	96	88	193	119	60	170	173	208	71.3277	116.652	86.5428	180.033	93.5562	48.7684	175.109	181.745	203.741	128.608	-0.228473	0.391771	-0.58318	0.559772	0.966172	FALSE	FALSE	-1.03039	0.38963	-2.64452	0.00818061	0.0897336	TRUE	THR	-0.801912	0.385437	-2.08053
ENSMUSG00000027398	Il1b	interleukin_1_beta	protein_coding	2	129206490	129213059	-	ENSMUST00000028881;ENSMUST00000141979;ENSMUST00000155994	129206490;129207042;129211649	129213059;129209271	16176	NM_008361	negative_regulation_of_gene_expression;positive_regulation_of_gene_expression;positive_regulation_of_transcription_by_RNA_polymerase_II;positive_regulation_of_cell_population_proliferation;positive_regulation_of_angiogenesis;inflammatory_response;positive_regulation_of_interferon-gamma_production;negative_regulation_of_transcription_by_RNA_polymerase_II;protein_kinase_B_signaling;negative_regulat…	136	85	133	185	174	205	261	199	293	170.185	103.285	130.798	172.57	136.796	166.625	268.844	209.059	287.001	182.796	-0.235905	0.228798	-1.03107	0.30251	0.916477	FALSE	FALSE	-0.921978	0.226787	-4.06538	4.79534e-05	0.00298897	TRUE	THR	-0.686072	0.221833	-3.09274
ENSMUSG00000079502	Cfap77	cilia_and_flagella_associated_protein_77	protein_coding	2	28816961	28945078	-	ENSMUST00000189027;ENSMUST00000189711;ENSMUST00000190049;ENSMUST00000157048;ENSMUST00000113843	28816961;28816965;28817846;28845382;28941909	28945036;28945051;28929372;28945078;28945071	329375	?;NM_001166705	molecular_function;biological_process;cellular_component	228	381	384	739	529	277	600	709	675	285.311	462.962	377.641	689.348	415.893	225.147	618.032	744.838	661.18	497.817	-0.239606	0.32521	-0.736773	0.46126	0.951728	FALSE	FALSE	-0.845951	0.324792	-2.60459	0.0091983	0.0966239	TRUE	THR	-0.606344	0.323552	-1.87402
ENSMUSG00000026208	Des	desmin	protein_coding	1	75336973	75345223	+	ENSMUST00000027409;ENSMUST00000144894;ENSMUST00000125948	75336973;75338170;75338674	75345223;75339047;75340282	13346	NM_010043	cytoplasm;intermediate_filament_organization;nucleus;membrane;plasma_membrane;sarcolemma;cell-cell_junction;intermediate_filament;protein_binding;cytoskeleton_organization;intracellular_organelle;identical_protein_binding;muscle_organ_development;neuromuscular_junction;Z_disc;contractile_fiber;structural_constituent_of_cytoskeleton;cytoskeleton;cytoskeletal_protein_binding;intermediate_filament_c…	2824	4147	4387	7247	6205	4403	6618	5744	8453	3533.85	5039.12	4314.35	6760.09	4878.29	3578.79	6816.89	6034.34	8279.93	5470.63	-0.239621	0.227092	-1.05517	0.291348	0.910729	FALSE	FALSE	-0.71342	0.227059	-3.142	0.001678	0.0349841	TRUE	THR	-0.473799	0.226905	-2.0881
ENSMUSG00000045031	Cetn4	centrin_4	protein_coding	3	37361898	37366857	-	ENSMUST00000071400;ENSMUST00000102955;ENSMUST00000140956;ENSMUST00000075537;ENSMUST00000125252	37361898;37362771;37362909;37363494	37366595;37366569;37366857	207175	?;NM_145825	cytoplasm;calcium_ion_binding;cytoskeleton;centriole;centrosome;centriole_replication;mitotic_cell_cycle;ciliary_basal_body;G-protein_beta/gamma-subunit_complex_binding;heterotrimeric_G-protein_binding;microtubule_organizing_center	287	333	452	722	666	287	664	714	732	359.141	404.636	444.515	673.49	523.6	233.276	683.955	750.091	717.013	532.191	-0.242143	0.29681	-0.815818	0.414604	0.940924	FALSE	FALSE	-0.831546	0.296403	-2.80546	0.00502455	0.0680147	TRUE	THR	-0.589403	0.295134	-1.99707
ENSMUSG00000022805	Cfap91	cilia_and_flagella_associated_protein_91	protein_coding	16	38118116	38162505	-	ENSMUST00000023501;ENSMUST00000114740	38118116;38142543	38162505;38162174	320214	NM_001081025	molecular_function;cellular_component;spermatogenesis;cytoplasm;cytoskeleton;cell_projection;mitochondrion;motile_cilium;axoneme;cilium_movement;axonemal_central_apparatus_assembly;radial_spoke_stalk	258	450	382	870	530	303	775	781	795	322.852	546.806	375.674	811.547	416.679	246.28	798.291	820.477	778.723	568.592	-0.242941	0.343509	-0.707234	0.479421	0.953239	FALSE	FALSE	-0.945174	0.343063	-2.7551	0.00586737	0.0743888	TRUE	THR	-0.702232	0.341998	-2.05332
ENSMUSG00000038570	Saxo2	stabilizer_of_axonemal_microtubules_2	protein_coding	7	82282168	82297736	-	ENSMUST00000056728;ENSMUST00000207693;ENSMUST00000156720;ENSMUST00000151632;ENSMUST00000126478	82282168;82282991;82284496;82291349;82295376	82297731;82297704;82297736	330577	NM_177894	nucleus;microtubule_binding;centriole;ciliary_basal_body;cytoskeleton;sperm_flagellum;axonemal_microtubule;microtubule_anchoring	423	578	698	1183	920	567	1042	1132	1039	529.326	702.341	686.441	1103.52	723.292	460.861	1073.32	1189.22	1017.73	831.782	-0.253145	0.263095	-0.962184	0.335957	0.921405	FALSE	FALSE	-0.77373	0.262865	-2.94345	0.00324573	0.0522346	TRUE	THR	-0.520585	0.261952	-1.98733
ENSMUSG00000019929	Dcn	decorin	protein_coding	10	97315471	97354005	+	ENSMUST00000105287;ENSMUST00000163448;ENSMUST00000218853;ENSMUST00000219784;ENSMUST00000219539	97315471;97318229;97318300;97318715;97319199	97354005;97319613;97319290;97353578	13179	NM_001190451;NM_007833	positive_regulation_of_transcription_by_RNA_polymerase_II;negative_regulation_of_angiogenesis;extracellular_space;extracellular_region;extracellular_matrix;collagen_binding;glycosaminoglycan_binding;protein_N-terminus_binding;collagen-containing_extracellular_matrix;positive_regulation_of_autophagy;positive_regulation_of_phosphatidylinositol_3-kinase_signaling;negative_regulation_of_vascular_endo…	2053	3184	3564	4519	5544	4036	5621	4902	4961	2569.05	3868.95	3504.98	4215.38	4358.62	3280.49	5789.93	5149.78	4859.43	4177.4	-0.253513	0.175053	-1.4482	0.14756	0.860331	FALSE	FALSE	-0.66794	0.175014	-3.8165	0.00013536	0.00631556	TRUE	THR	-0.414428	0.17475	-2.37155
ENSMUSG00000032387	Rbpms2	RNA_binding_protein_with_multiple_splicing_2	protein_coding	9	65536930	65567810	+	ENSMUST00000169003;ENSMUST00000055844;ENSMUST00000213927;ENSMUST00000216342;ENSMUST00000216382;ENSMUST00000216769	65536930;65537841;65538359;65538368;65566259	65567810;65567808;65558325;65558992;65558917;65567091	71973	?;NM_028030	cytoplasm;nucleic_acid_binding;RNA_binding;protein_homodimerization_activity;mRNA_binding;identical_protein_binding;negative_regulation_of_BMP_signaling_pathway;embryonic_digestive_tract_morphogenesis;positive_regulation_of_smooth_muscle_cell_proliferation;negative_regulation_of_smooth_muscle_cell_differentiation	96	162	160	285	205	173	363	215	352	120.131	196.85	157.35	265.851	161.168	140.616	373.909	225.868	344.793	220.726	-0.256577	0.29702	-0.863838	0.387677	0.931446	FALSE	FALSE	-0.99368	0.295585	-3.36174	0.000774518	0.020945	TRUE	THR	-0.737103	0.292283	-2.52188
ENSMUSG00000105156	Gm9057	predicted_gene_9057	processed_pseudogene	5	22768955	22769250	+	ENSMUST00000198791	22768955	22769250	?	?	?	9	17	10	7	27	48	2	8	3	11.2623	20.6571	9.8344	6.52969	21.227	39.0147	2.06011	8.40438	2.93858	13.5476	-0.68744	0.735589	-0.934544	0.350023	0.922976	FALSE	FALSE	1.64092	0.820967	1.99877	0.0456337	0.241345	FALSE	FALSE	2.32836	0.801736	2.90415
[truncated: 54,934 more rows]
[truncated: 4 more columns]
