# Supplementary material for: A combination of alveolar type 2–specific p38α activation with a high-fat diet increases inflammatory markers in mouse lungs
Source: J Biol Chem. 2025 Mar 19;301(4):108425. doi: 10.1016/j.jbc.2025.108425 (PMC12018981; doi:10.1016/j.jbc.2025.108425)
Supplement: RNASeq Dataset S2 [file mmc3.xlsx]

## Sheet: DESeq2_merged_best0.4
Gene_stable_ID	Gene_name	Gene_description	Gene_type	Chromosome/scaffold_name	Gene_start_(bp)	Gene_end_(bp)	Strand	Transcript_stable_ID	Transcript_start_(bp)	Transcript_end_(bp)	NCBI_gene_(formerly_Entrezgene)_ID	RefSeq_ID	GO_term_name	WTD1_counts	WTD2_counts	WTD3_counts	p38SPCR1_counts	p38SPCR2_counts	p38SPCR3_counts	p38SPCR4_counts	p38SPCD1_counts	p38SPCD2_counts	p38SPCD3_counts	p38SPCD4_counts	WTD1_DESeq2_normc	WTD2_DESeq2_normc	WTD3_DESeq2_normc	p38SPCR1_DESeq2_normc	p38SPCR2_DESeq2_normc	p38SPCR3_DESeq2_normc	p38SPCR4_DESeq2_normc	p38SPCD1_DESeq2_normc	p38SPCD2_DESeq2_normc	p38SPCD3_DESeq2_normc	p38SPCD4_DESeq2_normc	baseMean_DvR	log2FoldChange_DvR	lfcSE_DvR	stat_DvR	pvalue_DvR	padj_DvR	sig_DvR	best_DvR	log2FoldChange_DvWTD	lfcSE_DvWTD	stat_DvWTD	pvalue_DvWTD	padj_DvWTD	sig_DvWTD
ENSMUSG00000022602	Arc	activity_regulated_cytoskeletal-associated_protein	protein_coding	15	74540932	74544419	-	ENSMUST00000023268;ENSMUST00000110009	74540932	74544417;74544419	11838	NM_018790;NM_001276684	mRNA_binding;cytoplasm;cell_migration;membrane;cell_junction;plasma_membrane;RNA_binding;endosome;synapse;postsynaptic_membrane;cytoplasmic_vesicle;actin_binding;cytoskeleton;cell_projection;dendrite;mRNA_transport;cytoskeleton_organization;extracellular_vesicle;postsynaptic_density;cell_cortex;endocytosis;glutamatergic_synapse;early_endosome_membrane;endoderm_development;anterior/posterior_patte…	30	45	58	39	46	42	35	6127	3640	2999	35	32.4327	59.1633	31.7244	42.234	49.8606	42.4367	39.4651	5539.84	3537.13	2792.11	38.061	1109.5	6.09663	0.925041	6.59065	4.37898e-11	3.62198e-08	TRUE	THR	6.18142	0.999905	6.182	6.32935e-10	4.9179e-08	TRUE
ENSMUSG00000073879	Gm54215	predicted_gene,_54215	unprocessed_pseudogene	4	42236859	42239182	+	ENSMUST00000165401	42236859	42239182	118568644	?	?	3	1	8	0	0	0	0	9	0	46	2	3.24327	1.31474	4.37578	0	0	0	0	8.13751	0	42.8267	2.17491	5.64299	6.07261	1.57545	3.85454	0.000115949	0.00605511	TRUE	THR	2.12438	1.376	1.54388	0.122618	0.29228	FALSE
ENSMUSG00000103385	Gm37752	predicted_gene,_37752	TEC	3	92185032	92188340	-	ENSMUST00000193494	92185032	92188340	?	?	?	3	0	0	2	2	2	2	32	29	22	13	3.24327	0	0	2.16585	2.16785	2.0208	2.25515	28.9334	28.1804	20.4823	14.1369	9.4169	3.41909	0.684716	4.99343	5.93148e-07	0.000113499	TRUE	THR	4.67206	0.955484	4.88973	1.00974e-06	2.44253e-05	TRUE
ENSMUSG00000038115	Ano2	anoctamin_2	protein_coding	6	125667382	126017089	+	ENSMUST00000159111;ENSMUST00000160496;ENSMUST00000161619;ENSMUST00000161293;ENSMUST00000160317;ENSMUST00000159984	125667382;125687589;125688439;125792497;125792498	125933984;126017089;125770570;125880048;126017087	243634	?;NM_153589;NM_001364562;NM_001364563	?;protein_binding;nucleoplasm;membrane;integral_component_of_membrane;plasma_membrane;ion_transport;protein_dimerization_activity;identical_protein_binding;chloride_channel_activity;chloride_transport;chloride_channel_complex;intracellular_calcium_activated_chloride_channel_activity;non-motile_cilium;transmembrane_transport;chloride_transmembrane_transport	6	2	8	1	6	2	9	73	29	41	41	6.48654	2.62948	4.37578	1.08292	6.50356	2.0208	10.1482	66.0043	28.1804	38.1716	44.5857	19.1081	3.18207	0.536011	5.93658	2.91033e-09	1.28662e-06	TRUE	THR	3.2835	0.582095	5.64082	1.69237e-08	8.31305e-07	TRUE
ENSMUSG00000050359	Sprr1a	small_proline-rich_protein_1A	protein_coding	3	92391259	92393202	-	ENSMUST00000054599	92391259	92393202	20753	NM_009264	cytoplasm;cell_periphery;keratinization;peptide_cross-linking;cornified_envelope;structural_constituent_of_skin_epidermis	14	13	30	29	20	42	25	193	385	348	191	15.1353	17.0916	16.4092	31.4048	21.6785	42.4367	28.1894	174.504	374.119	323.993	207.704	113.879	3.12285	0.291165	10.7254	7.73777e-27	3.96808e-23	TRUE	THR	4.05904	0.342233	11.8605	1.89948e-32	4.87047e-29	TRUE
ENSMUSG00000055561	Spink5	serine_peptidase_inhibitor,_Kazal_type_5	protein_coding	18	44096302	44155568	+	ENSMUST00000069245	44096302	44155568	72432	NM_001081180	cytoplasm;cytosol;perinuclear_region_of_cytoplasm;intracellular_membrane-bounded_organelle;endoplasmic_reticulum;extracellular_region;cell_differentiation;epidermal_lamellar_body;endoplasmic_reticulum_membrane;serine-type_endopeptidase_inhibitor_activity;negative_regulation_of_proteolysis;cell_cortex;peptidase_inhibitor_activity;regulation_of_cell_adhesion;central_nervous_system_development;epide…	131	216	343	1	4	0	0	14	18	6	1	141.623	283.984	187.612	1.08292	4.33571	0	0	12.6584	17.4913	5.58609	1.08746	59.5873	2.77779	1.02327	2.71462	0.00663523	0.0779486	TRUE	THR	-4.46571	0.855402	-5.2206	1.78348e-07	5.90066e-06	TRUE
ENSMUSG00000116433	Gm49553	predicted_gene,_49553	TEC	15	80524659	80526609	+	ENSMUST00000230939	80524659	80526609	?	?	?	6	0	20	5	2	0	3	24	10	25	13	6.48654	0	10.9395	5.41462	2.16785	0	3.38272	21.7	9.71738	23.2754	14.1369	8.83826	2.66762	0.782576	3.40877	0.000652555	0.0187452	TRUE	THR	1.46545	0.757826	1.93376	0.0531431	0.16105	FALSE
ENSMUSG00000034825	Nrip3	nuclear_receptor_interacting_protein_3	protein_coding	7	109357262	109381232	-	ENSMUST00000041460;ENSMUST00000033331;ENSMUST00000207400	109357262;109357266;109365727	109381232;109380752;109380750	78593	?;NM_020610	proteolysis;aspartic-type_endopeptidase_activity;biological_process;cellular_component	20	25	28	27	23	9	14	95	146	102	143	21.6218	32.8685	15.3152	29.2389	24.9303	9.09359	15.786	85.896	141.874	94.9635	155.506	57.0085	2.59899	0.356045	7.2996	2.88619e-13	3.89499e-10	TRUE	THR	2.40583	0.378357	6.35861	2.03591e-10	1.90521e-08	TRUE
ENSMUSG00000031891	Hsd11b2	hydroxysteroid_11-beta_dehydrogenase_2	protein_coding	8	106245387	106250620	+	ENSMUST00000034363	106245387	106250620	15484	NM_008289	female_pregnancy;cytoplasm;nucleoplasm;endoplasmic_reticulum;intracellular_membrane-bounded_organelle;oxidoreductase_activity;lipid_metabolic_process;steroid_binding;lipid_droplet;NAD_binding;regulation_of_blood_volume_by_renal_aldosterone;glucocorticoid_metabolic_process;11-beta-hydroxysteroid_dehydrogenase_(NAD+)_activity;response_to_hypoxia;response_to_xenobiotic_stimulus;response_to_food;resp…	21	17	86	48	37	56	52	289	268	265	154	22.7029	22.3506	47.0397	51.9803	40.1053	56.5823	58.6339	261.305	260.426	246.719	167.468	112.301	2.17579	0.250818	8.67475	4.14472e-18	1.18083e-14	TRUE	THR	2.86134	0.283932	10.0775	6.94418e-24	9.37135e-21	TRUE
ENSMUSG00000058216	Gstp3	glutathione_S-transferase_pi_3	protein_coding	19	4107477	4109569	-	ENSMUST00000189808;ENSMUST00000076451;ENSMUST00000238086;ENSMUST00000236991	4107477;4107478;4107988;4108569	4109446;4109295;4109569;4109461	225884	NM_144869;NM_001362043	cytosol;glutathione_metabolic_process;glutathione_transferase_activity;protein_binding	107	114	266	159	113	160	117	635	579	827	518	115.677	149.88	145.495	172.185	122.484	161.664	131.926	574.147	562.636	769.949	563.302	315.395	2.06937	0.16311	12.687	6.98133e-37	5.96694e-33	TRUE	THR	2.17046	0.176875	12.2711	1.29406e-34	4.14764e-31	TRUE
ENSMUSG00000009670	Tex11	testis_expressed_gene_11	protein_coding	X	99882254	100103273	-	ENSMUST00000113718;ENSMUST00000113716;ENSMUST00000009814	99882254;99921488	100103273;100103245	83558	?;NM_001167997;NM_031384	protein_binding;negative_regulation_of_apoptotic_process;chromosome;meiotic_cell_cycle;synaptonemal_complex_assembly;male_meiotic_nuclear_division;condensed_nuclear_chromosome;fertilization;reciprocal_meiotic_recombination;central_element;male_gonad_development;chiasma_assembly;synaptonemal_complex;resolution_of_meiotic_recombination_intermediates;meiotic_gene_conversion;male_meiosis_chromosome_s…	56	62	68	47	74	84	66	274	301	328	238	60.5411	81.5139	37.1942	50.8974	80.2106	84.8735	74.4199	247.742	292.493	305.373	258.814	143.098	1.92629	0.225659	8.53629	1.386e-17	2.96153e-14	TRUE	THR	2.25256	0.24792	9.08581	1.02926e-19	7.99739e-17	TRUE
ENSMUSG00000066687	Zbtb16	zinc_finger_and_BTB_domain_containing_16	protein_coding	9	48565597	48747522	-	ENSMUST00000093852;ENSMUST00000216150	48565597;48568217	48747245;48747522	235320	NM_001033324;NM_001364543	protein_binding;nuclear_body;nucleus;nuclear_speck;negative_regulation_of_transcription_by_RNA_polymerase_II;negative_regulation_of_cell_population_proliferation;RNA_polymerase_II_cis-regulatory_region_sequence-specific_DNA_binding;cytosol;skeletal_system_development;cartilage_development;hindlimb_morphogenesis;regulation_of_transcription_by_RNA_polymerase_II;protein-containing_complex;DNA-bindin…	332	176	629	217	805	627	926	1561	2612	2716	3257	358.922	231.394	344.046	234.994	872.561	633.52	1044.13	1411.41	2538.18	2528.64	3541.84	1249.06	1.84705	0.448402	4.11919	3.80201e-05	0.00273737	TRUE	THR	3.00676	0.485575	6.19216	5.9345e-10	4.66768e-08	TRUE
ENSMUSG00000112980	D430020J02Rik	RIKEN_cDNA_D430020J02_gene	lncRNA	12	116365567	116368830	-	ENSMUST00000220477	116365567	116368830	319545	NR_028421	molecular_function;biological_process;cellular_component	12	16	53	10	7	14	17	55	51	36	38	12.9731	21.0359	28.9896	10.8292	7.58749	14.1456	19.1688	49.7292	49.5587	33.5165	41.3233	26.2598	1.75392	0.366201	4.7895	1.67199e-06	0.000255187	TRUE	THR	1.01061	0.366203	2.75969	0.0057856	0.0288055	TRUE
ENSMUSG00000085599	Gm13449	predicted_gene_13449	lncRNA	2	34883985	34903458	+	ENSMUST00000153559	34883985	34903458	?	?	molecular_function;biological_process;cellular_component	7	4	10	6	5	16	8	50	19	34	24	7.56763	5.25896	5.46973	6.49754	5.41963	16.1664	9.0206	45.2084	18.463	31.6545	26.0989	16.075	1.70516	0.456123	3.73838	0.000185207	0.00826202	TRUE	THR	2.33089	0.524452	4.44443	8.81259e-06	0.000147112	TRUE
ENSMUSG00000022218	Tgm1	transglutaminase_1,_K_polypeptide	protein_coding	14	55937466	55951383	-	ENSMUST00000002389;ENSMUST00000178034;ENSMUST00000226907;ENSMUST00000227958;ENSMUST00000228123;ENSMUST00000168729	55937476;55937491;55949560;55949569;55949715;55937466	55950545;55950951;55950546;55951383;55950949	21816	NM_019984;NM_001161714;NM_001161715	metal_ion_binding;protein-glutamine_gamma-glutamyltransferase_activity;peptide_cross-linking;identical_protein_binding;positive_regulation_of_keratinocyte_proliferation;keratinocyte_differentiation;positive_regulation_of_cell_cycle;membrane;intrinsic_component_of_membrane	67	96	186	103	90	111	95	412	461	294	238	72.4331	126.215	101.737	111.541	97.5534	112.154	107.12	372.517	447.971	273.718	258.814	189.252	1.6597	0.212516	7.80978	5.72873e-15	1.03077e-11	TRUE	THR	1.76172	0.230226	7.65214	1.97655e-14	5.69447e-12	TRUE
ENSMUSG00000005413	Hmox1	heme_oxygenase_1	protein_coding	8	75820249	75827217	+	ENSMUST00000005548;ENSMUST00000159631	75820249;75823472	75827217;75825669	15368	NM_010442	nucleus;nucleolus;positive_regulation_of_angiogenesis;negative_regulation_of_neuron_apoptotic_process;negative_regulation_of_cell_population_proliferation;cytosol;response_to_estrogen;angiogenesis;regulation_of_DNA-binding_transcription_factor_activity;membrane;integral_component_of_membrane;metal_ion_binding;endoplasmic_reticulum;endoplasmic_reticulum_membrane;perinuclear_region_of_cytoplasm;oxi…	692	632	1382	760	595	757	639	2428	2401	2692	1975	748.115	830.916	755.917	823.022	644.937	764.872	720.52	2195.32	2333.14	2506.29	2147.73	1315.53	1.63649	0.0978005	16.7329	7.54448e-63	1.93448e-58	TRUE	THR	1.56262	0.10536	14.8313	9.19737e-50	5.89575e-46	TRUE
ENSMUSG00000073125	Xlr3b	X-linked_lymphocyte-regulated_3B	protein_coding	X	72235813	72246536	+	ENSMUST00000137641;ENSMUST00000138149;ENSMUST00000101486	72235813;72235817;72235828	72246536;72246535;72246526	574437	?;NM_001081643	?;molecular_function;nucleoplasm;spermatid_development;meiotic_cell_cycle;synaptonemal_complex;positive_regulation_of_synapse_assembly;positive_regulation_of_dendritic_spine_morphogenesis	240	80	203	58	18	150	94	246	259	453	120	259.462	105.179	111.036	62.8096	19.5107	151.56	105.992	222.425	251.68	421.75	130.495	167.445	1.59421	0.612263	2.6038	0.00921973	0.094975	TRUE	THR	0.695429	0.658494	1.05609	0.290927	0.512233	FALSE
ENSMUSG00000110397	Gm45540	predicted_gene_45540	TEC	8	56764339	56767944	+	ENSMUST00000209271	56764339	56767944	?	?	?	68	46	27	46	143	38	98	239	235	202	309	73.5142	60.4781	14.7683	49.8145	155.002	38.3951	110.502	216.096	228.358	188.065	336.024	133.729	1.45363	0.563841	2.57809	0.00993487	0.099669	TRUE	THR	2.3009	0.613939	3.74777	0.000178414	0.0017237	TRUE
ENSMUSG00000102504	Gm21955	predicted_gene,_21955	TEC	4	42714926	42719893	+	ENSMUST00000194137	42714926	42719893	?	?	?	71	29	93	24	50	28	36	115	88	117	99	76.7574	38.1275	50.8685	25.9902	54.1963	28.2912	40.5927	103.979	85.513	108.929	107.658	65.5366	1.44829	0.272629	5.31232	1.08241e-07	2.66865e-05	TRUE	THR	0.87528	0.283338	3.08918	0.00200711	0.0123505	TRUE
ENSMUSG00000042306	S100a14	S100_calcium_binding_protein_A14	protein_coding	3	90434163	90436144	+	ENSMUST00000199538;ENSMUST00000164481;ENSMUST00000167598;ENSMUST00000200565	90434163;90434174;90434177;90434179	90435537;90436144;90436133	66166	?;NM_001163526;NM_001163525;NM_025393	cytoplasm;extracellular_space;calcium_ion_binding;perinuclear_region_of_cytoplasm;calcium-dependent_protein_binding;apoptotic_process;toll-like_receptor_4_signaling_pathway;response_to_lipopolysaccharide;chemokine_receptor_binding;positive_regulation_of_monocyte_chemotaxis;positive_regulation_of_granulocyte_chemotaxis;defense_response_to_bacterium	203	298	366	346	282	372	373	889	1108	1225	926	219.461	391.793	200.192	374.692	305.667	375.868	420.585	803.805	1076.69	1140.49	1006.98	574.202	1.4476	0.201748	7.17529	7.21533e-13	8.40947e-10	TRUE	THR	1.90711	0.219415	8.69177	3.56832e-18	2.03323e-15	TRUE
ENSMUSG00000078922	Tgtp1	T_cell_specific_GTPase_1	protein_coding	11	48876154	48884999	-	ENSMUST00000068063;ENSMUST00000146439;ENSMUST00000132745	48876154;48878308;48878679	48883085;48884999;48883717	21822	NM_011579	response_to_bacterium;cytoplasm;Golgi_apparatus;membrane;hydrolase_activity;endoplasmic_reticulum;nucleotide_binding;immune_response;immune_system_process;GTP_binding;GTPase_activity;innate_immune_response;cellular_response_to_interferon-beta;defense_response;endoplasmic_reticulum_membrane;response_to_interferon-gamma;response_to_virus;response_to_interferon-alpha	76	102	212	181	100	99	106	377	381	493	193	82.1629	134.104	115.958	196.009	108.393	100.029	119.523	340.871	370.232	458.99	209.879	203.287	1.39854	0.267941	5.2196	1.79307e-07	4.105e-05	TRUE	THR	1.64151	0.290848	5.64386	1.66276e-08	8.19902e-07	TRUE
ENSMUSG00000035678	Tnfsf9	tumor_necrosis_factor_(ligand)_superfamily,_member_9	protein_coding	17	57412325	57414757	+	ENSMUST00000039490	57412325	57414757	21950	NM_009404	positive_regulation_of_interferon-gamma_production;regulation_of_cell_population_proliferation;signal_transduction;membrane;integral_component_of_membrane;plasma_membrane;cytokine_activity;extracellular_space;immune_response;tumor_necrosis_factor_receptor_binding;positive_regulation_of_interleukin-6_production;signaling_receptor_binding;myeloid_dendritic_cell_differentiation;positive_regulation_o…	65	60	197	77	89	115	95	266	351	206	249	70.2709	78.8845	107.754	83.3851	96.4695	116.196	107.12	240.509	341.08	191.789	270.776	154.93	1.37151	0.211852	6.47391	9.54982e-11	6.9962e-08	TRUE	THR	1.58789	0.230637	6.88481	5.78654e-12	8.93812e-10	TRUE
ENSMUSG00000091542	Gm17167	predicted_gene_17167	lncRNA	4	42206998	42235313	+	ENSMUST00000169242	42206998	42235313	?	?	?	95	46	145	35	55	37	6	78	52	199	49	102.704	60.4781	79.3111	37.9023	59.616	37.3847	6.76545	70.5251	50.5304	185.272	53.2853	67.6158	1.34365	0.507185	2.64922	0.00806772	0.0876169	TRUE	THR	0.153564	0.537694	0.285597	0.775187	0.885805	FALSE
ENSMUSG00000106933	Gm43621	predicted_gene_43621	TEC	2	36138721	36140742	-	ENSMUST00000202733	36138721	36140742	?	?	?	12	10	30	14	22	31	25	90	68	49	47	12.9731	13.1474	16.4092	15.1609	23.8464	31.3224	28.1894	81.3751	66.0782	45.6197	51.1104	35.0211	1.30993	0.304544	4.3013	1.69801e-05	0.0014809	TRUE	THR	2.07929	0.352769	5.8942	3.76511e-09	2.26622e-07	TRUE
ENSMUSG00000022144	Gdnf	glial_cell_line_derived_neurotrophic_factor	protein_coding	15	7840327	7867056	+	ENSMUST00000022744	7840327	7867056	14573	NM_001301333;NM_010275;NM_001301332;NM_001301357	response_to_wounding;positive_regulation_of_transcription_by_RNA_polymerase_II;positive_regulation_of_cell_population_proliferation;regulation_of_gene_expression;negative_regulation_of_neuron_apoptotic_process;cellular_response_to_dexamethasone_stimulus;transforming_growth_factor_beta_receptor_signaling_pathway;cell_population_proliferation;growth_factor_activity;extracellular_space;Golgi_apparat…	135	98	272	116	104	219	153	462	441	395	283	145.947	128.845	148.777	125.619	112.728	221.277	172.519	417.726	428.537	367.751	307.75	234.316	1.26671	0.203154	6.23525	4.51045e-10	2.75363e-07	TRUE	THR	1.42673	0.220269	6.47722	9.34273e-11	9.85832e-09	TRUE
ENSMUSG00000118456	Gm41381	predicted_gene,_41381	lncRNA	15	89382152	89383672	+	ENSMUST00000238218	89382152	89383672	?	?	?	40	18	76	18	32	37	41	101	70	98	70	43.2436	23.6653	41.57	19.4926	34.6857	37.3847	46.2306	91.321	68.0217	91.2394	76.1219	52.0888	1.24803	0.274431	4.54769	5.42369e-06	0.000599321	TRUE	THR	1.15046	0.292612	3.93169	8.43525e-05	0.000929872	TRUE
ENSMUSG00000008153	Clstn3	calsyntenin_3	protein_coding	6	124407540	124441753	-	ENSMUST00000239139;ENSMUST00000112523;ENSMUST00000008297;ENSMUST00000124998;ENSMUST00000238807;ENSMUST00000143283;ENSMUST00000147947;ENSMUST00000156040;ENSMUST00000150774	124407540;124407718;124408263;124408330;124413731;124415863;124432888;124438569	124410459;124439703;124441753;124410462;124415838;124427131;124434844;124441060	232370	?;NM_001346656;NM_153508	?;membrane;integral_component_of_membrane;Golgi_membrane;Golgi_apparatus;calcium_ion_binding;amyloid-beta_binding;kinesin_binding;synapse;postsynaptic_membrane;cell_projection;homophilic_cell_adhesion_via_plasma_membrane_adhesion_molecules;X11-like_protein_binding;protein_binding;postsynaptic_density;synaptic_transmission,_glutamatergic;cell_junction;plasma_membrane;endoplasmic_reticulum;endoplas…	160	140	193	196	87	136	143	407	396	331	334	172.974	184.064	105.566	212.253	94.3016	137.414	161.243	367.996	384.808	308.166	363.21	226.545	1.23491	0.234146	5.27411	1.33405e-07	3.20321e-05	TRUE	THR	1.21987	0.252589	4.82946	1.36905e-06	3.16822e-05	TRUE
ENSMUSG00000006014	Prg4	proteoglycan_4_(megakaryocyte_stimulating_factor,_articular_superficial_zone_protein)	protein_coding	1	150325163	150341916	-	ENSMUST00000162367;ENSMUST00000161611;ENSMUST00000161320;ENSMUST00000159035;ENSMUST00000006171;ENSMUST00000164600;ENSMUST00000111901;ENSMUST00000111902	150325567;150325620;150331748;150333943;150325163	150341916;150341349	96875	NM_001110146;NM_021400	immune_response;endocytosis;scavenger_receptor_activity;polysaccharide_binding	19	30	71	26	79	32	45	95	66	83	214	20.5407	39.4422	38.8351	28.156	85.6302	32.3328	50.7409	85.896	64.1347	77.2742	232.716	68.6998	1.22298	0.443005	2.76066	0.00576855	0.0721168	TRUE	THR	1.79715	0.484992	3.70553	0.000210951	0.00197193	TRUE
ENSMUSG00000115149	9330188P03Rik	RIKEN_cDNA_9330188P03_gene	lncRNA	14	105826910	105869488	+	ENSMUST00000228796;ENSMUST00000227407;ENSMUST00000228670;ENSMUST00000227476;ENSMUST00000226150;ENSMUST00000228136;ENSMUST00000227651	105826910;105826925;105826983;105827061;105827491	105832362;105869488;105831209;105831341;105831338	380930	?;NR_102319	?	47	35	85	59	67	69	91	183	243	166	139	50.8113	46.0159	46.4927	63.8925	72.6231	69.7175	102.609	165.463	236.132	154.548	151.156	105.406	1.19799	0.210011	5.70439	1.16758e-08	4.21662e-06	TRUE	THR	1.89015	0.236943	7.97725	1.49628e-15	5.32863e-13	TRUE
ENSMUSG00000029378	Areg	amphiregulin	protein_coding	5	91287458	91296291	+	ENSMUST00000031325	91287458	91296291	11839	NM_009704	nucleus;negative_regulation_of_osteoblast_differentiation;positive_regulation_of_cell_population_proliferation;cytoplasm;membrane;integral_component_of_membrane;extracellular_space;cell_surface;plasma_membrane;epidermal_growth_factor_receptor_binding;cytokine_activity;G_protein-coupled_receptor_signaling_pathway;growth_factor_activity;receptor_ligand_activity;response_to_glucocorticoid;positive_r…	172	231	351	219	132	182	180	606	508	468	257	185.948	303.705	191.988	237.16	143.078	183.893	202.963	547.926	493.643	435.715	279.476	291.409	1.19655	0.23511	5.08933	3.59334e-07	7.43038e-05	TRUE	THR	0.958135	0.252731	3.79112	0.00014997	0.00149219	TRUE
ENSMUSG00000024580	Grpel2	GrpE-like_2,_mitochondrial	protein_coding	18	61845495	61859396	-	ENSMUST00000062991;ENSMUST00000238010;ENSMUST00000237466	61845495;61848082;61849001	61859394;61859396;61852293	17714	NM_021296	mitochondrion;protein_folding;mitochondrial_inner_membrane;chaperone_binding;mitochondrial_matrix;protein_homodimerization_activity;adenyl-nucleotide_exchange_factor_activity;unfolded_protein_binding;protein_import_into_mitochondrial_matrix;PAM_complex,_Tim23_associated_import_motor	985	872	1836	1001	1152	1197	1113	3070	2953	2789	2494	1064.87	1146.45	1004.24	1084.01	1248.68	1209.45	1254.99	2775.8	2869.54	2596.6	2712.11	1724.25	1.19129	0.0798995	14.9099	2.84381e-50	3.64591e-46	TRUE	THR	1.35683	0.0865965	15.6684	2.48881e-55	2.12719e-51	TRUE
ENSMUSG00000019852	Arfgef3	ARFGEF_family_member_3	protein_coding	10	18457587	18619697	-	ENSMUST00000215836;ENSMUST00000019999	18457587;18465151	18619697;18619501	?	NM_001033258	membrane;integral_component_of_membrane;regulation_of_catalytic_activity;cytoplasmic_vesicle;guanyl-nucleotide_exchange_factor_activity;actin_cytoskeleton_organization;regulation_of_ARF_protein_signal_transduction;transport_vesicle_membrane;transport_vesicle	275	254	507	367	514	544	683	1641	1309	1144	1237	297.3	333.944	277.315	397.433	557.138	549.657	770.134	1483.74	1272.01	1065.08	1345.18	758.994	1.18393	0.180285	6.56701	5.13364e-11	4.11349e-08	TRUE	THR	2.09568	0.197316	10.6209	2.38129e-26	4.07058e-23	TRUE
ENSMUSG00000035930	Chst4	carbohydrate_sulfotransferase_4	protein_coding	8	110755785	110766372	-	ENSMUST00000109222;ENSMUST00000211894;ENSMUST00000212934	110755785;110756907	110765986;110766372;110766009	26887	NM_011998	membrane;transferase_activity;carbohydrate_metabolic_process;sulfotransferase_activity;Golgi_membrane;integral_component_of_membrane;N-acetylglucosamine_6-O-sulfotransferase_activity;N-acetylglucosamine_metabolic_process;sulfur_compound_metabolic_process;trans-Golgi_network	9	43	89	18	24	61	26	74	105	85	56	9.72981	56.5339	48.6806	19.4926	26.0142	61.6343	29.3169	66.9084	102.033	79.1362	60.8975	50.9434	1.17604	0.448915	2.61975	0.00879944	0.0923296	TRUE	THR	1.009	0.482072	2.09304	0.0363453	0.121077	FALSE
ENSMUSG00000022861	Dgkg	diacylglycerol_kinase,_gamma	protein_coding	16	22287211	22475971	-	ENSMUST00000089925;ENSMUST00000023578;ENSMUST00000137311;ENSMUST00000150553;ENSMUST00000231249	22287211;22287972;22367236;22414378;22472024	22475923;22475971;22475938;22475778;22475939	110197	NM_138650;NM_001346673	cytosol;cytoplasm;membrane;transferase_activity;metal_ion_binding;plasma_membrane;calcium_ion_binding;nucleotide_binding;ATP_binding;signal_transduction;diacylglycerol_kinase_activity;kinase_activity;protein_kinase_C-activating_G_protein-coupled_receptor_signaling_pathway;phosphorylation;cytoskeleton;lipid_metabolic_process;intracellular_signal_transduction;NAD+_kinase_activity;glycerolipid_metab…	25	16	56	18	39	33	30	89	81	63	65	27.0273	21.0359	30.6305	19.4926	42.2731	33.3432	33.8272	80.4709	78.7108	58.6539	70.6846	45.1046	1.16223	0.259988	4.47032	7.81023e-06	0.000801048	TRUE	THR	1.42726	0.28536	5.00162	5.68509e-07	1.53618e-05	TRUE
ENSMUSG00000037071	Scd1	stearoyl-Coenzyme_A_desaturase_1	protein_coding	19	44382894	44396318	-	ENSMUST00000041331;ENSMUST00000236824;ENSMUST00000235741	44382894;44386432;44395124	44396148;44395129;44396318	20249	NM_009127	response_to_bacterium;nucleolus;brown_fat_cell_differentiation;lipid_homeostasis;membrane;integral_component_of_membrane;metal_ion_binding;endoplasmic_reticulum;endoplasmic_reticulum_membrane;intracellular_membrane-bounded_organelle;oxidoreductase_activity;lipid_metabolic_process;defense_response_to_Gram-positive_bacterium;iron_ion_binding;fatty_acid_metabolic_process;fatty_acid_biosynthetic_proc…	12931	17205	46285	18349	18522	27672	34734	69910	56014	71479	49555	13979.6	22620.1	25316.6	19870.6	20076.5	27959.7	39165.2	63210.4	54430.9	66548	53888.9	37006	1.15286	0.226032	5.10044	3.38865e-07	7.122e-05	TRUE	THR	1.52796	0.244157	6.25812	3.89657e-10	3.30835e-08	TRUE
ENSMUSG00000030137	Tuba8	tubulin,_alpha_8	protein_coding	6	121187655	121203813	+	ENSMUST00000032233	121187655	121203813	53857	NM_017379	cytoplasm;nucleotide_binding;microtubule_cytoskeleton;enzyme_binding;cytoskeleton;microtubule;GTPase_activity;structural_constituent_of_cytoskeleton;GTP_binding;microtubule-based_process;microtubule_cytoskeleton_organization;mitotic_cell_cycle;peroxisome;fatty_acid_beta-oxidation;long-chain-3-hydroxyacyl-CoA_dehydrogenase_activity;3-hydroxyacyl-CoA_dehydrogenase_activity;enoyl-CoA_hydratase_activ…	61	86	212	104	98	121	124	279	239	337	246	65.9465	113.068	115.958	112.624	106.225	122.258	139.819	252.263	232.245	313.752	267.514	167.425	1.14864	0.185877	6.17958	6.42738e-10	3.74555e-07	TRUE	THR	1.42862	0.203043	7.03605	1.9776e-12	3.46665e-10	TRUE
ENSMUSG00000063506	Arhgap22	Rho_GTPase_activating_protein_22	protein_coding	14	32935983	33091891	+	ENSMUST00000165792;ENSMUST00000111956;ENSMUST00000131086;ENSMUST00000137590;ENSMUST00000111955;ENSMUST00000140711;ENSMUST00000140166;ENSMUST00000132659	32935983;32938780;32972347;33028075;33041660;33073269;33084254;33084333	32939066;33091891;33065260;33091889;33085237;33086433;33085282	239027	?;NM_153800	?;nucleus;cytoplasm;signal_transduction;cell_differentiation;GTPase_activator_activity;glutamatergic_synapse;angiogenesis;activation_of_GTPase_activity;regulation_of_postsynapse_organization;regulation_of_catalytic_activity	46	17	89	31	46	31	38	119	93	89	52	49.7302	22.3506	48.6806	33.5706	49.8606	31.3224	42.8478	107.596	90.3717	82.8603	56.5477	55.9762	1.10327	0.291114	3.78982	0.000150757	0.00713204	TRUE	THR	1.04144	0.311981	3.33816	0.000843349	0.00609479	TRUE
ENSMUSG00000030022	Adamts9	a_disintegrin-like_and_metallopeptidase_(reprolysin_type)_with_thrombospondin_type_1_motif,_9	protein_coding	6	92749680	92920473	-	ENSMUST00000113438;ENSMUST00000125490;ENSMUST00000130314;ENSMUST00000203690;ENSMUST00000136751;ENSMUST00000167391	92749680;92769991;92822575;92828931;92903212;92749683	92920473;92837126;92837136;92831613;92878422	101401	NM_175314	response_to_bacterium;zinc_ion_binding;metal_ion_binding;extracellular_space;hydrolase_activity;cell_surface;peptidase_activity;proteolysis;intracellular_membrane-bounded_organelle;extracellular_region;endoplasmic_reticulum;metalloendopeptidase_activity;metallopeptidase_activity;extracellular_matrix;endopeptidase_activity;extracellular_matrix_organization;positive_regulation_of_melanocyte_differe…	345	255	958	260	580	795	1287	1828	1699	1524	1728	372.976	335.259	524	281.56	628.678	803.267	1451.19	1652.82	1650.98	1418.87	1879.12	999.884	1.06086	0.411769	2.57635	0.00998485	0.0998914	TRUE	THR	2.00516	0.445633	4.49957	6.80901e-06	0.000118366	TRUE
ENSMUSG00000032688	Malt1	MALT1_paracaspase	protein_coding	18	65564009	65612138	+	ENSMUST00000224056;ENSMUST00000049248;ENSMUST00000224265;ENSMUST00000225085;ENSMUST00000237739;ENSMUST00000236284;ENSMUST00000235209;ENSMUST00000237488;ENSMUST00000224229;ENSMUST00000225659;ENSMUST00000236314;ENSMUST00000236050;ENSMUST00000235999	65564009;65564020;65564033;65564079;65564082;65564445;65577335;65580624;65581956;65584602;65586746;65591531;65603429	65610876;65612138;65593077;65587817;65574289;65582045;65581969;65608323;65588359;65587258;65603609;65593070;65609400	240354	NM_001365019;NM_172833	protein_binding;nucleus;apoptotic_process;cytoplasm;cytosol;regulation_of_apoptotic_process;innate_immune_response;hydrolase_activity;protein_ubiquitination;protein-containing_complex;cysteine-type_endopeptidase_activity;peptidase_activity;proteolysis;immune_system_process;perinuclear_region_of_cytoplasm;positive_regulation_of_NF-kappaB_transcription_factor_activity;identical_protein_binding;ubiq…	861	547	1337	581	677	785	777	2042	1889	1349	1260	930.819	719.163	731.303	629.179	733.819	793.163	876.126	1846.31	1835.61	1255.94	1370.19	1065.6	1.05703	0.161709	6.53661	6.29277e-11	4.88948e-08	TRUE	THR	0.991096	0.174487	5.68005	1.34654e-08	6.79658e-07	TRUE
ENSMUSG00000019990	Pde7b	phosphodiesterase_7B	protein_coding	10	20273750	20600824	-	ENSMUST00000020165;ENSMUST00000169016;ENSMUST00000169404;ENSMUST00000170265;ENSMUST00000164195;ENSMUST00000217240;ENSMUST00000170683;ENSMUST00000166147	20273750;20274674;20276164;20282833;20317274;20355373;20492559	20600824;20424074;20600442;20424216;20322637;20600778	29863	NM_013875;NM_001347366	metal_ion_binding;hydrolase_activity;signal_transduction;phosphoric_diester_hydrolase_activity;3',5'-cyclic-nucleotide_phosphodiesterase_activity;3',5'-cyclic-AMP_phosphodiesterase_activity;cAMP_catabolic_process;cAMP-mediated_signaling	270	212	618	291	348	372	435	965	922	716	723	291.894	278.725	338.029	315.131	377.207	375.868	490.495	872.522	895.943	666.606	786.231	517.15	1.0479	0.151731	6.90627	4.97572e-12	4.47023e-09	TRUE	THR	1.40527	0.165173	8.50786	1.77169e-17	8.2596e-15	TRUE
ENSMUSG00000024486	Hbegf	heparin-binding_EGF-like_growth_factor	protein_coding	18	36637980	36648858	-	ENSMUST00000025363;ENSMUST00000237621;ENSMUST00000236520	36637980;36645623;36645732	36648858;36648420;36648828	15200	NM_010415	positive_regulation_of_cell_population_proliferation;positive_regulation_of_cell_growth;positive_regulation_of_protein_kinase_B_signaling;membrane;integral_component_of_membrane;extracellular_space;plasma_membrane;heparin_binding;cell_surface;integral_component_of_plasma_membrane;extracellular_region;epidermal_growth_factor_receptor_binding;growth_factor_activity;receptor_ligand_activity;cell_mig…	655	417	1818	610	991	1355	902	2299	2530	2239	1694	708.114	548.247	994.397	660.583	1074.17	1369.09	1017.07	2078.68	2458.5	2084.54	1842.15	1348.69	1.03821	0.217222	4.77952	1.75715e-06	0.000266599	TRUE	THR	1.49261	0.235112	6.34851	2.17413e-10	1.99809e-08	TRUE
ENSMUSG00000019856	Fam184a	family_with_sequence_similarity_184,_member_A	protein_coding	10	53509241	53627219	-	ENSMUST00000020003;ENSMUST00000218780;ENSMUST00000217939;ENSMUST00000218659;ENSMUST00000171807;ENSMUST00000165986;ENSMUST00000163761;ENSMUST00000169866;ENSMUST00000164393;ENSMUST00000218682;ENSMUST00000168949;ENSMUST00000170839	53509241;53509462;53509465;53509466;53509726;53509730;53511032;53514276;53573093	53627219;53523794;53525260;53531195;53570919;53531129;53575439;53523176;53514365;53551326;53555150;53627005	75906	NM_001081428	molecular_function;biological_process	184	240	406	257	339	294	294	790	641	669	603	198.921	315.538	222.071	278.311	367.451	297.057	331.507	714.293	622.884	622.849	655.736	420.602	1.03796	0.148255	7.00116	2.53852e-12	2.41075e-09	TRUE	THR	1.42357	0.161864	8.79484	1.43255e-18	8.959e-16	TRUE
ENSMUSG00000025352	Gdf11	growth_differentiation_factor_11	protein_coding	10	128718164	128727587	-	ENSMUST00000026408	128718164	128727587	?	NM_010272	protein_binding;SMAD_protein_signal_transduction;negative_regulation_of_cell_differentiation;negative_regulation_of_cell_population_proliferation;skeletal_system_development;nucleoplasm;growth_factor_activity;extracellular_space;protein-containing_complex;intracellular_membrane-bounded_organelle;extracellular_region;cytokine_activity;camera-type_eye_morphogenesis;roof_of_mouth_development;anterio…	53	34	155	31	61	74	64	221	110	129	69	57.2978	44.7012	84.7808	33.5706	66.1195	74.7695	72.1648	199.821	106.891	120.101	75.0345	85.0229	1.0269	0.333172	3.0822	0.00205479	0.0383735	TRUE	THR	0.994967	0.35898	2.77165	0.00557737	0.0280026	TRUE
ENSMUSG00000030041	M1ap	meiosis_1_associated_protein	protein_coding	6	82923883	83007290	+	ENSMUST00000113980;ENSMUST00000204891;ENSMUST00000144906	82923883;83003319;83005232	83007164;83007290;83006804	110958	NM_033079	spermatogenesis;cytoplasm;integral_component_of_membrane;cell_differentiation;identical_protein_binding;molecular_function;female_gamete_generation;chromatin_assembly;RNA_processing;meiosis_I;male_meiosis_chromosome_separation	56	59	143	123	50	126	60	212	265	181	145	60.5411	77.5697	78.2172	133.2	54.1963	127.31	67.6545	191.684	257.511	168.514	157.681	124.916	1.01857	0.27936	3.64607	0.000266279	0.0105365	TRUE	THR	1.42445	0.305017	4.67008	3.01075e-06	6.04059e-05	TRUE
ENSMUSG00000037405	Icam1	intercellular_adhesion_molecule_1	protein_coding	9	20927281	20940113	+	ENSMUST00000215003;ENSMUST00000086399	20927281	20932300;20940113	15894	?;NM_010493	?;sensory_perception_of_sound;cellular_response_to_leukemia_inhibitory_factor;extracellular_exosome;cellular_response_to_glucose_stimulus;establishment_of_endothelial_intestinal_barrier;protein-containing_complex_binding;membrane;integral_component_of_membrane;immunological_synapse;extracellular_space;external_side_of_plasma_membrane;plasma_membrane;cell_surface;integral_component_of_plasma_membr…	2384	1684	7286	2454	3216	3955	4151	9194	8208	7630	5979	2577.32	2214.02	3985.25	2657.49	3485.91	3996.13	4680.56	8312.92	7976.03	7103.64	6501.9	4862.83	1.01237	0.20002	5.06134	4.16328e-07	8.47228e-05	TRUE	THR	1.35207	0.216149	6.25526	3.96846e-10	3.33624e-08	TRUE
ENSMUSG00000033855	Ston1	stonin_1	protein_coding	17	88905112	88970014	+	ENSMUST00000137138;ENSMUST00000153613;ENSMUST00000064035;ENSMUST00000150023;ENSMUST00000132384;ENSMUST00000112216;ENSMUST00000163588	88905112;88905124;88933983;88934037;88934261;88934792	88943257;88952750;88956124;88970014;88944963;88945062;88953152	77057	?;NM_029858	?;protein_binding;platelet-derived_growth_factor_receptor_signaling_pathway;cytoplasm;membrane;endocytosis;cytoplasmic_vesicle;synaptic_vesicle;regulation_of_endocytosis;cell_leading_edge;synaptic_vesicle_endocytosis;clathrin-coated_pit;ruffle_assembly;vesicle-mediated_transport;cell_projection;clathrin-coated_vesicle;focal_adhesion_assembly;clathrin_adaptor_activity;substrate-dependent_cell_migr…	188	90	539	155	242	298	271	560	523	544	506	203.245	118.327	294.818	167.853	262.31	301.099	305.573	506.334	508.219	506.472	550.253	338.591	0.998122	0.242245	4.1203	3.78383e-05	0.00273737	TRUE	THR	1.32016	0.262741	5.02457	5.04556e-07	1.40014e-05	TRUE
ENSMUSG00000028121	Bcar3	breast_cancer_anti-estrogen_resistance_3	protein_coding	3	122087785	122323840	+	ENSMUST00000196134;ENSMUST00000200544;ENSMUST00000029766;ENSMUST00000197590;ENSMUST00000197073;ENSMUST00000199358;ENSMUST00000197956;ENSMUST00000198659;ENSMUST00000199344;ENSMUST00000197959	122087785;122213406;122213427;122213472;122277372;122298324;122301713;122304778;122305871;122318295	122220797;122220515;122323840;122265250;122302097;122302098;122306398;122306586;122316859;122319054	29815	?;NM_013867;NM_001355264	?;cytoplasm;membrane;cell_junction;signal_transduction;guanyl-nucleotide_exchange_factor_activity;small_GTPase_mediated_signal_transduction;focal_adhesion;positive_regulation_of_MAPK_cascade;phosphotyrosine_residue_binding;kinase_binding;positive_regulation_of_GTPase_activity;positive_regulation_of_DNA_replication;positive_regulation_of_peptidyl-serine_phosphorylation;positive_regulation_of_epide…	488	320	1269	628	795	829	812	1561	1831	1880	1504	527.572	420.717	694.109	680.076	861.722	837.62	915.591	1411.41	1779.25	1750.31	1635.53	1046.72	0.997047	0.156343	6.37729	1.80247e-10	1.24911e-07	TRUE	THR	1.57928	0.169999	9.28993	1.54387e-20	1.58345e-17	TRUE
ENSMUSG00000059674	Cdh24	cadherin-like_24	protein_coding	14	54868688	54878821	-	ENSMUST00000067784;ENSMUST00000227124	54868688;54870010	54878821;54874998	239096	NM_199470	membrane;integral_component_of_membrane;metal_ion_binding;plasma_membrane;calcium_ion_binding;cell_adhesion;cell-cell_adhesion;cell-cell_junction;homophilic_cell_adhesion_via_plasma_membrane_adhesion_molecules;cell_morphogenesis;cell-cell_adhesion_via_plasma-membrane_adhesion_molecules;cadherin_binding;cell-cell_junction_assembly;calcium-dependent_cell-cell_adhesion_via_plasma_membrane_cell_adhes…	81	67	184	80	105	89	81	227	228	185	147	87.5683	88.0877	100.643	86.6339	113.812	89.9255	91.3336	205.246	221.556	172.238	159.856	128.809	0.993345	0.166706	5.95866	2.54308e-09	1.16829e-06	TRUE	THR	1.03273	0.179339	5.75853	8.48491e-09	4.51372e-07	TRUE
ENSMUSG00000021789	Sftpa1	surfactant_associated_protein_A1	protein_coding	14	40853739	40858409	+	ENSMUST00000022314;ENSMUST00000170719	40853739;40853745	40856433;40858409	20387	?;NM_023134	collagen_trimer;carbohydrate_binding;response_to_hypoxia;circadian_rhythm;response_to_hormone;response_to_lipopolysaccharide;response_to_retinoic_acid;response_to_vitamin_A;positive_regulation_of_phagocytosis;response_to_glucocorticoid;response_to_hyperoxia;response_to_interleukin-6;response_to_epidermal_growth_factor;cellular_response_to_mechanical_stimulus;cellular_response_to_nitric_oxide;extr…	44028	40626	95221	48988	60566	61851	52123	137101	120283	123615	108120	47598.3	53412.7	52083.3	53050.3	65649.1	62494.2	58772.6	123962	116884	115087	117576	78779	0.980559	0.0822659	11.9194	9.38004e-33	6.01284e-29	TRUE	THR	1.21394	0.0888671	13.6601	1.75674e-42	7.50743e-39	TRUE
ENSMUSG00000009092	Derl3	Der1-like_domain_family,_member_3	protein_coding	10	75729247	75731775	+	ENSMUST00000009236;ENSMUST00000217811;ENSMUST00000219568;ENSMUST00000218506;ENSMUST00000218932;ENSMUST00000218718;ENSMUST00000219994;ENSMUST00000220190	75729247;75729249;75729256;75729265;75729268;75729456;75730408	75731775;75729926;75731651;75729848;75729947;75731251;75731128	?	NM_024440;NM_001358985;NM_001358984;NM_001358983	protein-containing_complex_binding;membrane;integral_component_of_membrane;endoplasmic_reticulum;endoplasmic_reticulum_membrane;response_to_stress;integral_component_of_endoplasmic_reticulum_membrane;endoplasmic_reticulum_unfolded_protein_response;ubiquitin-dependent_ERAD_pathway;signal_recognition_particle_binding;misfolded_protein_binding;protein_N-linked_glycosylation_via_asparagine;negative_r…	70	70	177	46	78	42	27	106	112	120	84	75.6763	92.0319	96.8142	49.8145	84.5463	42.4367	30.4445	95.8418	108.835	111.722	91.3463	79.9554	0.976628	0.26173	3.73143	0.000190399	0.00838834	TRUE	THR	0.20586	0.272096	0.756571	0.449307	0.661803	FALSE
ENSMUSG00000009628	Tex15	testis_expressed_gene_15	protein_coding	8	34006766	34075610	+	ENSMUST00000149399;ENSMUST00000124496;ENSMUST00000124501;ENSMUST00000009772	34006766;34007352;34060572	34047370;34063586;34075610	104271	?;NM_031374	male_meiotic_nuclear_division;homologous_chromosome_pairing_at_meiosis;regulation_of_double-strand_break_repair_via_homologous_recombination;spermatogenesis;homeostasis_of_number_of_cells_within_a_tissue;nucleus;cytoplasm;DNA_repair;cellular_response_to_DNA_damage_stimulus;meiotic_cell_cycle;cell_differentiation;gene_silencing_by_RNA;protein_binding;negative_regulation_of_transposition;synaptonem…	102	78	182	110	210	215	175	387	402	389	350	110.271	102.55	99.5491	119.122	227.625	217.236	197.326	349.913	390.639	362.165	380.61	232.455	0.961499	0.176065	5.46106	4.73303e-08	1.31913e-05	TRUE	THR	1.83518	0.197128	9.30959	1.28331e-20	1.37106e-17	TRUE
ENSMUSG00000037846	Rtkn2	rhotekin_2	protein_coding	10	67815400	67895570	+	ENSMUST00000068994;ENSMUST00000147556;ENSMUST00000123147;ENSMUST00000118160;ENSMUST00000117086;ENSMUST00000105437	67815435;67815528;67879798;67815400;67815545;67815428	67895567;67895570;67886876;67879698;67878128;67879694	170799	?;NM_001359318;NM_001359319	molecular_function;nucleus;positive_regulation_of_cell_population_proliferation;cytoplasm;signal_transduction;plasma_membrane;positive_regulation_of_NF-kappaB_transcription_factor_activity;hemopoiesis;positive_regulation_of_NIK/NF-kappaB_signaling;negative_regulation_of_intrinsic_apoptotic_signaling_pathway	3481	1881	6044	2744	4174	3388	3744	6602	7689	9459	6557	3763.28	2473.03	3305.91	2971.54	4524.31	3423.23	4221.64	5969.32	7471.7	8806.47	7130.45	4914.62	0.956337	0.173555	5.51027	3.58284e-08	1.09e-05	TRUE	THR	1.20692	0.18754	6.43553	1.23045e-10	1.25132e-08	TRUE
ENSMUSG00000038600	Atp6v0a4	ATPase,_H+_transporting,_lysosomal_V0_subunit_A4	protein_coding	6	38025418	38101521	-	ENSMUST00000132736;ENSMUST00000114908;ENSMUST00000040259;ENSMUST00000135594;ENSMUST00000144752;ENSMUST00000138385;ENSMUST00000130816	38025418;38028216;38055850;38065654;38070615	38028496;38086484;38101521;38032088;38060307;38074120;38101424	140494	?;NM_080467	?;sensory_perception_of_sound;ossification;membrane;integral_component_of_membrane;plasma_membrane;ion_transport;endosome;apical_plasma_membrane;apical_part_of_cell;proton-transporting_ATPase_activity,_rotational_mechanism;proton_transmembrane_transport;proton-transporting_V-type_ATPase,_V0_domain;ATPase_binding;brush_border;vacuolar_acidification;vacuolar_proton-transporting_V-type_ATPase_comple…	35	42	106	76	105	135	156	327	204	292	202	37.8382	55.2191	57.9791	82.3022	113.812	136.404	175.902	295.663	198.235	271.856	219.666	149.534	0.956209	0.232844	4.10664	4.0145e-05	0.0028514	TRUE	THR	2.28157	0.265979	8.57801	9.653e-18	4.85319e-15	TRUE
ENSMUSG00000028862	Map3k6	mitogen-activated_protein_kinase_kinase_kinase_6	protein_coding	4	132968129	132980240	+	ENSMUST00000030677;ENSMUST00000123612;ENSMUST00000127681;ENSMUST00000134895	132968129;132974513;132974589;132978160	132980240;132975380;132975408;132980239	53608	NM_016693	protein_kinase_activity;ATP_binding;protein_phosphorylation;metal_ion_binding;nucleotide_binding;protein_serine/threonine_kinase_activity;magnesium_ion_binding;MAP_kinase_kinase_kinase_activity;protein_serine/threonine/tyrosine_kinase_activity;protein_serine_kinase_activity;MAPK_cascade;intracellular_signal_transduction	445	349	1579	514	1064	943	1212	1965	2001	2152	1914	481.085	458.845	863.67	556.623	1153.3	952.806	1366.62	1776.69	1944.45	2003.54	2081.39	1239.91	0.95413	0.250447	3.8097	0.000139134	0.00684941	TRUE	THR	1.69486	0.271315	6.24684	4.18842e-10	3.49822e-08	TRUE
ENSMUSG00000022123	Scel	sciellin	protein_coding	14	103750778	103850233	+	ENSMUST00000227322;ENSMUST00000095576	103750778;103750857	103850233	64929	?;NM_022886	metal_ion_binding;cytoplasm;membrane;perinuclear_region_of_cytoplasm;epidermis_development;positive_regulation_of_canonical_Wnt_signaling_pathway;embryo_development_ending_in_birth_or_egg_hatching;keratinocyte_differentiation;response_to_mechanical_stimulus	662	449	1340	463	913	715	699	1651	1571	1555	1238	715.682	590.319	732.944	501.394	989.625	722.435	788.175	1492.78	1526.6	1447.73	1346.27	986.723	0.953809	0.17252	5.52868	3.22648e-08	1.0089e-05	TRUE	THR	1.09484	0.18652	5.86981	4.36302e-09	2.5777e-07	TRUE
ENSMUSG00000043439	Epop	elongin_BC_and_polycomb_repressive_complex_2_associated_protein	protein_coding	11	97518215	97520528	-	ENSMUST00000052281	97518215	97520528	103551	NM_175332	protein_binding;nucleus;chromosome;chromatin_organization;regulation_of_transcription_by_RNA_polymerase_II;chromatin_binding;neuron_fate_commitment;stem_cell_differentiation;elongin_complex;ESC/E(Z)_complex;histone_H2B_conserved_C-terminal_lysine_deubiquitination	96	129	318	161	172	227	203	450	426	399	362	103.785	169.602	173.937	174.351	186.435	229.36	228.898	406.876	413.961	371.475	393.659	259.303	0.953113	0.16352	5.82871	5.58561e-09	2.17001e-06	TRUE	THR	1.40335	0.179492	7.81849	5.34606e-15	1.65155e-12	TRUE
ENSMUSG00000075304	Sp5	trans-acting_transcription_factor_5	protein_coding	2	70305267	70308073	+	ENSMUST00000100043	70305267	70308073	64406	NM_022435	sequence-specific_DNA_binding;post-anal_tail_morphogenesis;nucleus;DNA_binding;metal_ion_binding;RNA_polymerase_II_cis-regulatory_region_sequence-specific_DNA_binding;regulation_of_transcription_by_RNA_polymerase_II;DNA-binding_transcription_factor_activity,_RNA_polymerase_II-specific;DNA-binding_transcription_repressor_activity,_RNA_polymerase_II-specific;RNA_polymerase_II_transcription_regulato…	29	33	92	50	63	112	61	195	186	123	99	31.3516	43.3865	50.3215	54.1462	68.2874	113.165	68.7821	176.313	180.743	114.515	107.658	91.6972	0.92704	0.271818	3.41052	0.000648385	0.0186899	TRUE	THR	1.78247	0.304466	5.85443	4.78662e-09	2.7894e-07	TRUE
ENSMUSG00000000402	Egfl6	EGF-like-domain,_multiple_6	protein_coding	X	165306003	165368716	-	ENSMUST00000000412	165306003	165368716	54156	NM_019397	membrane;calcium_ion_binding;extracellular_region;cell_differentiation;extracellular_matrix;cell_adhesion;basement_membrane;integrin_binding;positive_regulation_of_cell-substrate_adhesion;extracellular_matrix_organization	743	453	1487	792	1021	1339	1213	2532	2352	2294	2017	803.25	595.578	813.349	857.676	1106.69	1352.92	1367.75	2289.35	2285.53	2135.75	2193.4	1436.48	0.92636	0.153826	6.02213	1.72134e-09	8.65429e-07	TRUE	THR	1.59119	0.167111	9.52177	1.70248e-21	1.98424e-18	TRUE
ENSMUSG00000021823	Vcl	vinculin	protein_coding	14	20979466	21083744	+	ENSMUST00000226113;ENSMUST00000022369;ENSMUST00000224380	20979466;21072071	21048849;21083744;21077285	22330	?;NM_009502	?;protein_binding;axon_extension;cytoplasm;membrane;cell_junction;plasma_membrane;protein-containing_complex;cell_adhesion;focal_adhesion;actin_binding;membrane_raft;cytoskeleton;sarcolemma;cell-cell_junction;cell-cell_contact_zone;structural_molecule_activity;actin_filament_binding;small_GTPase_binding;actin_cytoskeleton;adherens_junction;protein_localization_to_cell_surface;Z_disc;lamellipodium…	746	541	2019	815	1055	1293	1278	3156	2374	1838	2023	806.493	711.275	1104.34	882.583	1143.54	1306.45	1441.04	2853.55	2306.91	1711.2	2199.92	1497.03	0.926341	0.195375	4.74136	2.12292e-06	0.00030442	TRUE	THR	1.3729	0.211478	6.49194	8.47403e-11	9.20689e-09	TRUE
ENSMUSG00000078606	Gvin2	GTPase,_very_large_interferon_inducible,_family_member_2	protein_coding	7	105544346	105603174	-	ENSMUST00000106766;ENSMUST00000176467;ENSMUST00000176994;ENSMUST00000176969	105544346;105552726;105576239	105603147;105603165;105603174;105603160	100042856	NM_001243040;NM_001243039	molecular_function;biological_process;cellular_component;nucleus;cytoplasm;nucleotide_binding;GTP_binding;cytosol	83	79	183	157	108	106	99	259	195	406	141	89.7305	103.865	100.096	170.019	117.064	107.102	111.63	234.179	189.489	377.992	153.331	159.5	0.918626	0.262269	3.50262	0.000460715	0.0148035	TRUE	THR	1.28771	0.285608	4.50865	6.52426e-06	0.000114346	TRUE
ENSMUSG00000055980	Irs1	insulin_receptor_substrate_1	protein_coding	1	82210822	82269137	-	ENSMUST00000069799	82210822	82269137	16367	NM_010570	insulin_receptor_binding;insulin_receptor_signaling_pathway;cellular_response_to_stimulus;phosphotyrosine_residue_binding;insulin-like_growth_factor_receptor_binding;signaling_receptor_complex_adaptor_activity;phosphatidylinositol_3-kinase_binding;positive_regulation_of_glucose_metabolic_process;phosphatidylinositol_3-kinase_signaling;positive_regulation_of_fatty_acid_beta-oxidation;response_to_i…	173	88	210	146	176	131	200	382	354	325	309	187.029	115.697	114.864	158.107	190.771	132.362	225.515	345.392	343.995	302.58	336.024	222.94	0.911542	0.194712	4.68149	2.84797e-06	0.00037722	TRUE	THR	1.25959	0.212336	5.93207	2.99143e-09	1.84008e-07	TRUE
ENSMUSG00000025650	Col7a1	collagen,_type_VII,_alpha_1	protein_coding	9	108782654	108813943	+	ENSMUST00000112070;ENSMUST00000192424;ENSMUST00000127905;ENSMUST00000126780;ENSMUST00000149142;ENSMUST00000198997;ENSMUST00000138588;ENSMUST00000026740	108782654;108783555;108796732;108798761;108804404;108811722;108811955;108782813	108813943;108784483;108797410;108809283;108806257;108813581;108812984	12836	NM_007738	extracellular_space;extracellular_region;serine-type_endopeptidase_inhibitor_activity;negative_regulation_of_endopeptidase_activity;collagen-containing_extracellular_matrix;cell_adhesion;basement_membrane;collagen_trimer;peptidase_inhibitor_activity;negative_regulation_of_peptidase_activity;identical_protein_binding;extracellular_matrix_structural_constituent_conferring_tensile_strength;protein_b…	546	273	1377	423	504	655	582	1461	1129	1061	882	590.275	358.924	753.182	458.077	546.299	661.811	656.249	1320.99	1097.09	987.806	959.136	762.713	0.910482	0.207678	4.3841	1.16466e-05	0.00111015	TRUE	THR	0.938319	0.224289	4.18352	2.8703e-05	0.00038332	TRUE
ENSMUSG00000050777	Tmem37	transmembrane_protein_37	protein_coding	1	119995107	120001804	-	ENSMUST00000056089	119995107	120001804	170706	NM_019432	membrane;integral_component_of_membrane;ion_transport;voltage-gated_ion_channel_activity;regulation_of_ion_transmembrane_transport;calcium_channel_activity;calcium_ion_transport;calcium_ion_transmembrane_transport	210	145	594	219	259	309	256	528	500	640	490	227.029	190.637	324.902	237.16	280.737	312.213	288.659	477.401	485.869	595.849	532.853	359.392	0.902561	0.167465	5.38956	7.06296e-08	1.84797e-05	TRUE	THR	1.06377	0.181386	5.86471	4.49926e-09	2.646e-07	TRUE
ENSMUSG00000052271	Bhlha15	basic_helix-loop-helix_family,_member_a15	protein_coding	5	144127104	144131259	+	ENSMUST00000060747	144127104	144131259	17341	NM_010800	nucleus;positive_regulation_of_transcription_by_RNA_polymerase_II;DNA_binding;RNA_polymerase_II_cis-regulatory_region_sequence-specific_DNA_binding;regulation_of_transcription_by_RNA_polymerase_II;DNA-binding_transcription_factor_activity,_RNA_polymerase_II-specific;G_protein-coupled_receptor_signaling_pathway;protein_dimerization_activity;identical_protein_binding;glucose_homeostasis;neuron_diff…	32	26	142	54	94	109	58	141	191	167	147	34.5949	34.1833	77.6702	58.4779	101.889	110.133	65.3993	127.488	185.602	155.479	159.856	100.979	0.901585	0.288357	3.12663	0.00176823	0.0347612	TRUE	THR	1.64356	0.31924	5.14836	2.6278e-07	8.14744e-06	TRUE
ENSMUSG00000042807	Hecw2	HECT,_C2_and_WW_domain_containing_E3_ubiquitin_protein_ligase_2	protein_coding	1	53846035	54234327	-	ENSMUST00000120904;ENSMUST00000150677;ENSMUST00000152870;ENSMUST00000146850;ENSMUST00000097741;ENSMUST00000087659	53846035;53871851;53878176;53980655;53969972;53846041	54233207;53880330;53905671;54234327;54234193	329152	?;NM_172655;NM_001001883	cytoplasm;transferase_activity;ubiquitin-protein_transferase_activity;protein_polyubiquitination;cytoskeleton;protein_ubiquitination;proteasome-mediated_ubiquitin-dependent_protein_catabolic_process;spindle;ubiquitin_protein_ligase_activity;mitotic_spindle;positive_regulation_of_protein_catabolic_process;regulation_of_mitotic_metaphase/anaphase_transition;regulation_of_dendrite_morphogenesis;nega…	430	199	853	343	816	735	1008	1620	1432	1491	1472	464.869	261.633	466.568	371.443	884.484	742.643	1136.6	1464.75	1391.53	1388.14	1600.73	924.854	0.898812	0.269819	3.33117	0.000864824	0.0222482	TRUE	THR	1.87457	0.292824	6.40169	1.53665e-10	1.48684e-08	TRUE
ENSMUSG00000045868	Gvin1	GTPase,_very_large_interferon_inducible_1	protein_coding	7	105755763	105814533	-	ENSMUST00000006667;ENSMUST00000183409	105755763	105814517;105814533	74558	NM_001039160;NM_029000	nucleus;cytoplasm;GTP_binding	120	79	193	110	163	96	103	297	176	383	135	129.731	103.865	105.566	119.122	176.68	96.9983	116.14	268.538	171.026	356.579	146.807	162.823	0.891784	0.276475	3.22555	0.00125731	0.0283043	TRUE	THR	1.0628	0.299389	3.54991	0.000385358	0.00320915	TRUE
ENSMUSG00000029188	Slc34a2	solute_carrier_family_34_(sodium_phosphate),_member_2	protein_coding	5	53195423	53229006	+	ENSMUST00000170523;ENSMUST00000094787;ENSMUST00000147243	53195423;53206694;53206695	53218743;53229006;53223642	20531	?;NM_011402	membrane;integral_component_of_membrane;symporter_activity;ion_transport;plasma_membrane;transmembrane_transport;sodium_ion_transport;sodium_ion_transmembrane_transport;sodium:phosphate_symporter_activity;sodium-dependent_phosphate_transport;plasma_membrane_region;in_utero_embryonic_development;apical_plasma_membrane;brush_border;vesicle;protein_domain_specific_binding;phosphate_ion_binding;sodiu…	14798	10310	42605	17947	24222	31813	25339	62016	50835	48603	41883	15998	13555	23303.8	19435.2	26254.9	32143.8	28571.6	56072.9	49398.3	45250.1	45545.9	32320.9	0.883244	0.183639	4.80968	1.51175e-06	0.000237809	TRUE	THR	1.47744	0.198384	7.44735	9.52309e-14	2.32554e-11	TRUE
ENSMUSG00000033792	Atp7a	ATPase,_Cu++_transporting,_alpha_polypeptide	protein_coding	X	105070882	105168532	+	ENSMUST00000055941;ENSMUST00000113557;ENSMUST00000133875;ENSMUST00000134363	105070928;105070882;105158843;105150538	105168532;105168523;105166051;105161915	?	NM_001109757;NM_009726	ATP_binding;membrane;integral_component_of_membrane;Golgi_apparatus;metal_ion_binding;nucleotide_binding;ATP_hydrolysis_activity;regulation_of_biological_quality;copper_ion_binding;ATPase-coupled_cation_transmembrane_transporter_activity;cation_transport;trans-Golgi_network;small_GTPase_binding;copper-dependent_protein_binding;chaperone_binding;P-type_monovalent_copper_transporter_activity;cuprou…	169	116	157	183	251	200	240	517	467	390	406	182.704	152.51	85.8748	198.175	272.066	202.08	270.618	467.455	453.802	363.096	441.507	280.899	0.872606	0.211161	4.13243	3.58949e-05	0.00262217	TRUE	THR	1.63781	0.232119	7.05592	1.71467e-12	3.03213e-10	TRUE
ENSMUSG00000032350	Gclc	glutamate-cysteine_ligase,_catalytic_subunit	protein_coding	9	77661817	77701767	+	ENSMUST00000034905;ENSMUST00000216315;ENSMUST00000216848	77661817;77671265;77673424	77701767;77688544;77686827	14629	NM_010295	protein_binding;negative_regulation_of_apoptotic_process;negative_regulation_of_neuron_apoptotic_process;protein-containing_complex_binding;cytosol;negative_regulation_of_hepatic_stellate_cell_activation;catalytic_activity;nucleotide_binding;ATP_binding;magnesium_ion_binding;ligase_activity;response_to_heat;glutathione_biosynthetic_process;negative_regulation_of_protein_ubiquitination;negative_re…	6411	6801	11003	6744	5981	6658	6364	15634	14451	12440	9967	6930.87	8941.55	6018.34	7303.24	6482.97	6727.23	7175.89	14135.8	14042.6	11581.8	10838.7	9107.18	0.869819	0.135854	6.40261	1.52742e-10	1.0879e-07	TRUE	THR	0.794322	0.146712	5.41415	6.1581e-08	2.38519e-06	TRUE
ENSMUSG00000029674	Limk1	LIM-domain_containing,_protein_kinase	protein_coding	5	134684893	134717452	-	ENSMUST00000015137;ENSMUST00000111233;ENSMUST00000134093;ENSMUST00000138590;ENSMUST00000137897;ENSMUST00000132027	134684893;134684894;134685053;134688848;134692798;134697027	134717452;134707102;134707074;134693059;134697273;134717428	16885	NM_010717;NM_001305875	protein_binding;nucleus;nuclear_speck;protein_phosphorylation;cytoplasm;cytosol;protein_kinase_activity;ATP_binding;transferase_activity;metal_ion_binding;nucleotide_binding;Golgi_apparatus;perinuclear_region_of_cytoplasm;focal_adhesion;kinase_activity;phosphorylation;cytoskeleton;cell_projection;membrane;lamellipodium;neuron_projection;protein_serine/threonine_kinase_activity;protein_serine/thre…	338	191	1024	324	355	580	552	1085	972	840	771	365.409	251.116	560.1	350.867	384.794	586.031	622.421	981.022	944.53	782.052	838.428	606.07	0.867122	0.239064	3.62716	0.000286553	0.0110323	TRUE	THR	1.16971	0.258758	4.52047	6.17014e-06	0.000109882	TRUE
ENSMUSG00000036273	Lrrk2	leucine-rich_repeat_kinase_2	protein_coding	15	91557378	91700323	+	ENSMUST00000060642;ENSMUST00000140734;ENSMUST00000156900;ENSMUST00000133743;ENSMUST00000137657;ENSMUST00000172797	91557378;91623151;91656548;91664581;91692441;91698831	91700323;91673313;91662694;91700229;91700322	66725	NM_025730	mitochondrion;protein_binding;mitochondrion_organization;reactive_oxygen_species_metabolic_process;synapse;ribonucleoprotein_complex;regulation_of_gene_expression;protein_phosphorylation;cytoplasm;regulation_of_neuron_maturation;cytosol;axon;cellular_response_to_starvation;neuron_death;negative_regulation_of_neuron_projection_development;protein_kinase_activity;ATP_binding;membrane;cell_junction;…	1590	1155	2478	1577	2248	2259	2254	4836	4666	3390	3907	1718.93	1518.53	1355.4	1707.77	2436.67	2282.49	2541.55	4372.56	4534.13	3156.14	4248.69	2715.71	0.862953	0.153752	5.61263	1.99271e-08	6.903e-06	TRUE	THR	1.41417	0.166466	8.49527	1.97481e-17	9.04215e-15	TRUE
ENSMUSG00000069892	9930111J21Rik2	RIKEN_cDNA_9930111J21_gene_2	protein_coding	11	48906701	48942069	-	ENSMUST00000101295;ENSMUST00000093152;ENSMUST00000132768	48906701;48928487;48930248	48942052;48942069;48941949	245240	?;NM_173434	molecular_function;biological_process;cellular_component;membrane;GTP_binding;GTPase_activity;defense_response;cellular_response_to_interferon-beta;endoplasmic_reticulum_membrane	527	300	500	308	678	433	589	1223	1003	998	860	569.735	394.422	273.487	333.54	734.902	437.503	664.142	1105.8	974.653	929.153	935.212	668.413	0.862544	0.250608	3.4418	0.000577859	0.0173094	TRUE	THR	1.26069	0.271346	4.64606	3.38334e-06	6.67838e-05	TRUE
ENSMUSG00000024810	Il33	interleukin_33	protein_coding	19	29902514	29938118	+	ENSMUST00000120388;ENSMUST00000144528;ENSMUST00000177518;ENSMUST00000025724;ENSMUST00000136850	29902514;29902515;29902532;29923190;29929216	29938118;29929477;29936375;29938104;29930213	77125	NM_001360725;NM_133775;NM_001164724	nucleus;positive_regulation_of_gene_expression;negative_regulation_of_transcription_by_RNA_polymerase_II;cytoplasm;positive_regulation_of_oligodendrocyte_differentiation;nucleoplasm;chromosome;intracellular_membrane-bounded_organelle;cytoplasmic_vesicle;extracellular_region;cytokine_activity;extracellular_space;protein_binding;regulation_of_sensory_perception_of_pain;positive_regulation_of_chemok…	1101	890	3089	1510	2260	3264	2418	6159	5453	3747	3582	1190.28	1170.12	1689.6	1635.21	2449.67	3297.94	2726.48	5568.77	5298.89	3488.51	3895.27	2946.43	0.852307	0.218521	3.90034	9.60561e-05	0.00534001	TRUE	THR	1.75574	0.236507	7.42362	1.13961e-13	2.70562e-11	TRUE
ENSMUSG00000037855	Zfp365	zinc_finger_protein_365	protein_coding	10	67721933	67748492	-	ENSMUST00000064656;ENSMUST00000138543;ENSMUST00000127869;ENSMUST00000132870	67721933;67732524;67725783;67721998	67748492;67748265;67734837;67737167	216049	NM_178679	positive_regulation_of_oligodendrocyte_differentiation;negative_regulation_of_neuron_projection_development;telomere_maintenance;cytoplasm;metal_ion_binding;nervous_system_development;microtubule_organizing_center;intracellular_membrane-bounded_organelle;cytoskeleton;centriolar_satellite;identical_protein_binding;protein_homodimerization_activity;centrosome;regulation_of_neuron_projection_develop…	262	222	623	250	233	310	258	491	619	590	401	283.246	291.873	340.764	270.731	252.555	313.224	290.914	443.946	601.506	549.299	436.07	370.375	0.849025	0.140694	6.03453	1.59424e-09	8.1756e-07	TRUE	THR	0.728141	0.150966	4.82321	1.41267e-06	3.24864e-05	TRUE
ENSMUSG00000027952	Pmvk	phosphomevalonate_kinase	protein_coding	3	89361848	89376320	+	ENSMUST00000198440;ENSMUST00000029564;ENSMUST00000107410;ENSMUST00000184515	89361848;89366425;89366638;89366878	89376316;89376320;89376311;89376313	68603	NM_001310640;NM_026784;NM_027348	cytosol;cytoplasm;transferase_activity;nucleotide_binding;ATP_binding;kinase_activity;phosphorylation;lipid_metabolic_process;steroid_metabolic_process;cholesterol_metabolic_process;steroid_biosynthetic_process;cholesterol_biosynthetic_process;sterol_biosynthetic_process;phosphomevalonate_kinase_activity;isopentenyl_diphosphate_biosynthetic_process,_mevalonate_pathway;response_to_cholesterol	623	660	2397	995	1160	1317	869	2595	2057	2174	1778	673.519	867.729	1311.09	1077.51	1257.36	1330.69	979.862	2346.32	1998.87	2024.03	1933.5	1436.41	0.83769	0.183107	4.57486	4.76536e-06	0.000551634	TRUE	THR	1.123	0.198052	5.67023	1.42608e-08	7.14182e-07	TRUE
ENSMUSG00000107743	Gm44087	predicted_gene,_44087	TEC	6	146277915	146279684	+	ENSMUST00000204247	146277915	146279684	?	?	?	285	168	517	236	310	305	259	479	534	667	472	308.111	220.877	282.785	255.57	336.017	308.172	292.042	433.096	518.908	620.987	513.279	371.804	0.807544	0.149932	5.38608	7.20106e-08	1.86507e-05	TRUE	THR	0.941537	0.162278	5.802	6.55285e-09	3.62116e-07	TRUE
ENSMUSG00000020044	Timp3	tissue_inhibitor_of_metalloproteinase_3	protein_coding	10	86136236	86185370	+	ENSMUST00000020234;ENSMUST00000151134;ENSMUST00000136045;ENSMUST00000132307	86136236;86136418;86136420;86138718	86185370;86142645;86162698;86179845	21859	NM_011595	cytoplasm;metal_ion_binding;extracellular_space;extracellular_region;zinc_ion_binding;negative_regulation_of_endopeptidase_activity;cellular_response_to_organic_substance;negative_regulation_of_ERK1_and_ERK2_cascade;enzyme_inhibitor_activity;metalloendopeptidase_inhibitor_activity;peptidase_inhibitor_activity;negative_regulation_of_peptidase_activity;protease_binding;extracellular_matrix;response…	1741	1426	5892	1751	2265	2912	2671	5824	5011	3970	3708	1882.18	1874.82	3222.77	1896.2	2455.09	2942.28	3011.75	5265.87	4869.38	3696.13	4032.29	3195.34	0.793661	0.204116	3.88828	0.000100956	0.00548434	TRUE	THR	0.93948	0.220515	4.2604	2.04066e-05	0.000287803	TRUE
ENSMUSG00000024421	Lama3	laminin,_alpha_3	protein_coding	18	12466876	12716070	+	ENSMUST00000092070;ENSMUST00000188815	12466876;12637256	12716070	16774	NM_010680;NM_001347461	cell_adhesion;extracellular_region;signaling_receptor_binding;endoplasmic_reticulum;cell-cell_adhesion;basement_membrane;regulation_of_cell_migration;extracellular_matrix_structural_constituent;regulation_of_cell_adhesion;cell_migration;integrin_binding;integrin-mediated_signaling_pathway;collagen-containing_extracellular_matrix;axon_guidance;animal_organ_morphogenesis;tissue_development;regulati…	942	503	2054	799	1169	1366	1503	2565	2395	2325	2029	1018.39	661.315	1123.48	865.256	1267.11	1380.2	1694.74	2319.19	2327.31	2164.61	2206.45	1548.01	0.792276	0.197004	4.02162	5.77999e-05	0.00366874	TRUE	THR	1.26824	0.213225	5.94791	2.71591e-09	1.698e-07	TRUE
ENSMUSG00000066571	Garre1	granule_associated_Rac_and_RHOG_effector_1	protein_coding	7	33936132	34012976	-	ENSMUST00000108074;ENSMUST00000206399;ENSMUST00000205264;ENSMUST00000206245;ENSMUST00000205581;ENSMUST00000206018;ENSMUST00000132975;ENSMUST00000146025;ENSMUST00000205618;ENSMUST00000085592	33936132;33937005;33938546;33939547;33953467;33983383;33984902;33984988;34011492;33936139	34012976;34012947;33944730;33944541;33956644;34012975;34012970;34004937;34012933;33985024	233103	NM_172741;NM_001382305	P-body;small_GTPase_binding;CCR4-NOT_complex_binding;Rac_protein_signal_transduction	713	333	1336	568	787	783	886	1708	1576	1280	1256	770.817	437.809	730.756	615.101	853.05	791.142	999.031	1544.32	1531.46	1191.7	1365.84	984.639	0.790038	0.189926	4.15972	3.18637e-05	0.00238894	TRUE	THR	1.12033	0.20559	5.44933	5.05607e-08	2.04484e-06	TRUE
ENSMUSG00000028024	Enpep	glutamyl_aminopeptidase	protein_coding	3	129062824	129126369	-	ENSMUST00000029658;ENSMUST00000170918;ENSMUST00000164443;ENSMUST00000169240;ENSMUST00000165217	129062824;129063926;129070242;129070413;129092243	129126369;129125913;129074752;129102683	13809	NM_007934	cell_migration;angiogenesis;cell_population_proliferation;membrane;integral_component_of_membrane;zinc_ion_binding;metal_ion_binding;plasma_membrane;external_side_of_plasma_membrane;hydrolase_activity;peptidase_activity;proteolysis;apical_plasma_membrane;cytoplasm;apical_part_of_cell;metallopeptidase_activity;aminopeptidase_activity;cytoplasmic_vesicle;metalloaminopeptidase_activity;signal_transd…	1879	1160	3792	1852	2535	2757	2852	5794	4666	4416	4289	2031.37	1525.1	2074.12	2005.57	2747.75	2785.67	3215.84	5238.75	4534.13	4111.36	4664.1	3175.8	0.786352	0.153691	5.11646	3.11319e-07	6.65212e-05	TRUE	THR	1.30379	0.166306	7.83969	4.51665e-15	1.44764e-12	TRUE
ENSMUSG00000026640	Plxna2	plexin_A2	protein_coding	1	194300526	194499177	+	ENSMUST00000194398;ENSMUST00000027952;ENSMUST00000125381;ENSMUST00000135664;ENSMUST00000124785	194300526;194302133;194327164;194446875;194487018	194303175;194499177;194342320;194468936;194496535	18845	?;NM_008882	?;membrane;integral_component_of_membrane;plasma_membrane;signal_transduction;integral_component_of_plasma_membrane;semaphorin_receptor_activity;semaphorin-plexin_signaling_pathway;protein_binding;identical_protein_binding;centrosome_localization;regulation_of_GTPase_activity;collagen-containing_extracellular_matrix;regulation_of_cell_migration;regulation_of_cell_shape;somitogenesis;cell_surface_…	715	521	1460	706	737	890	1120	1730	1621	1565	1681	772.98	684.98	798.581	764.544	798.854	899.255	1262.88	1564.21	1575.19	1457.04	1828.01	1127.87	0.786214	0.156315	5.02966	4.91344e-07	9.61721e-05	TRUE	THR	1.09277	0.169267	6.45592	1.07566e-10	1.11214e-08	TRUE
ENSMUSG00000106874	Gm20186	predicted_gene,_20186	lncRNA	6	18845909	18848206	-	ENSMUST00000201775;ENSMUST00000202542;ENSMUST00000202148	18845909;18845911;18846294	18846762;18848206;18846763	?	?	?	867	1021	2303	1240	1535	1187	1532	2582	3102	2217	2572	937.305	1342.35	1259.68	1342.83	1663.83	1199.34	1727.44	2334.56	3014.33	2064.06	2796.94	1789.33	0.783088	0.167682	4.67008	3.01079e-06	0.000384078	TRUE	THR	1.11318	0.181397	6.13671	8.42489e-10	6.24343e-08	TRUE
ENSMUSG00000104713	Gbp6	guanylate_binding_protein_6	protein_coding	5	105418568	105441564	-	ENSMUST00000200045;ENSMUST00000196520;ENSMUST00000199944	105418568;105420277;105420279	105441550;105441562;105441564	100702	?;NM_194336	cellular_response_to_lipopolysaccharide;response_to_bacterium;cellular_response_to_interferon-gamma;GTPase_activity;GTP_binding;defense_response_to_Gram-positive_bacterium;defense_response_to_protozoan;cytoplasmic_vesicle;cellular_response_to_interferon-beta;adhesion_of_symbiont_to_host;symbiont-containing_vacuole_membrane;cellular_response_to_cytokine_stimulus	177	154	380	190	131	167	149	269	209	598	160	191.353	202.47	207.85	205.755	141.994	168.737	168.009	243.221	203.093	556.747	173.993	223.929	0.783075	0.303999	2.57592	0.00999746	0.0999186	TRUE	THR	0.553623	0.327239	1.6918	0.0906842	0.23628	FALSE
ENSMUSG00000009900	Wnt3a	wingless-type_MMTV_integration_site_family,_member_3A	protein_coding	11	59138859	59181578	-	ENSMUST00000010044	59138859	59181578	22416	NM_009522	protein_binding;in_utero_embryonic_development;Wnt_signaling_pathway;positive_regulation_of_gene_expression;positive_regulation_of_transcription_by_RNA_polymerase_II;positive_regulation_of_cell_population_proliferation;canonical_Wnt_signaling_pathway;negative_regulation_of_fat_cell_differentiation;BMP_signaling_pathway;osteoblast_differentiation;cell_population_proliferation;post-anal_tail_morpho…	155	100	413	133	165	220	228	316	290	438	370	167.569	131.474	225.9	144.029	178.848	222.288	257.087	285.717	281.804	407.784	402.359	245.896	0.779737	0.223324	3.49151	0.000480305	0.0152231	TRUE	THR	0.964517	0.241854	3.98801	6.66289e-05	0.000767586	TRUE
ENSMUSG00000005958	Ephb3	Eph_receptor_B3	protein_coding	16	21023505	21042055	+	ENSMUST00000006112;ENSMUST00000232407;ENSMUST00000161063;ENSMUST00000231316;ENSMUST00000159575;ENSMUST00000160053	21023505;21029274;21029845;21031167;21035567;21040436	21042054;21033591;21041717;21033256;21042055;21041437	13845	NM_010143	cell_migration;protein_kinase_activity;ATP_binding;protein_phosphorylation;membrane;integral_component_of_membrane;transferase_activity;plasma_membrane;integral_component_of_plasma_membrane;nucleotide_binding;nervous_system_development;kinase_activity;phosphorylation;cell_projection;dendrite;protein_serine/threonine/tyrosine_kinase_activity;protein_tyrosine_kinase_activity;transmembrane_receptor_…	1205	1003	2597	1149	1038	1279	1020	2150	2199	2383	1703	1302.71	1318.69	1420.49	1244.28	1125.12	1292.3	1150.13	1943.96	2136.85	2218.61	1851.94	1545.92	0.760435	0.0889331	8.55064	1.22408e-17	2.85332e-14	TRUE	THR	0.595617	0.0956154	6.2293	4.68524e-10	3.80473e-08	TRUE
ENSMUSG00000085133	B930095G15Rik	RIKEN_cDNA_B930095G15_gene	lncRNA	14	121486118	121491383	+	ENSMUST00000130256	121486118	121491383	?	NR_155502	?	261	157	328	177	164	178	199	362	326	285	369	282.165	206.414	179.407	191.677	177.764	179.851	224.387	327.309	316.787	265.339	401.271	250.216	0.759978	0.1776	4.27916	1.87604e-05	0.00159813	TRUE	THR	0.562784	0.190221	2.95858	0.00309064	0.0174361	TRUE
ENSMUSG00000055407	Map6	microtubule-associated_protein_6	protein_coding	7	98916654	98986344	+	ENSMUST00000122101;ENSMUST00000207883;ENSMUST00000208978;ENSMUST00000127492;ENSMUST00000208924;ENSMUST00000208605;ENSMUST00000209094;ENSMUST00000068973;ENSMUST00000107100	98916654;98916696;98917179;98917613;98918339;98917553	98986343;98986344;98921473;98969559;98969789	17760	?;NM_010837;NM_001048167;NM_001043355	cytoplasm;cytoskeleton;microtubule;microtubule_binding;calmodulin_binding;microtubule_cytoskeleton_organization;axon;membrane;Golgi_apparatus;perinuclear_region_of_cytoplasm;cytoplasmic_vesicle;cell_projection;dendrite;neuron_projection;transport_vesicle_membrane;dendrite_morphogenesis;regulation_of_microtubule_cytoskeleton_organization;positive_regulation_of_axonogenesis;axon_cytoplasm;cis-Golgi…	335	222	1142	315	434	534	522	932	767	948	731	362.165	291.873	624.643	341.121	470.424	539.553	588.594	842.685	745.323	882.602	794.93	589.447	0.751594	0.222438	3.37889	0.000727799	0.0201964	TRUE	THR	0.930153	0.24053	3.86709	0.000110141	0.00114942	TRUE
ENSMUSG00000053007	Creb5	cAMP_responsive_element_binding_protein_5	protein_coding	6	53264255	53677361	+	ENSMUST00000205222;ENSMUST00000203528;ENSMUST00000205200;ENSMUST00000204143;ENSMUST00000204861;ENSMUST00000204748;ENSMUST00000204245;ENSMUST00000203575;ENSMUST00000204136;ENSMUST00000211679;ENSMUST00000203487;ENSMUST00000047450;ENSMUST00000205120;ENSMUST00000204096;ENSMUST00000203641	53264255;53264271;53264280;53264303;53264306;53264313;53267408;53287856;53550285;53550360;53550361	53368394;53677361;53371662;53374200;53265692;53365810;53589081;53625991;53392013;53411170;53671803;53677352;53590573;53587436	231991	?;NM_001327821;NM_172728	?;nucleus;DNA_binding;DNA-binding_transcription_factor_activity;regulation_of_transcription,_DNA-templated;intracellular_membrane-bounded_organelle;sequence-specific_double-stranded_DNA_binding;positive_regulation_of_transcription,_DNA-templated	160	110	332	183	315	375	527	839	688	588	525	172.974	144.622	181.595	198.175	341.437	378.899	594.232	758.597	668.556	547.437	570.914	414.313	0.751344	0.254289	2.95468	0.00312989	0.0495086	TRUE	THR	1.93194	0.278604	6.93437	4.08026e-12	6.49826e-10	TRUE
ENSMUSG00000040451	Sgms1	sphingomyelin_synthase_1	protein_coding	19	32100127	32367114	-	ENSMUST00000099514;ENSMUST00000142618;ENSMUST00000236410;ENSMUST00000152340;ENSMUST00000134415;ENSMUST00000124012;ENSMUST00000151822;ENSMUST00000149107;ENSMUST00000141655;ENSMUST00000131768;ENSMUST00000149934;ENSMUST00000124483;ENSMUST00000126332;ENSMUST00000141252;ENSMUST00000151289	32100127;32100130;32101162;32101545;32101547;32135656;32137461;32137558;32137570;32137699;32196157;32197987;32200718;32266679;32100128	32365912;32326716;32254364;32254352;32137623;32367114;32173828;32216212;32300629;32254326;32225409;32266979;32216226;32365863;32188413	208449	NM_144792;NM_001362423;NM_001168525;NM_001168526	positive_regulation_of_gene_expression;inflammatory_response;membrane;integral_component_of_membrane;transferase_activity;Golgi_membrane;Golgi_apparatus;integral_component_of_plasma_membrane;kinase_activity;phosphorylation;lipid_metabolic_process;phosphotransferase_activity,_for_other_substituted_phosphate_groups;sphingolipid_metabolic_process;apoptotic_process;integral_component_of_endoplasmic_r…	1167	1002	2817	1271	1893	2180	1794	3537	3343	3398	2992	1261.63	1317.37	1540.82	1376.4	2051.87	2202.67	2022.87	3198.04	3248.52	3163.59	3253.67	2239.77	0.748969	0.137947	5.42939	5.65472e-08	1.52624e-05	TRUE	THR	1.22619	0.14942	8.20634	2.28042e-16	9.28132e-14	TRUE
ENSMUSG00000050953	Gja1	gap_junction_protein,_alpha_1	protein_coding	10	56253426	56278609	+	ENSMUST00000068581;ENSMUST00000218760;ENSMUST00000217789;ENSMUST00000220204;ENSMUST00000220194;ENSMUST00000218834;ENSMUST00000218444;ENSMUST00000220069	56253426;56253428;56253545;56253641;56254538;56255184	56266511;56256846;56263728;56278609;56263813	14609	NM_010288	mitochondrion;protein_binding;in_utero_embryonic_development;nucleus;negative_regulation_of_gene_expression;positive_regulation_of_gene_expression;apoptotic_process;cardiac_conduction;cytoplasm;negative_regulation_of_cell_population_proliferation;cytosol;regulation_of_apoptotic_process;osteoblast_differentiation;negative_regulation_of_cardiac_muscle_cell_proliferation;nucleoplasm;membrane;integra…	1184	1193	2858	1654	1953	2532	2290	4845	4182	3558	3110	1280.01	1568.49	1563.25	1791.16	2116.91	2558.33	2582.15	4380.69	4063.81	3312.55	3381.99	2599.94	0.742575	0.145567	5.10126	3.37402e-07	7.122e-05	TRUE	THR	1.3636	0.157707	8.64645	5.31255e-18	2.89828e-15	TRUE
ENSMUSG00000036492	Rnf39	ring_finger_protein_39	protein_coding	17	37253810	37258878	+	ENSMUST00000040498;ENSMUST00000173072;ENSMUST00000174669	37253810;37253947;37255970	37258878;37256507;37258178	386454	NM_001099632	metal_ion_binding;innate_immune_response;cytoplasm;regulation_of_gene_expression;ubiquitin_protein_ligase_activity;protein_ubiquitination;protein_binding	243	144	596	261	283	338	334	604	533	670	455	262.705	189.323	325.996	282.643	306.751	341.515	376.61	546.117	517.937	623.78	494.792	388.015	0.739806	0.164837	4.48811	7.18572e-06	0.000745947	TRUE	THR	1.05998	0.179185	5.91557	3.30725e-09	2.00909e-07	TRUE
ENSMUSG00000062778	Chia1	chitinase,_acidic_1	protein_coding	3	106020545	106039436	+	ENSMUST00000079132;ENSMUST00000139086;ENSMUST00000143128	106020545;106020706;106029770	106039436;106036247;106035863	81600	NM_023186	extracellular_region;cytoplasm;extracellular_space;hydrolase_activity;hydrolase_activity,_acting_on_glycosyl_bonds;metabolic_process;hydrolase_activity,_hydrolyzing_O-glycosyl_compounds;carbohydrate_metabolic_process;immune_system_process;inflammatory_response;chitin_binding;kinase_binding;production_of_molecular_mediator_involved_in_inflammatory_response;chitin_catabolic_process;positive_regulat…	1376	1297	2568	2210	2782	2555	3135	5477	4907	4837	4587	1487.58	1705.22	1404.63	2393.26	3015.48	2581.57	3534.95	4952.13	4768.32	4503.32	4988.16	3212.24	0.737323	0.126064	5.84881	4.95094e-09	2.04753e-06	TRUE	THR	1.64947	0.13689	12.0496	1.94929e-33	5.55354e-30	TRUE
ENSMUSG00000112148	Lilrb4a	leukocyte_immunoglobulin-like_receptor,_subfamily_B,_member_4A	protein_coding	10	51367052	51372707	+	ENSMUST00000217705;ENSMUST00000219388;ENSMUST00000219175;ENSMUST00000219848;ENSMUST00000220402;ENSMUST00000218340;ENSMUST00000078778;ENSMUST00000220182;ENSMUST00000220226;ENSMUST00000220166;ENSMUST00000218617;ENSMUST00000218217;ENSMUST00000219029;ENSMUST00000218753	51367052;51367059;51367066;51367067;51367070;51367093;51367094;51367101;51367114;51369218;51369611;51371312	51372697;51370319;51372684;51370944;51372694;51372692;51372707;51370204;51372690;51372705;51372602	14728	?;NM_001291894;NM_013532	membrane;integral_component_of_membrane;response_to_wounding;cellular_response_to_lipopolysaccharide;inflammatory_response;inflammatory_response_to_antigenic_stimulus;negative_regulation_of_interleukin-10_production;response_to_lipopolysaccharide;plasma_membrane;external_side_of_plasma_membrane;cell_surface;immune_system_process;negative_regulation_of_IP-10_production;negative_regulation_of_MAPK_…	235	86	498	164	209	193	246	482	385	361	288	254.056	113.068	272.393	177.599	226.541	195.007	277.383	435.809	374.119	336.096	313.187	270.478	0.736355	0.241861	3.04453	0.00233041	0.041467	TRUE	THR	0.76545	0.261104	2.93159	0.00337235	0.0187612	TRUE
ENSMUSG00000037605	Adgrl3	adhesion_G_protein-coupled_receptor_L3	protein_coding	5	81167985	81972980	+	ENSMUST00000147226;ENSMUST00000132375;ENSMUST00000149280;ENSMUST00000136104;ENSMUST00000148923;ENSMUST00000140356;ENSMUST00000117253;ENSMUST00000120128;ENSMUST00000121707;ENSMUST00000132634;ENSMUST00000153264;ENSMUST00000127046;ENSMUST00000118078;ENSMUST00000120144;ENSMUST00000120445;ENSMUST00000120673;ENSMUST00000118034;ENSMUST00000118442;ENSMUST00000121641;ENSMUST00000117985;ENSMUST00000120292;…	81167985;81168418;81168599;81168602;81168843;81169046;81169049;81169087;81169440;81169638;81169639;81169657;81457720;81457721;81457729;81457759;81457784;81793836;81807791;81808150;81871825;81919505;81939408;81457872	81536631;81944481;81836590;81836587;81215801;81615457;81940825;81944492;81944482;81345434;81708898;81943194;81494214;81943063;81943734;81943563;81836369;81809146;81873906;81972980;81941442	319387	?;NM_001359829;NM_001359828;NM_001359831;NM_001347367;NM_001359830;NM_001359834;NM_001359826;NM_001359833;NM_001347368;NM_001347369;NM_001359832;NM_001347371;NM_198702	?;membrane;integral_component_of_membrane;plasma_membrane;transmembrane_signaling_receptor_activity;G_protein-coupled_receptor_signaling_pathway;G_protein-coupled_receptor_activity;signal_transduction;axon;cell_surface_receptor_signaling_pathway;carbohydrate_binding;protein_binding;cell_junction;metal_ion_binding;integral_component_of_plasma_membrane;calcium_ion_binding;neuron_migration;cell_proj…	240	121	473	170	208	211	220	498	387	287	325	259.462	159.084	258.718	184.097	225.457	213.194	248.066	450.276	376.063	267.201	353.423	272.276	0.733163	0.196623	3.72877	0.000192419	0.00843386	TRUE	THR	0.672213	0.21173	3.17485	0.00149912	0.00970189	TRUE
ENSMUSG00000106957	Gm43085	predicted_gene_43085	TEC	5	90951120	90954251	+	ENSMUST00000202859	90951120	90954251	?	?	?	2729	2213	6031	2578	3232	3992	3716	7941	5955	5590	5450	2950.3	2909.52	3298.79	2791.78	3503.25	4033.51	4190.07	7180	5786.7	5204.37	5926.63	4343.17	0.731015	0.141982	5.14864	2.6238e-07	5.83285e-05	TRUE	THR	0.980248	0.153451	6.38802	1.68047e-10	1.61382e-08	TRUE
ENSMUSG00000023959	Clic5	chloride_intracellular_channel_5	protein_coding	17	44445659	44591059	+	ENSMUST00000239215;ENSMUST00000024755;ENSMUST00000233193	44445659;44499471;44547993	44587122;44591059;44562606	224796	?;NM_172621	cytoplasm;membrane;ion_transport;glutathione_metabolic_process;voltage-gated_ion_channel_activity;regulation_of_ion_transmembrane_transport;chloride_channel_activity;ion_transmembrane_transport;sensory_perception_of_sound;chloride_transport;chloride_channel_complex;protein_binding;integral_component_of_membrane;Golgi_apparatus;plasma_membrane;microtubule_organizing_center;apical_plasma_membrane;a…	8046	5402	17013	7870	12703	12672	11848	21526	19975	22523	18799	8698.45	7102.23	9305.65	8522.61	13769.1	12803.8	13359.5	19463.1	19410.5	20969.2	20443.1	13986.1	0.7285	0.148147	4.9174	8.77027e-07	0.000150925	TRUE	THR	1.2618	0.16009	7.88181	3.22672e-15	1.0745e-12	TRUE
ENSMUSG00000046733	Gprc5a	G_protein-coupled_receptor,_family_C,_group_5,_member_A	protein_coding	6	135042649	135061707	+	ENSMUST00000050104	135042649	135061707	232431	NM_181444	membrane;integral_component_of_membrane;plasma_membrane;G_protein-coupled_receptor_signaling_pathway;G_protein-coupled_receptor_activity;nucleolus;vesicle;intracellular_membrane-bounded_organelle	8651	7715	21049	9832	11116	14007	11611	20416	22440	23307	18800	9352.51	10143.2	11513.2	10647.3	12048.9	14152.7	13092.3	18459.5	21805.8	21699.2	20444.2	14850.8	0.722542	0.11105	6.50644	7.69543e-11	5.80348e-08	TRUE	THR	0.99481	0.119987	8.29098	1.12315e-16	4.7211e-14	TRUE
ENSMUSG00000058317	Ube2e2	ubiquitin-conjugating_enzyme_E2E_2	protein_coding	14	3575429	3896121	+	ENSMUST00000124353;ENSMUST00000150727;ENSMUST00000176931;ENSMUST00000176062;ENSMUST00000177398;ENSMUST00000177259;ENSMUST00000151926;ENSMUST00000144873;ENSMUST00000176555;ENSMUST00000076133;ENSMUST00000176843;ENSMUST00000175643;ENSMUST00000135381;ENSMUST00000176672	3575429;3575920;3575978;3576003;3576051;3576282;3576417;3581247;3581255;3581303;3581399;3804546;3872455	3839361;3896119;3872562;3831241;3839303;3839373;3882808;3583329;3896121;3895402;3895333;3895655	218793	?;NM_001360327;NM_144839;NM_001360328	?;transferase_activity;nucleotide_binding;ATP_binding;nucleus;ubiquitin_conjugating_enzyme_activity;protein_polyubiquitination;protein_ubiquitination;ubiquitin-protein_transferase_activity;protein_K48-linked_ubiquitination;cellular_response_to_DNA_damage_stimulus;positive_regulation_of_G1/S_transition_of_mitotic_cell_cycle;protein_K11-linked_ubiquitination;protein_K63-linked_ubiquitination;ISG15-…	297	285	672	302	275	359	306	642	538	575	516	321.084	374.701	367.566	327.043	298.08	362.733	345.038	580.476	522.795	535.333	561.127	417.816	0.72228	0.101707	7.10159	1.23328e-12	1.3176e-09	TRUE	THR	0.632391	0.108702	5.81767	5.96739e-09	3.36285e-07	TRUE
ENSMUSG00000032712	Resf1	retroelement_silencing_factor_1	protein_coding	6	149210912	149237161	+	ENSMUST00000130664;ENSMUST00000046689;ENSMUST00000190785;ENSMUST00000189932;ENSMUST00000100765;ENSMUST00000137983;ENSMUST00000185930;ENSMUST00000203348;ENSMUST00000127680;ENSMUST00000187881;ENSMUST00000189837	149210912;149210926;149210954;149210972;149211071;149211226;149212914;149218832;149226154;149226956	149228169;149237161;149230475;149236428;149211953;149226987;149215864;149227465;149227271;149237156	67246	?;NM_026054;NM_001289662;NM_001289661	?;response_to_bacterium;nucleus;histone_methyltransferase_binding;positive_regulation_of_DNA_methylation-dependent_heterochromatin_assembly;negative_regulation_of_single_stranded_viral_RNA_replication_via_double_stranded_DNA_intermediate;gamma-tubulin_complex	2552	2152	3605	2820	3698	2643	3522	5386	5929	6073	5784	2758.94	2829.32	1971.84	3053.84	4008.36	2670.48	3971.32	4869.85	5761.44	5654.05	6289.84	3985.39	0.720179	0.162073	4.44356	8.8483e-06	0.000882991	TRUE	THR	1.16426	0.175242	6.64373	3.05837e-11	3.77018e-09	TRUE
ENSMUSG00000030787	Lyve1	lymphatic_vessel_endothelial_hyaluronan_receptor_1	protein_coding	7	110449814	110462446	-	ENSMUST00000033050;ENSMUST00000209319	110449814;110452878	110462446;110462160	114332	NM_053247	membrane;integral_component_of_membrane;plasma_membrane;cell_periphery;cell_adhesion;transmembrane_signaling_receptor_activity;hyaluronic_acid_binding;glycosaminoglycan_catabolic_process;positive_regulation_of_cellular_extravasation	1915	1569	6025	2316	4586	4691	3909	7495	6219	8887	5772	2070.29	2062.83	3295.51	2508.05	4970.89	4739.78	4407.69	6776.74	6043.24	8273.93	6276.79	4675.07	0.719162	0.216403	3.32326	0.000889726	0.0226361	TRUE	THR	1.46552	0.233966	6.26382	3.75666e-10	3.21082e-08	TRUE
ENSMUSG00000026639	Lamb3	laminin,_beta_3	protein_coding	1	192890007	193026186	+	ENSMUST00000194407;ENSMUST00000194677;ENSMUST00000192322;ENSMUST00000162977;ENSMUST00000193128;ENSMUST00000016315;ENSMUST00000162180;ENSMUST00000159955;ENSMUST00000161526	192890007;192890033;192890040;192890058;192955646;192984301;192984529;192984551;193003003	192891246;193026186;193008300;192936782;192962889;192985727;193026183;193008299	16780	?;NM_008484;NM_001277928	?;protein-containing_complex_binding;brown_fat_cell_differentiation;extracellular_region;cell_adhesion;basement_membrane;extracellular_matrix_structural_constituent;cell_migration;collagen-containing_extracellular_matrix;animal_organ_morphogenesis;tissue_development;substrate_adhesion-dependent_cell_spreading;basement_membrane_assembly;laminin_complex;laminin-5_complex;endodermal_cell_differentia…	787	565	2382	902	1215	1551	1341	2409	2352	2518	1870	850.818	742.829	1302.89	976.797	1316.97	1567.13	1512.08	2178.14	2285.53	2344.29	2033.54	1555.55	0.718572	0.184929	3.88567	0.000102047	0.00553191	TRUE	THR	1.19137	0.200186	5.95131	2.65999e-09	1.67579e-07	TRUE
ENSMUSG00000031351	Zfp185	zinc_finger_protein_185	protein_coding	X	72030945	72075149	+	ENSMUST00000114546;ENSMUST00000134588;ENSMUST00000164800	72030966;72031859;72030945	72075149;72041011	22673	NM_001109043;NM_009549	metal_ion_binding;actin_filament_binding;actin_cytoskeleton	227	177	476	257	277	349	279	572	553	590	409	245.408	232.709	260.359	278.311	300.248	352.629	314.593	517.184	537.371	549.299	444.769	366.626	0.717901	0.114946	6.24557	4.22259e-10	2.70679e-07	TRUE	THR	1.05183	0.125775	8.36276	6.12694e-17	2.66273e-14	TRUE
ENSMUSG00000021108	Prkch	protein_kinase_C,_eta	protein_coding	12	73631570	73824959	+	ENSMUST00000221153;ENSMUST00000021527;ENSMUST00000119092;ENSMUST00000220898	73631570;73631571;73631617;73695695	73824950;73824959;73808316;73698671	?	?;NM_001313977;NM_008856	?;protein_phosphorylation;cytoplasm;cytosol;protein_kinase_activity;ATP_binding;transferase_activity;metal_ion_binding;plasma_membrane;nucleotide_binding;protein_serine/threonine_kinase_activity;kinase_activity;phosphorylation;enzyme_binding;membrane;cell_differentiation;cell-cell_junction;intracellular_signal_transduction;protein_binding;protein_serine/threonine/tyrosine_kinase_activity;protein_…	627	346	1784	470	737	951	874	1461	1323	1455	1277	677.844	454.9	975.8	508.974	798.854	960.889	985.5	1320.99	1285.61	1354.63	1388.68	973.879	0.717144	0.228678	3.13604	0.00171245	0.0341243	TRUE	THR	0.924289	0.247196	3.73909	0.00018469	0.00177299	TRUE
ENSMUSG00000043467	Zbtb37	zinc_finger_and_BTB_domain_containing_37	protein_coding	1	160830492	160862419	-	ENSMUST00000162226;ENSMUST00000163079;ENSMUST00000160056;ENSMUST00000159250;ENSMUST00000171748;ENSMUST00000177003;ENSMUST00000172044	160830492;160836364;160836370;160846829;160846993;160860008;160845326	160862419;160862404;160862418;160861854;160862386;160861829	240869	?;NM_001356489;NM_173424	RNA_polymerase_II_cis-regulatory_region_sequence-specific_DNA_binding;DNA-binding_transcription_repressor_activity,_RNA_polymerase_II-specific;negative_regulation_of_transcription_by_RNA_polymerase_II;regulation_of_transcription_by_RNA_polymerase_II;nucleoplasm;sequence-specific_double-stranded_DNA_binding;protein_binding	393	316	318	410	475	250	430	796	696	665	701	424.869	415.458	173.937	443.999	514.865	252.6	484.857	719.718	676.33	619.125	762.307	498.915	0.711712	0.265796	2.67767	0.0074137	0.0834668	TRUE	THR	1.04477	0.287702	3.63143	0.000281852	0.00248948	TRUE
ENSMUSG00000042842	Serpinb6b	serine_(or_cysteine)_peptidase_inhibitor,_clade_B,_member_6b	protein_coding	13	33149192	33163050	+	ENSMUST00000110293;ENSMUST00000017184;ENSMUST00000164541;ENSMUST00000222967	33149192;33149427;33149486;33155481	33163050;33163045;33156409	20708	NM_011454	sensory_perception_of_sound;cytoplasm;extracellular_space;serine-type_endopeptidase_inhibitor_activity;protease_binding;negative_regulation_of_endopeptidase_activity;cellular_response_to_osmotic_stress;serine_protease_inhibitor_complex;nucleus;gonad_development	1743	1359	3368	1784	2012	2232	2111	3959	3584	4035	3187	1884.34	1786.73	1842.21	1931.94	2180.86	2255.21	2380.31	3579.6	3482.71	3756.64	3465.72	2595.12	0.707533	0.0790027	8.95581	3.37251e-19	1.08093e-15	TRUE	THR	0.958224	0.0855925	11.1952	4.30532e-29	8.49174e-26	TRUE
ENSMUSG00000033060	Lmo7	LIM_domain_only_7	protein_coding	14	101967393	102172146	+	ENSMUST00000100337;ENSMUST00000159769;ENSMUST00000159258;ENSMUST00000161668;ENSMUST00000162091;ENSMUST00000159026;ENSMUST00000159314;ENSMUST00000159948;ENSMUST00000159812;ENSMUST00000159597;ENSMUST00000159806;ENSMUST00000160876;ENSMUST00000159797;ENSMUST00000159154;ENSMUST00000159850;ENSMUST00000160038	101967393;102066404;102075948;102077733;102077943;102078084;102078255;102106906;102114260;102118277;102121523;102121555;102156513;102163739;102166697	102172146;102118267;102172125;102121850;102123269;102136040;102172123;102150113;102121653;102171962;102171631;102137551;102125636;102168196;102170573;102170302	380928	NM_201529;NM_001347628	nucleus;positive_regulation_of_transcription_by_RNA_polymerase_II;cytoplasm;metal_ion_binding;plasma_membrane;cell_surface;apical_plasma_membrane;nucleoplasm;nuclear_envelope;regulation_of_signaling;regulation_of_cell_adhesion;protein_C-terminus_binding;actinin_binding;adherens_junction;protein_binding	6295	5488	12627	7570	10030	9765	9762	16653	17249	17248	15908	6805.46	7215.3	6906.63	8197.73	10871.8	9866.54	11007.4	15057.1	16761.5	16058.1	17299.2	11458.8	0.706374	0.102314	6.904	5.05584e-12	4.47023e-09	TRUE	THR	1.22397	0.110633	11.0634	1.88804e-28	3.45794e-25	TRUE
ENSMUSG00000021795	Sftpd	surfactant_associated_protein_D	protein_coding	14	40894171	40907106	-	ENSMUST00000077136;ENSMUST00000225892	40894171;40896683	40907106;40905092	20390	NM_009160	cytoplasm;extracellular_space;extracellular_region;immune_system_process;collagen_trimer;carbohydrate_binding;innate_immune_response;positive_regulation_of_phagocytosis;identical_protein_binding;cytoplasmic_vesicle;surfactant_homeostasis;multivesicular_body;collagen-containing_extracellular_matrix;lung_alveolus_development;induction_of_bacterial_agglutination;rough_endoplasmic_reticulum;negative_…	13952	12932	27760	16742	18264	19913	17607	35894	33475	33287	28490	15083.4	17002.2	15184	18130.3	19796.8	20120.1	19853.2	32454.2	32528.9	30990.7	30981.6	22920.5	0.704621	0.0666981	10.5643	4.36015e-26	1.86331e-22	TRUE	THR	1.01058	0.0720902	14.0183	1.20551e-44	6.18208e-41	TRUE
ENSMUSG00000027820	Mme	membrane_metallo_endopeptidase	protein_coding	3	63148958	63293451	+	ENSMUST00000194324;ENSMUST00000194836;ENSMUST00000191633;ENSMUST00000194150;ENSMUST00000194134;ENSMUST00000029400;ENSMUST00000192002;ENSMUST00000193805	63148958;63202687;63202869;63202982;63203293;63203516;63204473;63207581	63235247;63235616;63235608;63288517;63293451;63289044;63235488;63252040	17380	?;NM_001289462;NM_001357335;NM_008604;NM_001289463	membrane;integral_component_of_membrane;proteolysis;metalloendopeptidase_activity;metallopeptidase_activity;synapse;positive_regulation_of_neurogenesis;cytoplasm;axon;metal_ion_binding;plasma_membrane;hydrolase_activity;peptidase_activity;zinc_ion_binding;membrane_raft;cellular_response_to_cytokine_stimulus;protein_homodimerization_activity;cytoplasmic_vesicle;dendrite;neuronal_cell_body;endopept…	1789	1295	3647	1888	2706	2740	2524	5314	4132	4485	3921	1934.07	1702.59	1994.81	2044.56	2933.11	2768.49	2846	4804.75	4015.22	4175.6	4263.91	3043.92	0.704438	0.123871	5.68686	1.29398e-08	4.60819e-06	TRUE	THR	1.19987	0.13415	8.94424	3.7452e-19	2.59543e-16	TRUE
ENSMUSG00000018417	Myo1b	myosin_IB	protein_coding	1	51788924	51955230	-	ENSMUST00000046390;ENSMUST00000114537;ENSMUST00000114541;ENSMUST00000018561;ENSMUST00000145367;ENSMUST00000140731;ENSMUST00000140930;ENSMUST00000136273;ENSMUST00000136701;ENSMUST00000126952;ENSMUST00000144694;ENSMUST00000135125;ENSMUST00000151525;ENSMUST00000123299;ENSMUST00000126657	51788924;51789141;51789148;51789153;51799512;51801681;51801749;51806035;51815552;51818874;51836562;51838695;51849840;51873623;51901804	51955230;51955100;51946475;51955087;51803629;51810038;51806551;51815595;51834384;51821363;51935460;51859705;51955071;51890265;51955080	17912	NM_010863;NM_001290982;NM_001161817	cytoplasm;ATP_binding;cell_periphery;plasma_membrane;nucleotide_binding;perinuclear_region_of_cytoplasm;actin_binding;calmodulin_binding;filopodium;actin_filament_organization;apical_part_of_cell;endosome_membrane;actin_filament_binding;cytoskeletal_motor_activity;myosin_complex;early_endosome;brush_border;microfilament_motor_activity;vesicle_transport_along_actin_filament;actin_cytoskeleton;vesi…	4242	2972	8198	3720	5247	4958	4821	8720	8110	9482	7575	4585.99	3907.41	4484.09	4028.48	5687.36	5009.56	5436.04	7884.34	7880.8	8827.88	8237.48	5997.22	0.703461	0.114619	6.13737	8.38982e-10	4.6766e-07	TRUE	THR	0.92362	0.123872	7.45625	8.90215e-14	2.26e-11	TRUE
ENSMUSG00000013846	St3gal1	ST3_beta-galactoside_alpha-2,3-sialyltransferase_1	protein_coding	15	66974724	67048679	-	ENSMUST00000229028;ENSMUST00000229742;ENSMUST00000229213;ENSMUST00000230150;ENSMUST00000092640	66974724;66978134;66986087	67048679;67048561;67048629;67000872;66985841	20442	NM_009177	protein_phosphorylation;membrane;integral_component_of_membrane;transferase_activity;glycosyltransferase_activity;protein_glycosylation;Golgi_apparatus;extracellular_region;lipid_metabolic_process;sialyltransferase_activity;Golgi_cisterna_membrane;N-acetylneuraminate_metabolic_process;protein_N-linked_glycosylation;trans-Golgi_network_membrane;negative_regulation_of_activated_CD8-positive,_alpha-…	2120	1476	6321	2129	2853	3254	2787	5711	5014	4898	4181	2291.91	1940.56	3457.42	2305.54	3092.44	3287.84	3142.55	5163.7	4872.3	4560.11	4546.65	3514.64	0.694549	0.171777	4.04331	5.27009e-05	0.00345602	TRUE	THR	0.899148	0.185611	4.84426	1.27086e-06	2.9786e-05	TRUE
ENSMUSG00000024043	Arhgap28	Rho_GTPase_activating_protein_28	protein_coding	17	68149708	68311115	-	ENSMUST00000024840;ENSMUST00000164647;ENSMUST00000163865;ENSMUST00000170813;ENSMUST00000170581	68149708;68152105;68152730;68164412;68175958	68311115;68257935;68208466;68180043;68203105	268970	NM_172964;NM_001347410	regulation_of_catalytic_activity;signal_transduction;cytoplasm;GTPase_activator_activity;regulation_of_actin_filament_polymerization;negative_regulation_of_stress_fiber_assembly;negative_regulation_of_GTP_binding;regulation_of_small_GTPase_mediated_signal_transduction	488	229	972	345	474	489	677	946	836	1017	780	527.572	301.076	531.658	373.609	513.781	494.085	763.368	855.343	812.373	946.842	848.216	633.447	0.691467	0.21696	3.18707	0.00143721	0.0307866	TRUE	THR	0.929079	0.234713	3.95837	7.5463e-05	0.0008509	TRUE
ENSMUSG00000015533	Itga2	integrin_alpha_2	protein_coding	13	114969617	115068636	-	ENSMUST00000056117;ENSMUST00000224204	114969617;115017193	115068636;115038479	16398	NM_008396	nucleus;protein-containing_complex_binding;axon;positive_regulation_of_translation;membrane;integral_component_of_membrane;metal_ion_binding;external_side_of_plasma_membrane;perinuclear_region_of_cytoplasm;cell_surface;cell_adhesion;plasma_membrane;focal_adhesion;cell-cell_adhesion;integrin_complex;integrin-mediated_signaling_pathway;integrin_binding;positive_regulation_of_cell_adhesion;axon_term…	347	151	750	198	392	383	390	702	544	625	571	375.138	198.526	410.23	214.419	424.899	386.983	439.754	634.726	528.626	581.884	620.937	437.829	0.690688	0.240328	2.87394	0.00405388	0.0580053	TRUE	THR	0.845053	0.259833	3.25229	0.0011448	0.00784441	TRUE
ENSMUSG00000020886	Dlg4	discs_large_MAGUK_scaffold_protein_4	protein_coding	11	69907768	69938348	+	ENSMUST00000231506;ENSMUST00000123687;ENSMUST00000108589;ENSMUST00000133140;ENSMUST00000108586;ENSMUST00000231415;ENSMUST00000108588;ENSMUST00000232002;ENSMUST00000134376;ENSMUST00000231221;ENSMUST00000124568;ENSMUST00000135916;ENSMUST00000232659;ENSMUST00000231452;ENSMUST00000231628;ENSMUST00000018700;ENSMUST00000232266;ENSMUST00000132597;ENSMUST00000143920;ENSMUST00000232115;ENSMUST00000138004;…	69907768;69908067;69908101;69909267;69909270;69909660;69909687;69909705;69914746;69917650;69917825;69918614;69920313;69920351;69920542;69920643;69920849;69920981;69921463;69935023	69935780;69935942;69936358;69922081;69921480;69938348;69922739;69922299;69928122;69921957;69921817;69921975;69935664;69935645;69935966;69922537;69929873;69922202;69922602;69922560;69935544	13385	NM_001370675;NM_001109752;NM_001370671;NM_007864;NM_001370672;NM_001370674	cell_periphery;glutamatergic_synapse;protein_binding;synapse;protein-containing_complex_binding;cytoplasm;postsynaptic_density;membrane;cell_junction;plasma_membrane;endoplasmic_reticulum;cell_projection;dendrite;cell-cell_adhesion;cell-cell_junction;axon;kinase_binding;kinesin_binding;voltage-gated_potassium_channel_complex;presynapse;positive_regulation_of_cytosolic_calcium_ion_concentration;ch…	1035	673	2615	1010	1151	1360	1391	2426	2108	2319	1923	1118.93	884.821	1430.33	1093.75	1247.6	1374.14	1568.46	2193.51	2048.42	2159.02	2091.18	1564.56	0.684614	0.15057	4.54683	5.44604e-06	0.000599321	TRUE	THR	0.887641	0.162807	5.45212	4.97728e-08	2.02575e-06	TRUE
ENSMUSG00000053897	Slc39a8	solute_carrier_family_39_(metal_ion_transporter),_member_8	protein_coding	3	135531040	135594333	+	ENSMUST00000081978;ENSMUST00000139953;ENSMUST00000029810;ENSMUST00000133810;ENSMUST00000167390;ENSMUST00000180196	135531040;135531415;135531851;135589921;135531551;135531418	135594155;135565539;135594147;135594329;135594333	67547	NM_026228;NM_001135150;NM_001135149	membrane;integral_component_of_membrane;metal_ion_transmembrane_transporter_activity;metal_ion_transport;transmembrane_transport;plasma_membrane;ion_transport;integral_component_of_plasma_membrane;basolateral_plasma_membrane;apical_plasma_membrane;lysosome;regulation_of_transcription,_DNA-templated;lysosomal_membrane;inorganic_anion_transport;protein_N-linked_glycosylation;organelle_membrane;zinc…	2377	1925	6106	2313	3068	3766	3118	5821	5298	5424	4935	2569.75	2530.88	3339.82	2504.8	3325.49	3805.16	3515.78	5263.16	5148.27	5049.82	5366.59	3856.32	0.66325	0.13683	4.84724	1.25189e-06	0.000203556	TRUE	THR	0.8869	0.147883	5.99733	2.00589e-09	1.3054e-07	TRUE
ENSMUSG00000028633	Ctps	cytidine_5'-triphosphate_synthase	protein_coding	4	120397065	120427473	-	ENSMUST00000030381;ENSMUST00000140891;ENSMUST00000147980	120397065;120399166;120399108	120427473;120405298;120402264	51797	NM_016748;NM_001355491	cytoplasm;nucleotide_binding;ATP_binding;immune_system_process;ligase_activity;cytosol;identical_protein_binding;CTP_biosynthetic_process;pyrimidine_nucleotide_biosynthetic_process;CTP_synthase_activity;'de_novo'_CTP_biosynthetic_process;glutamine_metabolic_process;B_cell_proliferation;T_cell_proliferation;pyrimidine_nucleobase_biosynthetic_process;cytoophidium	498	475	1731	724	810	1112	960	1843	1733	1512	1249	538.383	624.502	946.81	784.037	877.981	1123.56	1082.47	1666.38	1684.02	1407.69	1358.23	1099.46	0.661101	0.181544	3.64154	0.000271009	0.0106253	TRUE	THR	1.1162	0.196674	5.67537	1.3839e-08	6.94416e-07	TRUE
ENSMUSG00000031278	Acsl4	acyl-CoA_synthetase_long-chain_family_member_4	protein_coding	X	141100989	141173531	-	ENSMUST00000112907;ENSMUST00000112904;ENSMUST00000112903;ENSMUST00000033634;ENSMUST00000140520	141100989;141103667	141173340;141173500;141173531;141111021	50790	?;NM_019477;NM_001033600;NM_207625	mitochondrion;positive_regulation_of_cell_growth;lipid_metabolic_process;cytoplasm;membrane;integral_component_of_membrane;plasma_membrane;endoplasmic_reticulum;endoplasmic_reticulum_membrane;nucleotide_binding;ATP_binding;ligase_activity;intracellular_membrane-bounded_organelle;mitochondrial_outer_membrane;fatty_acid_metabolic_process;peroxisome;neuronal_cell_body;neuron_differentiation;lipid_dr…	3400	3138	5345	3573	4281	4319	4023	8263	6859	7372	5973	3675.71	4125.66	2923.57	3869.29	4640.29	4363.91	4536.23	7471.14	6665.15	6863.44	6495.37	5057.25	0.659344	0.114674	5.74971	8.93972e-09	3.32208e-06	TRUE	THR	0.944635	0.123974	7.61961	2.54449e-14	7.09166e-12	TRUE
ENSMUSG00000048120	Entpd1	ectonucleoside_triphosphate_diphosphohydrolase_1	protein_coding	19	40600810	40730046	+	ENSMUST00000163023;ENSMUST00000160286;ENSMUST00000134063;ENSMUST00000112231;ENSMUST00000127828;ENSMUST00000156598;ENSMUST00000155988;ENSMUST00000144080;ENSMUST00000137508;ENSMUST00000127268;ENSMUST00000151726	40600810;40600833;40600841;40648214;40648243;40648288;40648643;40648937;40670111;40714494;40724628	40602589;40604162;40728238;40730046;40713470;40727527;40699681;40711541;40711637;40728199;40725309	12495	?;NM_001304721;NM_009848	?;membrane;integral_component_of_membrane;hydrolase_activity;nucleotide_binding;ATP_binding;postsynaptic_density;plasma_membrane;extracellular_space;external_side_of_plasma_membrane;cell_surface;neuron_projection;G_protein-coupled_receptor_signaling_pathway;identical_protein_binding;neuronal_cell_body;basolateral_plasma_membrane;synaptic_vesicle;ATP_hydrolysis_activity;basement_membrane;synaptic_…	1160	638	2873	1091	1729	1759	1596	2975	2668	2833	2349	1254.06	838.805	1571.45	1181.47	1874.11	1777.29	1799.61	2689.9	2592.6	2637.56	2554.43	1888.3	0.659273	0.185406	3.55583	0.000376792	0.0129764	TRUE	THR	1.09757	0.200582	5.47194	4.45132e-08	1.84091e-06	TRUE
ENSMUSG00000032473	Cldn18	claudin_18	protein_coding	9	99571514	99599320	-	ENSMUST00000035048;ENSMUST00000112882;ENSMUST00000136429;ENSMUST00000131922	99571514;99573873;99574235;99574775	99592116;99599320;99592062	?	NM_019815;NM_001194921;NM_001194922;NM_001194923	protein_binding;membrane;integral_component_of_membrane;cell_junction;plasma_membrane;cell_adhesion;structural_molecule_activity;bicellular_tight_junction;bicellular_tight_junction_assembly;identical_protein_binding;digestive_tract_development;negative_regulation_of_protein_localization_to_nucleus;negative_regulation_of_bone_resorption;calcium-independent_cell-cell_adhesion_via_plasma_membrane_ce…	8058	6119	19442	8792	11942	14594	12073	20876	19815	23709	18432	8711.43	8044.9	10634.3	9521.06	12944.3	14745.8	13613.2	18875.4	19255	22073.4	20044	14405.7	0.658932	0.141055	4.67144	2.99091e-06	0.00038345	TRUE	THR	1.13543	0.152419	7.44938	9.37799e-14	2.31212e-11	TRUE
ENSMUSG00000021314	Amph	amphiphysin	protein_coding	13	19132375	19335091	+	ENSMUST00000239207;ENSMUST00000003345;ENSMUST00000200466;ENSMUST00000200273;ENSMUST00000222698;ENSMUST00000197545	19132375;19132521;19132568;19248987;19303959	19335082;19335091;19285796;19326182	218038	?;NM_175007;NM_001289546	cytoplasm;intracellular_organelle;phospholipid_binding;leading_edge_membrane;protein_binding;protein-containing_complex_binding;membrane;cell_junction;plasma_membrane;synapse;cytoplasmic_vesicle;cytoskeleton;glutamatergic_synapse;synaptic_vesicle_membrane;axon_terminus;positive_regulation_of_GTPase_activity;synaptic_vesicle;presynapse;protein_C-terminus_binding;synaptic_vesicle_endocytosis;positi…	323	221	815	204	299	383	365	526	562	564	524	349.192	290.558	445.783	220.916	324.094	386.983	411.565	475.592	546.117	525.092	569.827	413.247	0.655359	0.191294	3.42592	0.000612721	0.0180584	TRUE	THR	0.541598	0.206022	2.62883	0.00856783	0.0391364	TRUE
ENSMUSG00000026479	Lamc2	laminin,_gamma_2	protein_coding	1	152998502	153062193	-	ENSMUST00000185356;ENSMUST00000189005;ENSMUST00000188206;ENSMUST00000185328;ENSMUST00000188831;ENSMUST00000027753	152998502;152999919;153001844;153025946;153033055	153061793;153002980;153002661;153027832;153062193	16782	?;NM_008485	membrane;basement_membrane;positive_regulation_of_cell_population_proliferation;positive_regulation_of_cell_migration;laminin-2_complex;extracellular_space;cell_cortex;extracellular_matrix;perinuclear_region_of_cytoplasm	1704	1451	4054	2092	2920	3577	3059	5090	5352	5498	4330	1842.18	1907.69	2217.43	2265.48	3165.07	3614.2	3449.25	4602.21	5200.74	5118.72	4708.68	3462.88	0.65182	0.14007	4.65353	3.26303e-06	0.000410672	TRUE	THR	1.30201	0.151671	8.58439	9.13196e-18	4.7765e-15	TRUE
ENSMUSG00000074793	Hspa12b	heat_shock_protein_12B	protein_coding	2	130969200	130988241	+	ENSMUST00000099349;ENSMUST00000100763;ENSMUST00000127862	130969200;130969362;130969414	130988241;130979256;130987147	?	NM_028306	molecular_function;biological_process;cellular_component;nucleotide_binding;ATP_binding	1121	618	2715	821	1276	1653	1557	2319	2004	2628	2260	1211.9	812.51	1485.03	889.08	1383.09	1670.19	1755.63	2096.77	1947.36	2446.71	2457.65	1650.54	0.651135	0.217394	2.99518	0.00274283	0.0461475	TRUE	THR	0.933384	0.23499	3.97201	7.1269e-05	0.000810021	TRUE
ENSMUSG00000040152	Thbs1	thrombospondin_1	protein_coding	2	117942357	117957614	+	ENSMUST00000039559;ENSMUST00000142588	117942357;117953421	117957614;117954245	21825	NM_011580;NM_001313914	extracellular_region;cellular_anatomical_entity;calcium_ion_binding;cell_adhesion;extracellular_space;heparin_binding;negative_regulation_of_angiogenesis;extracellular_matrix_binding;phosphatidylserine_binding;fibronectin_binding;integrin_binding;fibroblast_growth_factor_binding;low-density_lipoprotein_particle_binding;laminin_binding;transforming_growth_factor_beta_binding;fibrinogen_binding;col…	4702	4108	9874	8052	7470	10990	7800	16526	19869	10714	12205	5083.29	5400.96	5400.81	8719.7	8096.93	11104.3	8795.08	14942.3	19307.5	9974.89	13272.4	10008.9	0.647055	0.175269	3.69179	0.00022268	0.00937853	TRUE	THR	1.44076	0.189447	7.60507	2.8475e-14	7.85084e-12	TRUE
ENSMUSG00000030660	Pik3c2a	phosphatidylinositol-4-phosphate_3-kinase_catalytic_subunit_type_2_alpha	protein_coding	7	115936500	116042684	-	ENSMUST00000170430;ENSMUST00000206805;ENSMUST00000206385;ENSMUST00000206219;ENSMUST00000206248;ENSMUST00000205378;ENSMUST00000205767	115936500;115936511;115938840;115938962;115941141;115987311;115988307	116042684;115939864;115967425;115941881;116042682;116042674	18704	NM_011083	transferase_activity;kinase_activity;phosphorylation;phosphatidylinositol_binding;phosphatidylinositol_phosphate_biosynthetic_process;phosphatidylinositol-mediated_signaling;phosphatidylinositol_3-kinase_activity;1-phosphatidylinositol-4-phosphate_3-kinase_activity;nucleoplasm;cytosol;intracellular_membrane-bounded_organelle	365	288	403	439	623	413	449	915	866	709	838	394.598	378.645	220.43	475.403	675.286	417.295	506.281	827.314	841.525	660.089	911.288	573.469	0.64349	0.200858	3.2037	0.00135672	0.029733	TRUE	THR	1.29784	0.218525	5.9391	2.86596e-09	1.77502e-07	TRUE
ENSMUSG00000005360	Slc1a3	solute_carrier_family_1_(glial_high_affinity_glutamate_transporter),_member_3	protein_coding	15	8663608	8740248	-	ENSMUST00000005493;ENSMUST00000125997;ENSMUST00000128879;ENSMUST00000153455;ENSMUST00000157065;ENSMUST00000129325;ENSMUST00000133309;ENSMUST00000126747	8663608;8664210;8671740;8710005;8715500;8717382;8737094;8738227	8740248;8680990;8672731;8739900;8739893;8739980;8739965;8739072	20512	NM_148938	response_to_wounding;protein_binding;sensory_perception_of_sound;synapse;membrane;integral_component_of_membrane;metal_ion_binding;plasma_membrane;cell_periphery;symporter_activity;cell_surface;potassium_ion_transmembrane_transport;integral_component_of_plasma_membrane;mitochondrial_inner_membrane;neuron_projection;response_to_xenobiotic_stimulus;neuronal_cell_body;basolateral_plasma_membrane;org…	473	320	1224	423	594	687	545	1177	948	1003	773	511.356	420.717	669.495	458.077	643.853	694.144	614.528	1064.21	921.208	933.808	840.603	706.545	0.641354	0.165878	3.86641	0.000110448	0.00585123	TRUE	THR	0.810221	0.17941	4.51604	6.30072e-06	0.000111265	TRUE
ENSMUSG00000039197	Adk	adenosine_kinase	protein_coding	14	21102642	21498637	+	ENSMUST00000045376;ENSMUST00000223558;ENSMUST00000223861;ENSMUST00000225742;ENSMUST00000223641;ENSMUST00000223915;ENSMUST00000224899;ENSMUST00000224069;ENSMUST00000223645;ENSMUST00000224974	21102642;21102679;21102685;21102695;21102713;21104027;21126220;21368193;21419138	21498637;21103988;21157965;21369730;21104085;21431605;21285026;21498630;21376861;21420402	11534	NM_134079;NM_001243041	nucleus;cytoplasm;cytosol;nucleoplasm;transferase_activity;metal_ion_binding;nucleotide_binding;ATP_binding;plasma_membrane;kinase_activity;phosphorylation;phosphotransferase_activity,_alcohol_group_as_acceptor;adenosine_kinase_activity;purine_ribonucleoside_salvage;AMP_salvage;adenosine_metabolic_process;positive_regulation_of_T_cell_proliferation;GMP_salvage;positive_regulation_of_cardiac_muscl…	997	802	2297	1050	1438	1527	1255	2631	2166	2268	2028	1077.85	1054.42	1256.4	1137.07	1558.69	1542.88	1415.11	2378.87	2104.79	2111.54	2205.36	1622.09	0.638307	0.115871	5.50878	3.61336e-08	1.09e-05	TRUE	THR	0.95942	0.125541	7.64231	2.13354e-14	6.07844e-12	TRUE
ENSMUSG00000048376	F2r	coagulation_factor_II_(thrombin)_receptor	protein_coding	13	95738311	95754995	-	ENSMUST00000059193	95738311	95754995	14062	NM_010169	response_to_wounding;positive_regulation_of_cell_population_proliferation;inflammatory_response;negative_regulation_of_neuron_apoptotic_process;homeostasis_of_number_of_cells_within_a_tissue;negative_regulation_of_cell_population_proliferation;response_to_lipopolysaccharide;membrane;integral_component_of_membrane;plasma_membrane;cell_surface;integral_component_of_plasma_membrane;postsynaptic_memb…	1524	1000	5182	1331	2143	2240	2094	3584	3413	3222	3174	1647.58	1314.74	2834.41	1441.37	2322.86	2263.29	2361.14	3240.54	3316.54	2999.73	3451.58	2472.16	0.632905	0.217668	2.90766	0.00364145	0.0540652	TRUE	THR	0.7493	0.235138	3.18664	0.00143937	0.0093815	TRUE
ENSMUSG00000047250	Ptgs1	prostaglandin-endoperoxide_synthase_1	protein_coding	2	36120438	36142284	+	ENSMUST00000062069;ENSMUST00000144319;ENSMUST00000149930;ENSMUST00000151351;ENSMUST00000133777	36120438;36120568;36126261;36130725;36132487	36142284;36128075;36142281;36131480;36135217	19224	NM_008969	cytoplasm;regulation_of_cell_population_proliferation;membrane;metal_ion_binding;endoplasmic_reticulum;endoplasmic_reticulum_membrane;Golgi_apparatus;intracellular_membrane-bounded_organelle;dioxygenase_activity;oxidoreductase_activity;heme_binding;inflammatory_response;peroxidase_activity;prostaglandin-endoperoxide_synthase_activity;prostaglandin_biosynthetic_process;regulation_of_blood_pressure…	1048	838	2701	1199	1579	2155	1833	3481	3148	2742	2288	1132.98	1101.75	1477.37	1298.43	1711.52	2177.41	2066.84	3147.41	3059.03	2552.84	2488.1	2019.43	0.632723	0.169151	3.74059	0.000183588	0.00824412	TRUE	THR	1.18251	0.183134	6.45709	1.06732e-10	1.10799e-08	TRUE
ENSMUSG00000041247	Lamp3	lysosomal-associated_membrane_protein_3	protein_coding	16	19472128	19525125	-	ENSMUST00000081880	19472128	19525125	239739	NM_177356	molecular_function;positive_regulation_of_gene_expression;negative_regulation_of_cysteine-type_endopeptidase_activity_involved_in_apoptotic_process;membrane;integral_component_of_membrane;plasma_membrane;perinuclear_region_of_cytoplasm;endosome;intracellular_membrane-bounded_organelle;cytoplasmic_vesicle_membrane;cytoplasmic_vesicle;immune_system_process;lysosome;lysosomal_membrane;cell_surface;e…	5457	3662	12598	5850	9766	11965	9059	18072	16009	15488	13171	5899.51	4814.58	6890.77	6335.1	10585.6	12089.4	10214.7	16340.1	15556.6	14419.6	14322.9	10679	0.62847	0.178163	3.5275	0.000419499	0.0139331	TRUE	THR	1.36888	0.192551	7.10918	1.16731e-12	2.18474e-10	TRUE
ENSMUSG00000022505	Emp2	epithelial_membrane_protein_2	protein_coding	16	10099613	10131832	-	ENSMUST00000078357;ENSMUST00000230141	10099613;10126472	10131832;10131735	?	NM_007929	nucleus;positive_regulation_of_cell_population_proliferation;embryo_implantation;cytoplasm;regulation_of_endothelial_cell_migration;cell_migration;membrane;integral_component_of_membrane;Golgi_membrane;Golgi_apparatus;plasma_membrane;cytoplasmic_vesicle;apical_plasma_membrane;cytosol;membrane_raft;actin_filament_organization;cell_adhesion;cell_surface;kinase_binding;integrin_binding;protein_local…	9812	7295	27838	10333	12857	14968	12761	22798	20626	24415	19209	10607.7	9591.04	15226.6	11189.8	13936	15123.6	14389	20613.2	20043.1	22730.7	20888.9	15849.1	0.625198	0.147752	4.23139	2.32251e-05	0.00187269	TRUE	THR	0.83492	0.159609	5.23104	1.68563e-07	5.63009e-06	TRUE
ENSMUSG00000024222	Fkbp5	FK506_binding_protein_5	protein_coding	17	28618068	28736501	-	ENSMUST00000079413;ENSMUST00000114792;ENSMUST00000233102;ENSMUST00000233870;ENSMUST00000233372;ENSMUST00000233307;ENSMUST00000143685;ENSMUST00000232939;ENSMUST00000153744;ENSMUST00000233747;ENSMUST00000233291;ENSMUST00000233917;ENSMUST00000232690;ENSMUST00000147716;ENSMUST00000177939	28618068;28618071;28618200;28619612;28619932;28621657;28621670;28625059;28634935;28652812;28654981;28713892;28714012;28716317;28618079	28705123;28736498;28730331;28705067;28637478;28637501;28647603;28660027;28660696;28659984;28660688;28736488;28736501;28726380	14229	NM_010220	response_to_bacterium;nucleoplasm;nucleus;cytoplasm;peptidyl-prolyl_cis-trans_isomerase_activity;isomerase_activity;protein_peptidyl-prolyl_isomerization;FK506_binding;heat_shock_protein_binding;protein_binding;cytosol;chaperone-mediated_protein_folding	215	194	682	366	483	609	455	521	801	1004	897	232.434	255.06	373.036	396.35	523.537	615.333	513.047	471.071	778.362	934.739	975.448	551.674	0.624724	0.230156	2.71435	0.00664061	0.0779486	TRUE	THR	1.455	0.250528	5.80776	6.33157e-09	3.52164e-07	TRUE
ENSMUSG00000022097	Sftpc	surfactant_associated_protein_C	protein_coding	14	70758389	70761521	-	ENSMUST00000227152;ENSMUST00000022692	70758389;70758393	70759616;70761521	20389	?;NM_011359	?;extracellular_region;membrane;integral_component_of_membrane;extracellular_space;respiratory_gaseous_exchange_by_respiratory_system	242704	176605	570904	9881	15300	18472	18257	27809	26026	28747	23292	262385	232190	312269	10700.4	16584.1	18664.1	20586.1	25144	25290.5	26763.9	25329	88718.7	0.623833	0.173741	3.5906	0.000329924	0.0119655	TRUE	THR	-3.39132	0.187555	-18.0818	4.43612e-73	5.68732e-69	TRUE
ENSMUSG00000039270	Megf9	multiple_EGF-like-domains_9	protein_coding	4	70345302	70453232	-	ENSMUST00000037881;ENSMUST00000107359	70380063;70345302	70453232;70453165	230316	?;NM_172694	?;membrane;integral_component_of_membrane;cell_migration;basement_membrane;animal_organ_morphogenesis;tissue_development;substrate_adhesion-dependent_cell_spreading	852	730	1577	914	1225	1208	1058	2107	1800	1865	1721	921.089	959.761	862.577	989.792	1327.81	1220.56	1192.97	1905.08	1749.13	1736.34	1871.51	1339.69	0.618094	0.0999161	6.18613	6.16599e-10	3.6768e-07	TRUE	THR	0.991573	0.108558	9.134	6.60139e-20	5.64221e-17	TRUE
ENSMUSG00000036885	Arhgef26	Rho_guanine_nucleotide_exchange_factor_(GEF)_26	protein_coding	3	62245765	62369642	+	ENSMUST00000079300;ENSMUST00000163008;ENSMUST00000161493;ENSMUST00000159746;ENSMUST00000161057;ENSMUST00000192138	62245765;62246420;62247811;62248522;62327089;62334601	62369642;62287140;62285539;62288412;62367633;62337432	622434	NM_001081295	cellular_component;guanyl-nucleotide_exchange_factor_activity;activation_of_GTPase_activity;endothelial_cell_morphogenesis;ruffle_assembly;protein_binding	846	560	1856	748	1190	1244	1009	1755	1853	1952	1557	914.603	736.255	1015.18	810.027	1289.87	1256.94	1137.72	1586.81	1800.63	1817.34	1693.17	1278.05	0.617866	0.152686	4.04664	5.19587e-05	0.00341609	TRUE	THR	0.953658	0.165314	5.76877	7.98511e-09	4.27445e-07	TRUE
ENSMUSG00000034731	Dgkh	diacylglycerol_kinase,_eta	protein_coding	14	78796190	78970216	-	ENSMUST00000226342;ENSMUST00000227537;ENSMUST00000228362;ENSMUST00000227767;ENSMUST00000227820;ENSMUST00000074729	78796190;78807443;78807511;78835500;78807049	78970216;78881891;78866714;78866730;78889184;78962529	380921	NM_001081336;NM_001253766;NM_001281794	cytoplasm;transferase_activity;metal_ion_binding;catalytic_activity;nucleotide_binding;ATP_binding;signal_transduction;diacylglycerol_kinase_activity;kinase_activity;protein_kinase_C-activating_G_protein-coupled_receptor_signaling_pathway;phosphorylation;NAD+_kinase_activity;glycerolipid_metabolic_process;phosphatidic_acid_metabolic_process;endosome;plasma_membrane;intracellular_membrane-bounded_…	1173	744	1839	971	1563	1327	1565	2475	2231	2394	2103	1268.12	978.167	1005.88	1051.52	1694.18	1340.8	1764.65	2237.82	2167.95	2228.85	2286.92	1638.62	0.608713	0.156269	3.89529	9.80824e-05	0.00538529	TRUE	THR	1.04114	0.169207	6.15308	7.59934e-10	5.76493e-08	TRUE
ENSMUSG00000022206	Npr3	natriuretic_peptide_receptor_3	protein_coding	15	11839982	11907373	-	ENSMUST00000066529;ENSMUST00000226139;ENSMUST00000228603;ENSMUST00000228489;ENSMUST00000226878	11839982;11842346;11844469;11902971	11905725;11891074;11905760;11907373;11907287	18162	NM_008728;NM_001039181;NM_001286395	membrane;integral_component_of_membrane;protein-containing_complex;identical_protein_binding;protein_homodimerization_activity;skeletal_system_development;natriuretic_peptide_receptor_activity;negative_regulation_of_cold-induced_thermogenesis;peptide_binding;phosphatidylinositol-mediated_signaling;hormone_binding;phospholipase_C-activating_G_protein-coupled_receptor_signaling_pathway;adenylate_cy…	1361	961	3338	1987	4169	4861	3980	6588	5656	8295	4878	1471.36	1263.47	1825.8	2151.77	4518.89	4911.55	4487.75	5956.66	5496.15	7722.77	5304.61	4100.98	0.607258	0.227428	2.67011	0.00758256	0.084349	TRUE	THR	2.00837	0.2462	8.1575	3.4202e-16	1.34919e-13	TRUE
ENSMUSG00000028047	Thbs3	thrombospondin_3	protein_coding	3	89122487	89134144	+	ENSMUST00000029682;ENSMUST00000142051;ENSMUST00000126315;ENSMUST00000119084;ENSMUST00000146435;ENSMUST00000126700;ENSMUST00000144980;ENSMUST00000136881;ENSMUST00000155924;ENSMUST00000126372;ENSMUST00000153129	89122487;89122512;89122534;89122540;89124727;89128459;89131447;89131596;89131637;89132484;89133557	89134144;89125392;89134111;89126394;89130483;89132864;89134010;89132732;89133870;89134093	21827	NM_013691	extracellular_region;calcium_ion_binding;perinuclear_region_of_cytoplasm;heparin_binding;cell_adhesion;collagen-containing_extracellular_matrix;ossification_involved_in_bone_maturation;bone_trabecula_formation;growth_plate_cartilage_development	1725	1191	3458	1421	1867	2605	2420	3489	3408	3977	3133	1864.88	1565.86	1891.43	1538.83	2023.69	2632.09	2728.73	3154.64	3311.68	3702.65	3407	2529.23	0.605373	0.164622	3.67736	0.000235659	0.00971468	TRUE	THR	0.935276	0.177994	5.25454	1.48391e-07	5.11448e-06	TRUE
ENSMUSG00000052539	Magi3	membrane_associated_guanylate_kinase,_WW_and_PDZ_domain_containing_3	protein_coding	3	103920575	104127690	-	ENSMUST00000064371;ENSMUST00000121198;ENSMUST00000122303;ENSMUST00000199201	103920575;103920941;103923785;103967775	104127690;104127419;104127554;103969579	99470	NM_133853;NM_001159354	protein_binding;nucleus;membrane;cell_junction;plasma_membrane;nucleotide_binding;ATP_binding;signal_transduction;cell-cell_junction;cytoplasm;molecular_adaptor_activity;bicellular_tight_junction;positive_regulation_of_JUN_kinase_activity;regulation_of_JNK_cascade;frizzled_binding	1490	1292	2888	1437	1829	1783	1850	3312	2714	2952	2677	1610.82	1698.65	1579.66	1556.16	1982.5	1801.54	2086.01	2994.6	2637.3	2748.36	2911.12	2146.07	0.604666	0.100987	5.98758	2.1298e-09	1.0229e-06	TRUE	THR	0.793311	0.10923	7.26273	3.7936e-13	7.97309e-11	TRUE
ENSMUSG00000018800	Abca5	ATP-binding_cassette,_sub-family_A_(ABC1),_member_5	protein_coding	11	110160195	110228542	-	ENSMUST00000043961;ENSMUST00000124714;ENSMUST00000148984;ENSMUST00000134721;ENSMUST00000127318	110160195;110177645;110216322;110210633;110199899	110228504;110228448;110228542;110228466;110228471	217265	NM_147219	cholesterol_homeostasis;ATP_binding;membrane;integral_component_of_membrane;Golgi_membrane;Golgi_apparatus;transmembrane_transport;plasma_membrane;nucleotide_binding;endosome;intracellular_membrane-bounded_organelle;cholesterol_metabolic_process;lysosome;lysosomal_membrane;late_endosome_membrane;lipid_transport;ABC-type_transporter_activity;ATPase-coupled_transmembrane_transporter_activity;choles…	706	561	1481	715	980	1264	1102	2112	1536	1740	1462	763.25	737.57	810.067	774.29	1062.25	1277.14	1242.59	1909.6	1492.59	1619.97	1589.86	1207.2	0.602044	0.151736	3.96771	7.25666e-05	0.00433725	TRUE	THR	1.1007	0.164583	6.68782	2.26517e-11	2.91866e-09	TRUE
ENSMUSG00000020634	Ubxn2a	UBX_domain_protein_2A	protein_coding	12	4929032	4957705	-	ENSMUST00000020962;ENSMUST00000142867;ENSMUST00000141360	4929032;4929349;4930390	4957705;4957264;4957439	217379	NM_145441	cellular_response_to_leukemia_inhibitory_factor;regulation_of_gene_expression;cytosol;nucleus;endoplasmic_reticulum;ubiquitin_binding;proteasome-mediated_ubiquitin-dependent_protein_catabolic_process;cis-Golgi_network;autophagosome_assembly;Golgi_organization;regulation_of_protein_ubiquitination;regulation_of_protein_catabolic_process;acetylcholine_receptor_binding;membrane_fusion;nuclear_membran…	583	552	856	702	682	594	538	1229	1057	907	1026	630.276	725.737	468.209	760.212	739.238	600.177	606.635	1111.22	1027.13	844.43	1115.73	784.454	0.598702	0.155666	3.84608	0.000120025	0.00621727	TRUE	THR	0.758311	0.168338	4.50469	6.64712e-06	0.000115945	TRUE
ENSMUSG00000023905	Tnfrsf12a	tumor_necrosis_factor_receptor_superfamily,_member_12a	protein_coding	17	23894419	23896442	-	ENSMUST00000024698;ENSMUST00000233814;ENSMUST00000167059;ENSMUST00000233040;ENSMUST00000233428;ENSMUST00000233754	23894419;23894467;23894619;23894683;23894797;23895587	23896442;23896401;23896403;23895527;23896394	27279	NM_013749;NM_001161746	protein_binding;membrane;integral_component_of_membrane;plasma_membrane;cell_surface;cell_differentiation;cell_adhesion;apoptotic_process;angiogenesis;positive_regulation_of_apoptotic_process;ruffle;extrinsic_apoptotic_signaling_pathway;positive_regulation_of_axon_extension;positive_regulation_of_extrinsic_apoptotic_signaling_pathway;regulation_of_angiogenesis;regulation_of_wound_healing;substrat…	420	517	1601	732	931	1501	1188	2133	2102	1600	1457	454.058	679.721	875.704	792.7	1009.14	1516.61	1339.56	1928.59	2042.59	1489.62	1584.42	1246.61	0.596887	0.225179	2.65072	0.00803195	0.0874139	TRUE	THR	1.39248	0.244047	5.7058	1.15795e-08	5.99816e-07	TRUE
ENSMUSG00000014444	Piezo1	piezo-type_mechanosensitive_ion_channel_component_1	protein_coding	8	123208437	123278068	-	ENSMUST00000067252;ENSMUST00000156333;ENSMUST00000123671;ENSMUST00000128383;ENSMUST00000134304;ENSMUST00000155803;ENSMUST00000126553;ENSMUST00000152596;ENSMUST00000148497	123208437;123208460;123208721;123208780;123208819;123210106;123211604;123212663	123278068;123211519;123226624;123209739;123209415;123210608;123212363;123224943	234839	NM_001037298;NM_001357349	membrane;integral_component_of_membrane;ion_transport;ion_transmembrane_transport;mechanosensitive_ion_channel_activity;positive_regulation_of_myotube_differentiation;positive_regulation_of_integrin_activation;positive_regulation_of_cell-cell_adhesion_mediated_by_integrin;endoplasmic_reticulum	1334	656	3203	995	1447	1469	1746	2852	2529	2130	2024	1442.17	862.47	1751.95	1077.51	1568.44	1484.28	1968.75	2578.69	2457.53	1983.06	2201.01	1761.44	0.596351	0.215084	2.77265	0.00556025	0.0706844	TRUE	THR	0.767598	0.232396	3.30298	0.000956637	0.00677788	TRUE
ENSMUSG00000041189	Chrnb1	cholinergic_receptor,_nicotinic,_beta_polypeptide_1_(muscle)	protein_coding	11	69674862	69686769	-	ENSMUST00000045971;ENSMUST00000154816;ENSMUST00000129381;ENSMUST00000147791	69674862;69683530;69683605;69684346	69686769;69685096;69684646;69686731	11443	NM_009601	protein_binding;muscle_cell_development;synapse;membrane;integral_component_of_membrane;cell_junction;plasma_membrane;ion_transport;integral_component_of_plasma_membrane;transmembrane_signaling_receptor_activity;ion_channel_activity;extracellular_ligand-gated_ion_channel_activity;acetylcholine-gated_cation-selective_channel_activity;ion_transmembrane_transport;regulation_of_postsynaptic_membrane_…	818	595	1628	860	1040	1156	1082	1747	1804	1931	1453	884.332	782.271	890.472	931.314	1127.28	1168.02	1220.04	1579.58	1753.02	1797.79	1580.07	1246.74	0.593829	0.104542	5.68027	1.34482e-08	4.72362e-06	TRUE	THR	0.974768	0.113581	8.58212	9.31418e-18	4.7765e-15	TRUE
ENSMUSG00000003518	Dusp3	dual_specificity_phosphatase_3_(vaccinia_virus_phosphatase_VH1-related)	protein_coding	11	101861969	101877839	-	ENSMUST00000151678;ENSMUST00000003612;ENSMUST00000107173;ENSMUST00000107172;ENSMUST00000125794;ENSMUST00000143177;ENSMUST00000176261	101861969;101864295;101865542;101871420	101874329;101875625;101877839;101872514;101875604;101875577	72349	?;NM_028207	hydrolase_activity;phosphatase_activity;phosphoprotein_phosphatase_activity;protein_dephosphorylation;dephosphorylation;protein_serine/threonine_phosphatase_activity;protein_serine_phosphatase_activity;protein_threonine_phosphatase_activity;protein_tyrosine/serine/threonine_phosphatase_activity;nucleus;cytosol;nucleoplasm;immunological_synapse;protein_tyrosine_phosphatase_activity;cytoplasm;negat…	1216	923	3756	1353	1931	2262	1814	3591	2977	3055	2687	1314.61	1213.51	2054.43	1465.2	2093.06	2285.52	2045.42	3246.87	2892.86	2844.25	2921.99	2216.16	0.593701	0.176809	3.35786	0.00078548	0.0210454	TRUE	THR	0.960033	0.191196	5.02119	5.13511e-07	1.42038e-05	TRUE
ENSMUSG00000021057	Akap5	A_kinase_(PRKA)_anchor_protein_5	protein_coding	12	76371665	76380927	+	ENSMUST00000095610;ENSMUST00000172992;ENSMUST00000154078	76371665;76371679	76380927;76376828;76380925	238276	?;NM_001101471	membrane;cellular_anatomical_entity;plasma_membrane;calmodulin_binding;adenylate_cyclase_binding;positive_regulation_of_adenylate_cyclase_activity;protein-containing_complex_binding;cytoplasm;postsynaptic_density;cell_junction;perinuclear_region_of_cytoplasm;protein-containing_complex;endosome;synapse;actin_binding;SH3_domain_binding;membrane_raft;protein_binding;positive_regulation_of_protein_ph…	4787	3449	10054	3800	5968	6723	5658	9810	9137	10941	7249	5175.18	4534.54	5499.27	4115.11	6468.88	6792.91	6379.82	8869.89	8878.77	10186.2	7882.97	6798.51	0.592358	0.154313	3.83867	0.0001237	0.00631831	TRUE	THR	0.820461	0.166721	4.92115	8.60355e-07	2.1335e-05	TRUE
ENSMUSG00000028883	Sema3a	sema_domain,_immunoglobulin_domain_(Ig),_short_basic_domain,_secreted,_(semaphorin)_3A	protein_coding	5	13175381	13652533	+	ENSMUST00000196514;ENSMUST00000197582;ENSMUST00000195907;ENSMUST00000095012;ENSMUST00000125629;ENSMUST00000137798;ENSMUST00000030714;ENSMUST00000141968;ENSMUST00000200073	13175381;13175459;13175560;13446751;13448655;13448964;13449276;13449291;13449544	13360721;13343695;13574674;13650956;13501174;13652533;13501144;13546368	20346	?;NM_001243072;NM_001243073;NM_009152	?;protein_binding;semaphorin_receptor_binding;system_development;anatomical_structure_morphogenesis;semaphorin-plexin_signaling_pathway;axon_guidance;olfactory_bulb_development;negative_regulation_of_neuron_projection_development;apoptotic_process;negative_regulation_of_axon_extension;regulation_of_axon_extension_involved_in_axon_guidance;axon;dendrite	739	417	1321	593	856	738	625	1243	1099	1289	1066	798.926	548.247	722.551	642.174	927.841	745.674	704.734	1123.88	1067.94	1200.08	1159.23	876.48	0.591415	0.141463	4.18071	2.90604e-05	0.00223765	TRUE	THR	0.719157	0.152921	4.70281	2.56604e-06	5.31469e-05	TRUE
ENSMUSG00000021708	Rasgrf2	RAS_protein-specific_guanine_nucleotide-releasing_factor_2	protein_coding	13	92028519	92268164	-	ENSMUST00000151408;ENSMUST00000216219	92028519;92158557	92268164	19418	NM_009027	long-term_synaptic_potentiation;cytoplasm;membrane;plasma_membrane;endoplasmic_reticulum;endoplasmic_reticulum_membrane;regulation_of_catalytic_activity;guanyl-nucleotide_exchange_factor_activity;small_GTPase_mediated_signal_transduction;calmodulin_binding;Ras_protein_signal_transduction;positive_regulation_of_GTPase_activity;regulation_of_Rho_protein_signal_transduction;regulation_of_Ras_protein…	589	354	1321	612	744	915	770	1451	1290	1337	1013	636.762	465.418	722.551	662.749	806.442	924.515	868.233	1311.95	1253.54	1244.77	1101.59	908.956	0.590636	0.147586	4.00199	6.28122e-05	0.00389968	TRUE	THR	1.00808	0.160148	6.29465	3.0809e-10	2.69616e-08	TRUE
ENSMUSG00000024561	Mbd1	methyl-CpG_binding_domain_protein_1	protein_coding	18	74400676	74415803	+	ENSMUST00000224907;ENSMUST00000239157;ENSMUST00000097530;ENSMUST00000224159;ENSMUST00000224047;ENSMUST00000224332;ENSMUST00000237568	74400676;74401246;74401361;74401362;74406589;74409705	74402993;74415803;74407949;74415756;74414305;74415247	17190	?;NM_013594;NM_001357423;NM_001357421;NM_001357422	?;nucleus;zinc_ion_binding;metal_ion_binding;DNA_binding;methyl-CpG_binding;double-stranded_methylated_DNA_binding;unmethylated_CpG_binding	2652	1888	5737	2468	3666	4184	3606	5348	7040	5668	5086	2867.05	2482.23	3137.98	2672.66	3973.68	4227.51	4066.03	4835.49	6841.04	5276.99	5530.8	4173.77	0.589703	0.159969	3.68635	0.00022749	0.00953116	TRUE	THR	0.989885	0.172932	5.72414	1.03958e-08	5.43999e-07	TRUE
ENSMUSG00000051379	Flrt3	fibronectin_leucine_rich_transmembrane_protein_3	protein_coding	2	140492834	140513389	-	ENSMUST00000172544;ENSMUST00000110057;ENSMUST00000056760	140492834;140500118;140501245	140513370;140513389;140513320	71436	?;NM_178382;NM_001172160	?;protein_binding;postsynaptic_density;cytosol;membrane;integral_component_of_membrane;cell_junction;extracellular_space;plasma_membrane;endoplasmic_reticulum;endoplasmic_reticulum_membrane;extracellular_region;integral_component_of_plasma_membrane;cell_projection;focal_adhesion;axon;cell_adhesion;synapse_organization;protein_homodimerization_activity;synapse_assembly;glutamatergic_synapse;cell-c…	589	335	1344	453	597	674	537	1134	935	921	786	636.762	440.438	735.132	490.564	647.104	681.009	605.508	1025.33	908.575	857.464	854.74	716.602	0.588858	0.161008	3.65732	0.000254864	0.0102618	TRUE	THR	0.588013	0.173747	3.3843	0.000713598	0.00530974	TRUE
ENSMUSG00000026822	Lcn2	lipocalin_2	protein_coding	2	32274645	32278264	-	ENSMUST00000147219;ENSMUST00000050785;ENSMUST00000144569;ENSMUST00000155830;ENSMUST00000192241;ENSMUST00000136509	32274645;32274651;32275195;32275457;32276568	32277734;32277809;32276011;32276119;32278264;32277771	16819	?;NM_008491	?;response_to_bacterium;positive_regulation_of_gene_expression;cytoplasm;cytosol;extracellular_space;ion_transport;defense_response_to_bacterium;iron_ion_homeostasis;cytoplasmic_vesicle;extracellular_region;immune_system_process;protein_binding;innate_immune_response;small_molecule_binding;identical_protein_binding;iron_ion_binding;apoptotic_process;response_to_xenobiotic_stimulus;extrinsic_apopt…	872	693	2618	1070	861	1206	1045	2140	1834	1609	1410	942.711	911.116	1431.98	1158.73	933.261	1218.54	1178.32	1934.92	1782.17	1498	1533.31	1320.28	0.588285	0.16134	3.64624	0.000266108	0.0105365	TRUE	THR	0.619835	0.174225	3.55766	0.000374167	0.00313957	TRUE
ENSMUSG00000048458	Inka2	inka_box_actin_regulator_2	protein_coding	3	105611915	105628158	+	ENSMUST00000066610;ENSMUST00000098273	105611915;105612774	105628158;105625472	109050	NM_175398;NM_001163356	nucleus;nucleoplasm;negative_regulation_of_catalytic_activity;protein_kinase_binding;protein_serine/threonine_kinase_inhibitor_activity	517	574	1341	804	745	951	857	1600	1551	1368	1096	558.924	754.661	733.491	870.671	807.526	960.889	966.332	1446.67	1507.17	1273.63	1191.85	1006.53	0.588186	0.125273	4.69522	2.66319e-06	0.000357522	TRUE	THR	0.989001	0.136047	7.26955	3.60678e-13	7.6431e-11	TRUE
ENSMUSG00000045827	Serpinb9	serine_(or_cysteine)_peptidase_inhibitor,_clade_B,_member_9	protein_coding	13	33187233	33201940	+	ENSMUST00000063191;ENSMUST00000006391	33187233;33188524	33201940;33201938	20723	?;NM_009256	protein_binding;negative_regulation_of_apoptotic_process;nucleus;cytoplasm;cytosol;nucleoplasm;extracellular_space;Golgi_apparatus;serine-type_endopeptidase_inhibitor_activity;defense_response_to_bacterium;protease_binding;apoptotic_process;negative_regulation_of_cysteine-type_endopeptidase_activity_involved_in_apoptotic_process;negative_regulation_of_endopeptidase_activity;collagen-containing_ex…	2190	1668	4274	2270	2721	3217	2707	5045	4606	4976	3617	2367.59	2192.99	2337.76	2458.24	2949.37	3250.45	3052.34	4561.53	4475.83	4632.73	3933.33	3292.01	0.588131	0.100648	5.84346	5.11268e-09	2.08086e-06	TRUE	THR	0.936223	0.108952	8.59301	8.47174e-18	4.5255e-15	TRUE
ENSMUSG00000049001	Ndnf	neuron-derived_neurotrophic_factor	protein_coding	6	65648574	65689310	+	ENSMUST00000054351;ENSMUST00000169795	65648574;65678414	65689310;65680424	68169	NM_172399	cellular_response_to_hypoxia;negative_regulation_of_neuron_apoptotic_process;positive_regulation_of_neuron_projection_development;angiogenesis;extracellular_space;nervous_system_development;heparin_binding;extracellular_region;neuron_migration;extracellular_matrix;extracellular_matrix_organization;positive_regulation_of_cell-substrate_adhesion;glycosaminoglycan_binding;cellular_response_to_fibrob…	1153	1075	3500	1226	1611	2347	2028	3219	3176	2882	2686	1246.5	1413.35	1914.41	1327.66	1746.21	2371.41	2286.72	2910.52	3086.24	2683.18	2920.91	2173.37	0.585255	0.18431	3.17538	0.00149639	0.0315275	TRUE	THR	0.926092	0.199273	4.64735	3.3623e-06	6.66249e-05	TRUE
ENSMUSG00000058006	Mdn1	midasin_AAA_ATPase_1	protein_coding	4	32657119	32775217	+	ENSMUST00000071642;ENSMUST00000151626;ENSMUST00000150934;ENSMUST00000133403;ENSMUST00000136608;ENSMUST00000125323;ENSMUST00000149941;ENSMUST00000124361;ENSMUST00000124657;ENSMUST00000138577;ENSMUST00000178134	32657119;32657183;32722936;32671550;32695476;32704635;32750571;32762865;32725900	32775207;32664170;32731480;32679569;32696562;32775198;32751656;32765217;32728255;32753615;32775217	100019	?;NM_001081392	molecular_function;nucleus;ribosomal_large_subunit_assembly;nucleolus;cytosol;nucleoplasm;ATP_binding;nucleotide_binding;ATP_hydrolysis_activity;intermediate_filament_cytoskeleton;rRNA_processing;preribosome,_large_subunit_precursor	756	425	1183	548	834	658	733	1203	1230	1119	1058	817.304	558.765	647.069	593.442	903.995	664.842	826.512	1087.71	1195.24	1041.81	1150.53	862.474	0.582574	0.154463	3.7716	0.000162206	0.00754831	TRUE	THR	0.729717	0.166995	4.36968	1.24428e-05	0.000194917	TRUE
ENSMUSG00000044456	Rin3	Ras_and_Rab_interactor_3	protein_coding	12	102249307	102357114	+	ENSMUST00000056950;ENSMUST00000101114;ENSMUST00000150795;ENSMUST00000133820;ENSMUST00000137249;ENSMUST00000131076;ENSMUST00000139686	102249307;102249426;102249427;102249900;102321004;102321039	102357114;102329327;102293044;102327766;102334832;102325491	217835	NM_177620;NM_001161365	cytoplasm;regulation_of_catalytic_activity;signal_transduction;cytosol;endosome;cytoplasmic_vesicle;guanyl-nucleotide_exchange_factor_activity;vesicle-mediated_transport;GTPase_activator_activity;small_GTPase_binding;early_endosome;endocytic_vesicle;vesicle;axon;dendrite;negative_regulation_of_receptor_internalization;neuronal_cell_body;regulation_of_vesicle_size;negative_regulation_of_mast_cell_…	825	489	2580	761	1175	1412	1271	2112	1805	2040	1694	891.9	642.908	1411.19	824.105	1273.61	1426.68	1433.15	1909.6	1753.99	1899.27	1842.15	1391.69	0.578866	0.221575	2.6125	0.00898823	0.0935717	TRUE	THR	0.911485	0.239573	3.80462	0.000142025	0.0014253	TRUE
ENSMUSG00000022892	App	amyloid_beta_(A4)_precursor_protein	protein_coding	16	84746573	84970654	-	ENSMUST00000227723;ENSMUST00000227654;ENSMUST00000227737;ENSMUST00000226801;ENSMUST00000005406;ENSMUST00000227021;ENSMUST00000226232;ENSMUST00000228375;ENSMUST00000227753;ENSMUST00000227990;ENSMUST00000228509	84746573;84751326;84751328;84751331;84751338;84751532;84752036;84789849;84791592;84811193	84970654;84760269;84970593;84970595;84970646;84970627;84970623;84774871;84821822;84970592;84824513	11820	NM_001198823;NM_001198826;NM_007471;NM_001198825;NM_001198824	mitochondrion;protein_binding;nucleus;negative_regulation_of_gene_expression;positive_regulation_of_gene_expression;positive_regulation_of_transcription_by_RNA_polymerase_II;regulation_of_gene_expression;positive_regulation_of_interferon-gamma_production;negative_regulation_of_transcription_by_RNA_polymerase_II;positive_regulation_of_neuron_differentiation;protein_phosphorylation;adult_locomotory…	10776	7722	28844	10383	13752	15001	13792	23323	21704	22783	19531	11649.8	10152.4	15776.9	11244	14906.2	15157	15551.5	21087.9	21090.6	21211.3	21239.1	16278.8	0.57377	0.143877	3.98791	6.66574e-05	0.00406944	TRUE	THR	0.755828	0.155419	4.86316	1.15527e-06	2.72765e-05	TRUE
ENSMUSG00000026014	Raph1	Ras_association_(RalGDS/AF-6)_and_pleckstrin_homology_domains_1	protein_coding	1	60521451	60606263	-	ENSMUST00000140485;ENSMUST00000182085;ENSMUST00000090293;ENSMUST00000188511;ENSMUST00000189383;ENSMUST00000127573;ENSMUST00000142258;ENSMUST00000027168	60521451;60522344;60529835;60532482;60540762;60552968;60564847;60522395	60605938;60538709;60605928;60535440;60542424;60561450;60606263;60605924	77300	NM_001045513	protein_binding;nuclear_body;axon_extension;cytosol;plasma_membrane;signal_transduction;cell_leading_edge	1144	730	2344	1052	1497	1605	1519	2509	2365	2317	2159	1236.77	959.761	1282.1	1139.24	1622.64	1621.69	1712.79	2268.56	2298.16	2157.16	2347.82	1695.15	0.573386	0.138564	4.13805	3.50264e-05	0.00258078	TRUE	THR	0.965623	0.150058	6.43501	1.23468e-10	1.25132e-08	TRUE
ENSMUSG00000039323	Igfbp2	insulin-like_growth_factor_binding_protein_2	protein_coding	1	72863662	72891633	+	ENSMUST00000047328;ENSMUST00000120564;ENSMUST00000155703	72863662;72864481;72887858	72891633;72891626;72891307	16008	NM_008342;NM_001310659	extracellular_region;extracellular_space;apical_plasma_membrane;cytoplasmic_vesicle;growth_factor_binding;regulation_of_growth;insulin-like_growth_factor_I_binding;insulin-like_growth_factor_binding;positive_regulation_of_activated_T_cell_proliferation;insulin-like_growth_factor_II_binding;regulation_of_insulin-like_growth_factor_receptor_signaling_pathway;signal_transduction;female_pregnancy;agi…	2624	2753	9621	2237	2554	2852	2998	4841	4322	4612	3834	2836.78	3619.48	5262.43	2422.5	2768.35	2881.66	3380.47	4377.08	4199.85	4293.84	4169.31	3655.61	0.573258	0.168909	3.39389	0.000689076	0.0194588	TRUE	THR	0.124184	0.182239	0.681435	0.495596	0.698936	FALSE
ENSMUSG00000028776	Tinagl1	tubulointerstitial_nephritis_antigen-like_1	protein_coding	4	130058247	130068915	-	ENSMUST00000030560;ENSMUST00000105999;ENSMUST00000145000;ENSMUST00000175992;ENSMUST00000105998;ENSMUST00000145774;ENSMUST00000132545;ENSMUST00000175822;ENSMUST00000133660	130058247;130059395;130059397;130059512;130060770;130062906;130065200;130067503	130068595;130060404;130068585;130068915;130063277;130068484;130068613	94242	?;NM_001168333;NM_023476	cytoplasm;extracellular_space;proteolysis;extracellular_region;cysteine-type_peptidase_activity;lysosome;collagen-containing_extracellular_matrix;extracellular_matrix_structural_constituent;laminin_binding	1821	1418	5695	2132	3073	3368	3196	5306	4531	4954	4569	1968.67	1864.3	3115.01	2308.79	3330.91	3403.02	3603.73	4797.52	4402.95	4612.25	4968.59	3488.7	0.570551	0.177036	3.2228	0.00126942	0.0285019	TRUE	THR	1.018	0.191399	5.31872	1.04498e-07	3.78985e-06	TRUE
ENSMUSG00000022799	Arhgap31	Rho_GTPase_activating_protein_31	protein_coding	16	38418702	38533636	-	ENSMUST00000023487;ENSMUST00000124866;ENSMUST00000132697	38418702;38443525;38458081	38533636;38533261;38533260	12549	NM_020260	protein_binding;cell_junction;regulation_of_catalytic_activity;signal_transduction;SH3_domain_binding;cell_projection;lamellipodium;focal_adhesion;GTPase_activator_activity;small_GTPase_mediated_signal_transduction	2949	1829	6808	2539	3584	3978	3495	5993	5664	5704	4994	3188.14	2404.66	3723.79	2749.54	3884.79	4019.37	3940.87	5418.68	5503.93	5310.51	5430.75	4143.18	0.569838	0.150179	3.79439	0.000148005	0.00706704	TRUE	THR	0.801244	0.162286	4.93724	7.92361e-07	2.00167e-05	TRUE
ENSMUSG00000021411	Pxdc1	PX_domain_containing_1	protein_coding	13	34811817	34837469	-	ENSMUST00000053459;ENSMUST00000021847;ENSMUST00000125037;ENSMUST00000152392	34811817;34811823;34811824;34812851	34837469;34836664;34832551	66895	NM_001382845;NM_025831	molecular_function;biological_process;cellular_component;phosphatidylinositol_binding	2083	1442	5991	2550	3601	3808	2961	5471	5305	5705	4680	2251.91	1895.86	3276.92	2761.46	3903.22	3847.6	3338.75	4946.7	5155.07	5311.44	5089.29	3798.02	0.565769	0.164105	3.44761	0.000565573	0.017041	TRUE	THR	1.04866	0.177448	5.90967	3.42804e-09	2.07307e-07	TRUE
ENSMUSG00000031089	Slc6a14	solute_carrier_family_6_(neurotransmitter_transporter),_member_14	protein_coding	X	21581135	21608594	+	ENSMUST00000033414	21581135	21608594	56774	NM_020049	membrane;integral_component_of_membrane;symporter_activity;integral_component_of_plasma_membrane;transmembrane_transport;sodium_ion_transmembrane_transport;amino_acid_transport;brush_border_membrane;response_to_toxic_substance;alanine_transmembrane_transporter_activity;alanine_transport;amino_acid_import_across_plasma_membrane;amine_transmembrane_transporter_activity;amine_transport	970	869	1929	1243	1611	1373	1285	2386	2145	2420	2095	1048.66	1142.51	1055.11	1346.07	1746.21	1387.28	1448.93	2157.34	2084.38	2253.06	2278.22	1631.62	0.565425	0.0962389	5.87522	4.22282e-09	1.83521e-06	TRUE	THR	1.02043	0.104638	9.75202	1.80841e-22	2.31847e-19	TRUE
ENSMUSG00000054720	Lrrc8c	leucine_rich_repeat_containing_8_family,_member_C	protein_coding	5	105667254	105760884	+	ENSMUST00000067924;ENSMUST00000150981;ENSMUST00000153955;ENSMUST00000153754	105667254;105667282;105667339;105706724	105760884;105727435;105692506;105754738	100604	NM_133897	cytoplasm;membrane;integral_component_of_membrane;plasma_membrane;ion_transport;endoplasmic_reticulum;endoplasmic_reticulum_membrane;integral_component_of_plasma_membrane;inorganic_anion_transport;anion_transmembrane_transport;cellular_response_to_osmotic_stress;protein_hexamerization;fat_cell_differentiation;ion_channel_complex;taurine_transport;volume-sensitive_anion_channel_activity;aspartate_…	1537	958	3140	1558	2498	2479	2464	4113	4078	3324	3239	1661.64	1259.52	1717.5	1687.2	2707.65	2504.78	2778.34	3718.84	3962.75	3094.69	3522.27	2601.38	0.563113	0.164352	3.42626	0.00061196	0.0180567	TRUE	THR	1.20784	0.177929	6.78832	1.13449e-11	1.65282e-09	TRUE
ENSMUSG00000015452	Ager	advanced_glycosylation_end_product-specific_receptor	protein_coding	17	34816836	34819910	+	ENSMUST00000015596;ENSMUST00000174496;ENSMUST00000184846;ENSMUST00000184805;ENSMUST00000172757;ENSMUST00000174640;ENSMUST00000173551;ENSMUST00000174554;ENSMUST00000170161;ENSMUST00000173589;ENSMUST00000173992;ENSMUST00000174069;ENSMUST00000172932	34816836;34816849;34816868	34819906;34819910;34819881;34819834;34819870	11596	NM_007425;NM_001271422;NM_001271424;NM_001271423	protein_binding;positive_regulation_of_gene_expression;positive_regulation_of_fibroblast_proliferation;inflammatory_response;protein-containing_complex_binding;cytoplasm;negative_regulation_of_interleukin-10_production;cytosol;axon;negative_regulation_of_protein_phosphorylation;microglial_cell_activation;membrane;integral_component_of_membrane;plasma_membrane;extracellular_space;cell_surface;extr…	22115	14848	57744	23538	36299	43731	38631	59553	52472	69757	51126	23908.3	19521.3	31584.4	25489.9	39345.5	44185.7	43559.3	53845.9	50989.1	64944.8	55597.3	41179.2	0.56277	0.18676	3.01334	0.00258388	0.0444057	TRUE	THR	1.17196	0.201745	5.80914	6.27958e-09	3.50032e-07	TRUE
ENSMUSG00000002980	Bcam	basal_cell_adhesion_molecule	protein_coding	7	19490056	19504941	-	ENSMUST00000003061;ENSMUST00000135632;ENSMUST00000133271;ENSMUST00000155244;ENSMUST00000133427	19490056;19490482;19497598;19499538;19500912	19504472;19490876;19504420;19504941	57278	NM_020486	membrane;integral_component_of_membrane;plasma_membrane;cell_surface;integral_component_of_plasma_membrane;cell_adhesion;protein_C-terminus_binding;cell-matrix_adhesion;laminin_binding;laminin_receptor_activity	7019	5656	20545	8552	10009	13317	11189	18303	17383	19220	15480	7588.17	7436.18	11237.6	9261.16	10849	13455.5	12616.4	16549	16891.7	17894.1	16833.8	12783	0.561765	0.15255	3.68249	0.000230966	0.00959838	TRUE	THR	0.960642	0.164822	5.82836	5.59742e-09	3.1753e-07	TRUE
ENSMUSG00000017007	Rbpjl	recombination_signal_binding_protein_for_immunoglobulin_kappa_J_region-like	protein_coding	2	164245061	164257368	+	ENSMUST00000137427;ENSMUST00000017151;ENSMUST00000109356	164245061;164245114;164245129	164256711;164257368;164253258	19668	?;NM_009036	?;nucleus;chromatin_binding;DNA_binding;DNA-binding_transcription_factor_activity;regulation_of_transcription,_DNA-templated;RNA_polymerase_II_cis-regulatory_region_sequence-specific_DNA_binding;DNA-binding_transcription_factor_activity,_RNA_polymerase_II-specific;positive_regulation_of_transcription_by_RNA_polymerase_II;regulation_of_transcription_by_RNA_polymerase_II;positive_regulation_of_tran…	1508	753	3512	1388	1491	2340	2087	3427	2944	3248	2351	1630.28	990	1920.97	1503.1	1616.14	2364.33	2353.25	3098.58	2860.8	3023.94	2556.61	2174.36	0.558329	0.204432	2.73113	0.00631185	0.0759466	TRUE	THR	0.928731	0.221005	4.2023	2.64214e-05	0.000357984	TRUE
ENSMUSG00000036745	Ttll7	tubulin_tyrosine_ligase-like_family,_member_7	protein_coding	3	146558122	146689764	+	ENSMUST00000038090;ENSMUST00000037942;ENSMUST00000106134;ENSMUST00000124743;ENSMUST00000197547;ENSMUST00000170055	146558122;146599931;146602411;146649675	146646011;146689764;146685506;146604261;146687675;146688505	70892	?;NM_001302957;NM_001357217;NM_001302958	?;cellular_protein_modification_process;microtubule_cytoskeleton;alpha-tubulin_binding;beta-tubulin_binding;tubulin-glutamic_acid_ligase_activity;protein_polyglutamylation	859	668	1593	838	1404	1275	1257	2119	1766	2054	1854	928.657	878.247	871.328	907.49	1521.83	1288.26	1417.36	1915.93	1716.09	1912.3	2016.14	1397.6	0.558131	0.143693	3.8842	0.000102667	0.00554209	TRUE	THR	1.08234	0.155863	6.94422	3.80563e-12	6.09877e-10	TRUE
ENSMUSG00000036036	Zfp57	zinc_finger_protein_57	protein_coding	17	37312055	37321527	+	ENSMUST00000089968;ENSMUST00000172527;ENSMUST00000069250;ENSMUST00000174747;ENSMUST00000174016;ENSMUST00000174470;ENSMUST00000173588;ENSMUST00000173921;ENSMUST00000172580;ENSMUST00000174524;ENSMUST00000174672;ENSMUST00000172540;ENSMUST00000172502	37312055;37313374;37313417;37313446;37313461;37313469;37313488;37313504;37313562;37313930;37314558;37315414;37315495	37321524;37320334;37316973;37314706;37314584;37320715;37316958;37320638;37321527;37320607;37317140	22715	NM_001168502;NM_001168501;NM_001013745	nucleus;negative_regulation_of_transcription_by_RNA_polymerase_II;chromatin_binding;genetic_imprinting;DNA_binding;regulation_of_transcription,_DNA-templated;metal_ion_binding;DNA-binding_transcription_repressor_activity,_RNA_polymerase_II-specific;regulation_of_transcription_by_RNA_polymerase_II;RNA_polymerase_II_transcription_regulatory_region_sequence-specific_DNA_binding;DNA-binding_transcrip…	822	433	1566	693	1086	1243	1381	1749	1777	1891	1746	888.656	569.283	856.56	750.466	1177.14	1255.93	1557.18	1581.39	1726.78	1760.55	1898.7	1274.78	0.555507	0.200918	2.76484	0.00569501	0.0717924	TRUE	THR	1.1729	0.217656	5.38879	7.09353e-08	2.68664e-06	TRUE
ENSMUSG00000017774	Myo1c	myosin_IC	protein_coding	11	75541330	75564736	+	ENSMUST00000102505;ENSMUST00000069057;ENSMUST00000102504;ENSMUST00000108431;ENSMUST00000151174;ENSMUST00000136935;ENSMUST00000148659;ENSMUST00000123064;ENSMUST00000146419;ENSMUST00000155027	75541330;75542336;75542902;75546699;75546975;75547024;75552559;75556218;75558920;75561102	75564736;75564734;75560413;75548474;75556735;75560068;75561080;75562553	17913	NM_001370611;NM_008659;NM_001080774;NM_001080775	protein_binding;nuclear_body;nucleus;cytoplasm;cellular_response_to_interferon-gamma;ATP_binding;membrane;plasma_membrane;nucleotide_binding;protein_transport;cytoplasmic_vesicle;nucleoplasm;actin_binding;membrane_raft;cell_projection;calmodulin_binding;nucleolus;mRNA_transport;nuclear_pore;small_GTPase_binding;actin_filament_binding;lateral_plasma_membrane;cytoskeletal_motor_activity;myosin_comp…	4514	3009	12730	4579	5938	7140	6238	11126	9759	10057	8045	4880.04	3956.06	6962.97	4958.71	6436.36	7214.25	7033.81	10059.8	9483.19	9363.21	8748.58	7190.63	0.554268	0.169441	3.27116	0.00107106	0.0254312	TRUE	THR	0.837213	0.183067	4.57327	4.80176e-06	8.95432e-05	TRUE
ENSMUSG00000025786	Zdhhc3	zinc_finger,_DHHC_domain_containing_3	protein_coding	9	122895225	122942270	-	ENSMUST00000140497;ENSMUST00000238520;ENSMUST00000147563;ENSMUST00000026892;ENSMUST00000155778;ENSMUST00000138622;ENSMUST00000129862;ENSMUST00000152396;ENSMUST00000129151;ENSMUST00000150679;ENSMUST00000123937;ENSMUST00000130717	122895225;122901375;122905897;122906565;122907105;122907365;122909423;122911913;122913361;122918098;122929385	122942212;122942270;122942245;122942231;122942243;122929414;122942186;122942269;122942189;122941897	69035	?;NM_001372547;NM_001372538;NM_001372546;NM_001372549;NM_001372550;NM_026917;NM_001372544;NM_001372548;NM_001372542;NM_001372551;NM_001372540;NM_001372553;NM_001372543;NM_001372541;NM_001372552;NM_001372539	membrane;integral_component_of_membrane;transferase_activity;acyltransferase_activity;palmitoyltransferase_activity;protein-cysteine_S-palmitoyltransferase_activity;regulation_of_G_protein-coupled_receptor_signaling_pathway;protein_palmitoylation;TRAIL-activated_apoptotic_signaling_pathway;lipoprotein_localization_to_membrane;protein_localization_to_plasma_membrane;protein_localization_to_photore…	2778	2167	5976	3233	4011	4447	3370	6702	6073	6360	5286	3003.27	2849.04	3268.71	3501.09	4347.63	4493.24	3799.93	6059.73	5901.37	5921.25	5748.29	4444.87	0.549773	0.0942483	5.83324	5.43621e-09	2.14446e-06	TRUE	THR	0.957382	0.102029	9.38347	6.38345e-21	7.11644e-18	TRUE
ENSMUSG00000079465	Col4a3	collagen,_type_IV,_alpha_3	protein_coding	1	82564642	82699780	+	ENSMUST00000141994;ENSMUST00000113457;ENSMUST00000125563;ENSMUST00000152664	82564642;82564697;82693025	82620574;82699780;82696605;82696703	12828	?;NM_007734	?;negative_regulation_of_angiogenesis;extracellular_space;intracellular_membrane-bounded_organelle;extracellular_region;endoplasmic_reticulum;extracellular_matrix_structural_constituent;cell_adhesion;basement_membrane;collagen_trimer;integrin_binding;extracellular_matrix_organization;extracellular_matrix;cell_surface_receptor_signaling_pathway;activation_of_cysteine-type_endopeptidase_activity_in…	1377	777	2733	1127	2131	1998	2086	3331	3103	2896	2592	1488.66	1021.55	1494.88	1220.45	2309.85	2018.78	2352.12	3011.78	3015.3	2696.22	2818.69	2131.66	0.546795	0.192106	2.84633	0.00442267	0.06174	TRUE	THR	1.11076	0.207854	5.34394	9.0946e-08	3.35532e-06	TRUE
ENSMUSG00000092341	Malat1	metastasis_associated_lung_adenocarcinoma_transcript_1_(non-coding_RNA)	lncRNA	19	5845718	5852700	-	ENSMUST00000172812;ENSMUST00000173314;ENSMUST00000174808;ENSMUST00000173499	5845718;5845719;5845722;5851944	5852700;5847492;5846980;5852699	72289	NR_002847	positive_regulation_of_cell_motility	39055	25943	37481	27125	37574	38250	39813	64725	61636	55272	49516	42222	34108.3	20501.1	29374.3	40727.5	38647.7	44892.1	58522.3	59894.1	51459	53846.5	43108.6	0.542139	0.194164	2.79217	0.00523561	0.0680072	TRUE	THR	0.793208	0.209727	3.78209	0.000155517	0.00153901	TRUE
ENSMUSG00000044641	Pard6b	par-6_family_cell_polarity_regulator_beta	protein_coding	2	167922924	167943123	+	ENSMUST00000052125	167922924	167943123	58220	NM_021409	nucleus;cytosol;cytoplasm;membrane;cell_junction;plasma_membrane;protein-containing_complex;protein_kinase_C_binding;centrosome_cycle;establishment_or_maintenance_of_cell_polarity;regulation_of_cellular_localization;cell_cortex;apical_plasma_membrane;apical_part_of_cell;cell_cycle;cell_division;bicellular_tight_junction;protein-containing_complex_assembly;cell-cell_junction_assembly;protein_bindi…	1145	908	2986	898	1221	1184	1107	1804	1819	1887	1575	1237.85	1193.78	1633.26	972.465	1323.47	1196.31	1248.23	1631.12	1767.59	1756.82	1712.74	1424.88	0.534922	0.127725	4.18806	2.81344e-05	0.00217944	TRUE	THR	0.338531	0.13759	2.46044	0.0138767	0.0571313	TRUE
ENSMUSG00000037736	Limch1	LIM_and_calponin_homology_domains_1	protein_coding	5	66903170	67214501	+	ENSMUST00000201852;ENSMUST00000101164;ENSMUST00000238785;ENSMUST00000202830;ENSMUST00000118242;ENSMUST00000130228;ENSMUST00000122812;ENSMUST00000117601;ENSMUST00000201322;ENSMUST00000238993;ENSMUST00000038188;ENSMUST00000140428;ENSMUST00000127184;ENSMUST00000202048;ENSMUST00000132991;ENSMUST00000119854;ENSMUST00000147050;ENSMUST00000137394;ENSMUST00000135334;ENSMUST00000153174	66903170;66903188;66903210;66903226;66903232;67055774;67055803;67125348;67125759;67125908;67125920;67125993;67126304;67131886;67134361;67154435;67201192;67201744	67132005;67213557;67214501;66905747;67213420;67111021;67126496;67211691;67212037;67188196;67156108;67132258;67156138;67213466;67156584;67156689;67211989;67211984	77569	?;NM_001001980;NM_001368863;NM_001256122	?;cytoplasm;metal_ion_binding;cytoskeleton;actin_binding;positive_regulation_of_protein_phosphorylation;actomyosin_structure_organization;negative_regulation_of_cell_migration;positive_regulation_of_stress_fiber_assembly;stress_fiber;myosin_II_complex;regulation_of_focal_adhesion_assembly;myosin_II_head/neck_binding;cytoplasmic_actin-based_contraction_involved_in_cell_motility;protein_binding	9800	6061	22587	7161	10749	13599	10951	21281	16502	15422	14935	10594.7	7968.65	12354.5	7754.82	11651.1	13740.4	12348.1	19241.6	16035.6	14358.1	16241.2	12935.3	0.534068	0.182646	2.92407	0.0034549	0.0525115	TRUE	THR	0.676062	0.197288	3.42677	0.000610809	0.00468774	TRUE
ENSMUSG00000019916	P4ha1	procollagen-proline,_2-oxoglutarate_4-dioxygenase_(proline_4-hydroxylase),_alpha_1_polypeptide	protein_coding	10	59159118	59209126	+	ENSMUST00000009789;ENSMUST00000092512;ENSMUST00000105466	59159118;59159186;59159190	59209126;59207778;59208073	18451	NM_011030;NM_001316370;NM_001316371	mitochondrion;metal_ion_binding;endoplasmic_reticulum;intracellular_membrane-bounded_organelle;dioxygenase_activity;oxidoreductase_activity;iron_ion_binding;oxidoreductase_activity,_acting_on_paired_donors,_with_incorporation_or_reduction_of_molecular_oxygen;identical_protein_binding;endoplasmic_reticulum_lumen;L-ascorbic_acid_binding;collagen_fibril_organization;procollagen-proline_4-dioxygenase…	1359	1165	3431	1643	1786	2235	2130	3221	3219	3156	2877	1469.2	1531.67	1876.66	1779.24	1935.89	2258.24	2401.73	2912.32	3128.03	2938.28	3128.61	2305.44	0.531631	0.117951	4.50724	6.5677e-06	0.000698765	TRUE	THR	0.894428	0.127699	7.00417	2.48448e-12	4.19042e-10	TRUE
ENSMUSG00000026768	Itga8	integrin_alpha_8	protein_coding	2	12111443	12306733	-	ENSMUST00000028106;ENSMUST00000172791;ENSMUST00000148055;ENSMUST00000129370;ENSMUST00000172716;ENSMUST00000141477;ENSMUST00000130548	12111443;12112290;12113881;12187472;12224428;12254611;12291775	12306733;12306703;12137363;12198123;12247275;12306399	241226	NM_001001309	postsynaptic_density;membrane;integral_component_of_membrane;metal_ion_binding;external_side_of_plasma_membrane;plasma_membrane;nervous_system_development;cell_surface;cell_adhesion;endoplasmic_reticulum;cell_differentiation;cell-cell_adhesion;apical_part_of_cell;integrin_complex;integrin-mediated_signaling_pathway;inner_ear_morphogenesis;kidney_development;memory;perikaryon;extracellular_matrix_…	2682	1602	6889	2180	3128	3317	3194	5312	4541	4695	4377	2899.48	2106.22	3768.1	2360.77	3390.52	3351.49	3601.47	4802.94	4412.66	4371.11	4759.79	3620.42	0.530193	0.17417	3.04412	0.00233366	0.0414673	TRUE	THR	0.647952	0.188146	3.44387	0.000573451	0.00445167	TRUE
ENSMUSG00000060969	Irx1	Iroquois_homeobox_1	protein_coding	13	72106040	72111842	-	ENSMUST00000077337;ENSMUST00000223379;ENSMUST00000223460	72106040;72106779;72107605	72111842;72107552;72108835	16371	NM_010573	sequence-specific_DNA_binding;negative_regulation_of_transcription_by_RNA_polymerase_II;nucleus;DNA_binding;regulation_of_transcription,_DNA-templated;DNA-binding_transcription_factor_activity,_RNA_polymerase_II-specific;RNA_polymerase_II_cis-regulatory_region_sequence-specific_DNA_binding;regulation_of_transcription_by_RNA_polymerase_II;neuron_differentiation;sequence-specific_double-stranded_DN…	1009	1049	3418	1621	1642	2004	1532	3407	2813	2649	2014	1090.82	1379.16	1869.55	1755.42	1779.81	2024.84	1727.44	3080.5	2733.5	2466.26	2190.14	2008.86	0.522893	0.161968	3.22837	0.00124496	0.0281022	TRUE	THR	0.853623	0.175167	4.8732	1.09806e-06	2.62153e-05	TRUE
ENSMUSG00000024066	Xdh	xanthine_dehydrogenase	protein_coding	17	74190890	74257191	-	ENSMUST00000233392;ENSMUST00000024866;ENSMUST00000233162;ENSMUST00000233621;ENSMUST00000232717;ENSMUST00000233807;ENSMUST00000233352;ENSMUST00000233946;ENSMUST00000233433;ENSMUST00000233570;ENSMUST00000232783;ENSMUST00000233449;ENSMUST00000232843;ENSMUST00000232957	74190890;74190903;74191305;74191406;74195974;74222735;74233605;74241307;74241797;74242355;74247925;74250343	74207402;74257177;74257140;74257191;74193837;74193745;74202776;74225905;74255254;74257133;74257110;74257087;74257173;74257091	22436	?;NM_011723	iron_ion_binding;oxidoreductase_activity;protein_binding;negative_regulation_of_gene_expression;negative_regulation_of_protein_kinase_B_signaling;cytosol;negative_regulation_of_protein_phosphorylation;cytoplasm;metal_ion_binding;extracellular_space;extracellular_region;iron-sulfur_cluster_binding;molybdenum_ion_binding;flavin_adenine_dinucleotide_binding;2_iron,_2_sulfur_cluster_binding;FAD_bindi…	5670	2948	11958	3999	5173	4710	4651	7180	6869	8947	6549	6129.78	3875.86	6540.7	4330.61	5607.15	4758.98	5244.35	6491.93	6674.87	8329.79	7121.75	5918.71	0.521214	0.161675	3.22383	0.00126486	0.0284245	TRUE	THR	0.374806	0.174573	2.14699	0.031794	0.109251	FALSE
ENSMUSG00000021112	Pals1	protein_associated_with_LIN7_1,_MAGUK_family_member	protein_coding	12	78795681	78887488	+	ENSMUST00000219197;ENSMUST00000219667;ENSMUST00000082024;ENSMUST00000218726;ENSMUST00000219180	78795681;78795700;78795766;78876249;78881237	78887360;78856541;78887488;78876672;78884855	56217	?;NM_019579	?;protein_binding;gene_expression;cytoplasm;membrane;cell_junction;cell_periphery;Golgi_apparatus;plasma_membrane;nucleotide_binding;ATP_binding;protein-containing_complex;apical_plasma_membrane;cell_projection;perikaryon;apical_part_of_cell;axon;integral_component_of_membrane;endomembrane_system;cell-cell_junction;identical_protein_binding;cellular_protein_localization;adherens_junction;bicellul…	1228	1033	2207	1387	1699	1623	1667	2602	2509	2610	2388	1327.58	1358.13	1207.17	1502.02	1841.59	1639.88	1879.67	2352.64	2438.09	2429.95	2596.84	1870.32	0.5165	0.0920619	5.61035	2.01913e-08	6.903e-06	TRUE	THR	0.921468	0.0999644	9.21796	3.02795e-20	2.77284e-17	TRUE
ENSMUSG00000033032	Afap1l1	actin_filament_associated_protein_1-like_1	protein_coding	18	61863332	61919773	-	ENSMUST00000154876;ENSMUST00000120472;ENSMUST00000147278	61863332;61864010	61919682;61919773;61919731	?	?;NM_178928	cytoplasm;protein_binding;biological_process;cell_junction;cytosol;cytoskeleton;cell_projection;podosome;SH3_domain_binding	2472	1341	6250	2373	3189	4086	3815	5808	5251	5631	4652	2672.46	1763.07	3418.58	2569.78	3456.64	4128.49	4301.7	5251.41	5102.6	5242.54	5058.84	3906.01	0.514792	0.19518	2.63753	0.00835125	0.0887094	TRUE	THR	0.978773	0.210966	4.63948	3.49288e-06	6.84717e-05	TRUE
ENSMUSG00000029705	Cux1	cut-like_homeobox_1	protein_coding	5	136276989	136596344	-	ENSMUST00000175998;ENSMUST00000176216;ENSMUST00000176745;ENSMUST00000175918;ENSMUST00000177297;ENSMUST00000004097;ENSMUST00000175975;ENSMUST00000176486;ENSMUST00000176778;ENSMUST00000176172;ENSMUST00000163906;ENSMUST00000176423;ENSMUST00000176501;ENSMUST00000177305	136276989;136277364;136279381;136295269;136297221;136302924;136303309;136303340;136303347;136342088;136391149;136511729	136388872;136596102;136596118;136596132;136596117;136596299;136596100;136402202;136595205;136594286;136331375;136392149;136596106;136596344	13047	?;NM_001291238;NM_001291240;NM_198602;NM_001291239;NM_009986;NM_001291234;NM_001291233	membrane;integral_component_of_membrane;Golgi_membrane;Golgi_apparatus;intra-Golgi_vesicle-mediated_transport;integral_component_of_Golgi_membrane;nucleus;DNA_binding;regulation_of_transcription,_DNA-templated;DNA-binding_transcription_factor_activity,_RNA_polymerase_II-specific;regulation_of_transcription_by_RNA_polymerase_II;sequence-specific_DNA_binding;sequence-specific_double-stranded_DNA_bi…	1681	1367	3391	1675	1843	1905	1752	3121	2844	2848	2543	1817.31	1797.25	1854.79	1813.9	1997.68	1924.81	1975.51	2821.91	2763.62	2651.53	2765.4	2198.52	0.512723	0.0596514	8.59532	8.3032e-18	2.12902e-14	TRUE	THR	0.592366	0.0644097	9.19685	3.68589e-20	3.25896e-17	TRUE
ENSMUSG00000027111	Itga6	integrin_alpha_6	protein_coding	2	71575960	71688760	+	ENSMUST00000133124;ENSMUST00000152009;ENSMUST00000112101;ENSMUST00000028522;ENSMUST00000238991;ENSMUST00000155249;ENSMUST00000155596;ENSMUST00000126787;ENSMUST00000139760	71575960;71617273;71617284;71617322;71617483;71657106;71668425;71679373;71679781	71650598;71651287;71687115;71687102;71686359;71685295;71669258;71688760;71682979	16403	?;NM_001277970;NM_008397	?;protein_binding;positive_regulation_of_transcription_by_RNA_polymerase_II;brown_fat_cell_differentiation;membrane;integral_component_of_membrane;metal_ion_binding;external_side_of_plasma_membrane;plasma_membrane;cell_surface;cell_adhesion;cell-cell_adhesion;integrin_complex;integrin-mediated_signaling_pathway;basolateral_plasma_membrane;filopodium_assembly;positive_regulation_of_GTPase_activity…	1832	1422	3715	2215	2976	2931	2867	4333	3987	4788	4204	1980.56	1869.56	2032	2398.68	3225.77	2961.48	3232.76	3917.76	3874.32	4457.7	4571.66	3138.39	0.509186	0.111404	4.57061	4.86298e-06	0.000559156	TRUE	THR	1.10015	0.120763	9.11003	8.23557e-20	6.62957e-17	TRUE
ENSMUSG00000029648	Flt1	FMS-like_tyrosine_kinase_1	protein_coding	5	147498414	147662821	-	ENSMUST00000031653;ENSMUST00000125272;ENSMUST00000142477;ENSMUST00000110529;ENSMUST00000200895;ENSMUST00000031652	147498414;147541470;147551566;147571969;147581588;147591079	147662821;147571228;147552052;147662798;147583617	14254	NM_010228;NM_001363135	protein_kinase_activity;ATP_binding;protein_phosphorylation;membrane;integral_component_of_membrane;plasma_membrane;integral_component_of_plasma_membrane;nucleotide_binding;animal_organ_development;protein_serine/threonine/tyrosine_kinase_activity;protein_tyrosine_kinase_activity;transmembrane_receptor_protein_tyrosine_kinase_activity;transmembrane_receptor_protein_tyrosine_kinase_signaling_pathw…	3108	1808	7510	2694	4369	4997	4291	7396	5961	7302	5206	3360.03	2377.05	4107.77	2917.4	4735.68	5048.96	4838.42	6687.23	5792.53	6798.27	5661.29	4756.78	0.507753	0.191966	2.64502	0.0081686	0.0880047	TRUE	THR	0.925155	0.207454	4.45957	8.21245e-06	0.000138628	TRUE
ENSMUSG00000041058	Wwp1	WW_domain_containing_E3_ubiquitin_protein_ligase_1	protein_coding	4	19608303	19708993	-	ENSMUST00000108246;ENSMUST00000035982	19608303;19609673	19708993;19678448	107568	NM_001355222;NM_177327;NM_001276292	protein_binding;nucleus;cytoplasm;membrane;transferase_activity;plasma_membrane;ubiquitin_protein_ligase_activity;ubiquitin-dependent_protein_catabolic_process;ubiquitin-protein_transferase_activity;protein_polyubiquitination;protein_ubiquitination;proteasome-mediated_ubiquitin-dependent_protein_catabolic_process;negative_regulation_of_transcription,_DNA-templated;positive_regulation_of_protein_c…	2042	1618	3230	2170	2662	2217	2181	3816	3441	4061	3262	2207.59	2127.25	1766.72	2349.94	2885.41	2240.05	2459.24	3450.3	3343.75	3780.85	3547.28	2741.67	0.507519	0.107126	4.7376	2.16267e-06	0.000308072	TRUE	THR	0.797419	0.11591	6.87964	6.00036e-12	9.10385e-10	TRUE
ENSMUSG00000060802	B2m	beta-2_microglobulin	protein_coding	2	121978167	121983564	+	ENSMUST00000102476	121978167	121983564	12010	NM_009735	protein_binding;cellular_response_to_lipopolysaccharide;regulation_of_erythrocyte_differentiation;cytosol;negative_regulation_of_neuron_projection_development;extracellular_space;external_side_of_plasma_membrane;Golgi_apparatus;plasma_membrane;extracellular_region;immune_system_process;immune_response;positive_regulation_of_T_cell_activation;identical_protein_binding;antibacterial_humoral_respons…	11194	7462	30238	12016	12119	16237	10791	24282	18405	23175	14929	12101.7	9810.6	16539.4	13012.4	13136.1	16405.8	12167.7	21955	17884.8	21576.3	16234.6	15529.5	0.504881	0.168355	2.99891	0.00270951	0.0457194	TRUE	THR	0.598648	0.181847	3.29204	0.000994629	0.00698337	TRUE
ENSMUSG00000001151	Pcnt	pericentrin_(kendrin)	protein_coding	10	76187097	76278620	-	ENSMUST00000220395;ENSMUST00000217838;ENSMUST00000219011;ENSMUST00000001179;ENSMUST00000219243;ENSMUST00000219403;ENSMUST00000218747;ENSMUST00000219701	76187097;76187101;76187553;76190305;76192082;76239592	76252746;76278620;76189344;76278560;76204667;76192056;76203370;76249866	18541	?;NM_001282992;NM_008787	?;cytoplasm;signal_transduction;microtubule_organizing_center;cytoskeleton;molecular_adaptor_activity;microtubule_cytoskeleton_organization;mitotic_spindle_organization;cilium_assembly;positive_regulation_of_intracellular_protein_transport;centrosome;centriole;cytosol;centriolar_satellite	2164	1866	4040	2168	2198	2437	2249	3913	3903	3283	3107	2339.48	2453.31	2209.77	2347.78	2382.47	2462.34	2535.92	3538.01	3792.69	3056.52	3378.73	2772.46	0.500826	0.0835441	5.99475	2.03794e-09	1.0049e-06	TRUE	THR	0.561344	0.0902197	6.22197	4.9096e-10	3.93397e-08	TRUE
ENSMUSG00000059325	Hopx	HOP_homeobox	protein_coding	5	77234835	77262968	-	ENSMUST00000120827;ENSMUST00000113453;ENSMUST00000081964	77234835	77243100;77243124;77262968	74318	NM_001159901;NM_001159900;NM_175606	protein_binding;nucleus;negative_regulation_of_cell_differentiation;negative_regulation_of_transcription_by_RNA_polymerase_II;positive_regulation_of_skeletal_muscle_tissue_regeneration;DNA_binding;cytoplasm;regulation_of_transcription_by_RNA_polymerase_II;cell_differentiation;heart_development;regulation_of_heart_contraction;histone_deacetylation;lung_alveolus_development;regulation_of_protein_bi…	9907	8157	22792	10290	14450	15819	12900	18596	19758	25972	19207	10710.4	10724.3	12466.6	11143.3	15662.7	15983.5	14545.7	16813.9	19199.6	24180.3	20886.8	15665.2	0.499918	0.142182	3.51605	0.000438016	0.0143061	TRUE	THR	0.842825	0.153608	5.48686	4.09137e-08	1.72261e-06	TRUE
ENSMUSG00000013089	Etv5	ets_variant_5	protein_coding	16	22200059	22258469	-	ENSMUST00000079601;ENSMUST00000168774;ENSMUST00000170803;ENSMUST00000165506;ENSMUST00000170393	22200059;22200066;22202329;22220614;22231674	22258469;22255264;22220579;22258366;22258320	104156	NM_023794;NM_001358428	nucleus;positive_regulation_of_transcription_by_RNA_polymerase_II;negative_regulation_of_transcription_by_RNA_polymerase_II;positive_regulation_of_neuron_differentiation;transcription_cis-regulatory_region_binding;locomotory_behavior;nucleoplasm;synapse;DNA_binding;DNA-binding_transcription_factor_activity;regulation_of_transcription,_DNA-templated;sequence-specific_DNA_binding;regulation_of_tran…	2135	1158	4355	2376	2843	3960	2958	5334	4788	4974	3879	2308.13	1522.47	2382.07	2573.03	3081.6	4001.18	3335.37	4822.83	4652.68	4630.87	4218.24	3411.68	0.496224	0.161109	3.08005	0.00206964	0.0385324	TRUE	THR	1.14419	0.174328	6.56346	5.25737e-11	5.9913e-09	TRUE
ENSMUSG00000020900	Myh10	myosin,_heavy_polypeptide_10,_non-muscle	protein_coding	11	68582385	68707458	+	ENSMUST00000102611;ENSMUST00000018887;ENSMUST00000139059;ENSMUST00000145408;ENSMUST00000124006;ENSMUST00000108673;ENSMUST00000143032;ENSMUST00000092984;ENSMUST00000141558;ENSMUST00000155765	68582741;68582938;68705188;68674258;68702253;68582907;68582904;68583142;68582385;68582980	68707458;68707438;68707370;68681065;68703845;68637309;68590244;68707450;68590085;68660469	77579	NM_175260	protein_binding;in_utero_embryonic_development;retina_development_in_camera-type_eye;cytoplasm;cytosol;axon;cell_population_proliferation;ATP_binding;nucleotide_binding;actin_binding;cell_projection;calmodulin_binding;lamellipodium;neuron_projection;cell_adhesion;regulation_of_cell_shape;growth_cone;actin_filament_binding;identical_protein_binding;brain_development;cytoskeletal_motor_activity;myo…	3048	2158	9336	2527	3425	3770	3280	5891	4931	5370	4166	3295.16	2837.21	5106.54	2736.55	3712.45	3809.2	3698.45	5326.45	4791.64	4999.55	4530.34	4076.69	0.493454	0.174149	2.83352	0.00460378	0.0630248	TRUE	THR	0.389776	0.188041	2.07283	0.0381881	0.125633	FALSE
ENSMUSG00000022443	Myh9	myosin,_heavy_polypeptide_9,_non-muscle	protein_coding	15	77644787	77726375	-	ENSMUST00000016771;ENSMUST00000229259;ENSMUST00000139729;ENSMUST00000231192;ENSMUST00000126796;ENSMUST00000129453;ENSMUST00000123101;ENSMUST00000124844;ENSMUST00000134878	77644787;77648161;77649528;77658235;77672391;77674425;77674941;77678852;77689746	77726375;77653979;77651390;77665333;77726256;77726305;77726247;77697431	17886	NM_022410	protein_binding;in_utero_embryonic_development;nucleus;cytoplasm;cytosol;angiogenesis;cell_morphogenesis_involved_in_differentiation;ATP_binding;immunological_synapse;plasma_membrane;nucleotide_binding;protein-containing_complex;protein_transport;cytoplasmic_vesicle;actin_binding;actin_cytoskeleton;actin_cytoskeleton_reorganization;cytoskeleton;calmodulin_binding;cell-cell_adhesion;focal_adhesion…	7450	5396	22608	8044	8839	10112	9590	17561	14593	13202	11802	8054.12	7094.34	12366	8711.04	9580.83	10217.1	10813.4	15878.1	14180.6	12291.3	12834.2	11092.8	0.488915	0.164508	2.97198	0.00295889	0.048378	TRUE	THR	0.588558	0.177694	3.31221	0.000925623	0.00660743	TRUE
ENSMUSG00000039202	Abhd2	abhydrolase_domain_containing_2	protein_coding	7	78922947	79015256	+	ENSMUST00000037315;ENSMUST00000135333	78922947;78923002	79015256;78995119	54608	NM_018811	response_to_wounding;membrane;integral_component_of_membrane;plasma_membrane;hydrolase_activity;acrosomal_membrane;cytoplasmic_vesicle;lipid_metabolic_process;lipid_catabolic_process;carboxylic_ester_hydrolase_activity;triglyceride_lipase_activity;hormone-sensitive_lipase_activity;acylglycerol_lipase_activity;negative_regulation_of_cell_migration;sperm_flagellum;hormone_binding;sperm_capacitation…	3578	2653	8600	3605	3968	4981	4006	7287	6457	6494	5441	3868.14	3488.01	4703.97	3903.94	4301.02	5032.79	4517.06	6588.67	6274.51	6046.01	5916.85	4967.36	0.483625	0.113047	4.27808	1.88512e-05	0.00160054	TRUE	THR	0.625429	0.122138	5.12069	3.04419e-07	9.25932e-06	TRUE
ENSMUSG00000031207	Msn	moesin	protein_coding	X	95139648	95212158	+	ENSMUST00000117399;ENSMUST00000149985;ENSMUST00000135027	95139648;95139663;95139703	95212158;95197645;95195565	17698	NM_010833	protein_binding;positive_regulation_of_gene_expression;cytoplasm;membrane;plasma_membrane;cell_periphery;perinuclear_region_of_cytoplasm;cell_surface;apical_plasma_membrane;actin_binding;focal_adhesion;cytoskeleton;enzyme_binding;cell_projection;filopodium;apical_part_of_cell;cytoskeletal_protein_binding;microvillus_membrane;double-stranded_RNA_binding;secretory_granule_membrane;signaling_recepto…	14728	9532	32911	13256	18702	20485	18654	29896	26453	28828	24253	15922.3	12532.1	18001.4	14355.2	20271.6	20698	21033.8	27031	25705.4	26839.3	26374.1	20796.7	0.472517	0.141346	3.34297	0.000828855	0.021753	TRUE	THR	0.7742	0.152693	5.07031	3.97166e-07	1.1494e-05	TRUE
ENSMUSG00000037242	Clic4	chloride_intracellular_channel_4_(mitochondrial)	protein_coding	4	134941280	135000125	-	ENSMUST00000037099;ENSMUST00000143370	134941280;134950775	135000125	29876	NM_013885	mitochondrion;multicellular_organism_growth;protein-containing_complex_binding;cytoplasm;cytosol;angiogenesis;nucleus;membrane;integral_component_of_membrane;plasma_membrane;ion_transport;perinuclear_region_of_cytoplasm;cell_surface;microtubule_cytoskeleton;voltage-gated_ion_channel_activity;regulation_of_ion_transmembrane_transport;cytoplasmic_vesicle_membrane;cytoplasmic_vesicle;cell-cell_junct…	11087	7938	28775	10550	14916	16059	14567	23653	20990	21335	19130	11986	10436.4	15739.2	11424.8	16167.9	16226	16425.4	21386.3	20396.8	19863.2	20803	16441.4	0.452686	0.147171	3.07592	0.00209856	0.0388343	TRUE	THR	0.696041	0.158982	4.37812	1.19708e-05	0.000189939	TRUE
ENSMUSG00000025508	Rplp2	ribosomal_protein,_large_P2	protein_coding	7	141027283	141031498	+	ENSMUST00000084434;ENSMUST00000140099;ENSMUST00000137307;ENSMUST00000106004;ENSMUST00000106003;ENSMUST00000134636	141027283;141027544;141027582;141027625;141027763;141030735	141031498;141028529;141028940;141031263;141031262	67186	NM_026020;NM_001360658;NM_001360657	structural_constituent_of_ribosome;ribosome;synapse;translational_elongation;cytosolic_large_ribosomal_subunit;cytoplasmic_translational_elongation;cytosol;cytoplasm;cytoplasmic_translation	10019	10324	22822	13429	9502	11493	8806	8045	8306	10033	8466	10831.4	13573.4	12483	14542.6	10299.5	11612.5	9929.42	7274.03	8071.26	9340.87	9206.4	10651.3	-0.452704	0.140565	-3.2206	0.00127924	0.0286221	TRUE	THR	-0.537216	0.151792	-3.53917	0.000401389	0.00330508	TRUE
ENSMUSG00000028081	Rps3a1	ribosomal_protein_S3A1	protein_coding	3	86045247	86050009	-	ENSMUST00000029722	86045247	86050009	20091	NM_016959	negative_regulation_of_apoptotic_process;nucleus;translation;structural_constituent_of_ribosome;nucleolus;positive_regulation_of_fibroblast_proliferation;ribonucleoprotein_complex;mRNA_binding;cytoplasm;cytosol;positive_regulation_of_translation;ribosome;endoplasmic_reticulum;synapse;cell_differentiation;protein_binding;cytosolic_ribosome;mRNA_5'-UTR_binding;cytosolic_small_ribosomal_subunit;smal…	21451	19996	40679	25083	23788	24487	19627	19695	20052	14579	19639	23190.5	26289.6	22250.3	27163	25784.5	24741.6	22130.9	17807.6	19485.3	13573.3	21356.5	22161.2	-0.466916	0.136613	-3.41779	0.000631313	0.018374	TRUE	THR	-0.405137	0.147551	-2.74574	0.00603743	0.0297875	TRUE
ENSMUSG00000069516	Lyz2	lysozyme_2	protein_coding	10	117113236	117118226	-	ENSMUST00000092163	117113236	117118226	?	NM_017372	cytoplasm;extracellular_space;hydrolase_activity;lysozyme_activity;catalytic_activity;hydrolase_activity,_acting_on_glycosyl_bonds;metabolic_process;cytolysis;defense_response_to_bacterium;extracellular_region;identical_protein_binding;defense_response_to_Gram-positive_bacterium;secretory_granule;microvillus;killing_of_cells_of_other_organism;endoplasmic_reticulum_lumen;Golgi_stack;defense_respon…	50799	37217	130915	53694	62844	83710	53885	49722	55996	48918	46977	54918.3	48930.7	71607	58146.5	68118.3	84580.5	60759.4	44957	54413.5	45543.4	51085.4	58460	-0.47067	0.150088	-3.13595	0.00171297	0.0341243	TRUE	THR	-0.255363	0.162115	-1.5752	0.115211	0.280607	FALSE
ENSMUSG00000021182	Ccdc88c	coiled-coil_domain_containing_88C	protein_coding	12	100877782	100995315	-	ENSMUST00000068411;ENSMUST00000222204;ENSMUST00000223509;ENSMUST00000233416;ENSMUST00000223235;ENSMUST00000223416;ENSMUST00000223097;ENSMUST00000085096	100877782;100886514;100887786;100889439;100904305;100935600;100935603;100878959	100995315;100889146;100888873;100895324;100911432;100948616;100995168;100995242	68339	NM_026681;NM_001362342	cytoplasm;cell_junction;regulation_of_catalytic_activity;Wnt_signaling_pathway;dynein_light_intermediate_chain_binding;guanyl-nucleotide_exchange_factor_activity;protein_binding;small_GTPase_mediated_signal_transduction;microtubule_binding;cytoskeleton-dependent_intracellular_transport;identical_protein_binding;centrosome;negative_regulation_of_canonical_Wnt_signaling_pathway;protein_self-associa…	4408	3926	6691	3390	2351	2429	2504	2285	2235	1945	1905	4765.45	5161.67	3659.8	3671.11	2548.31	2454.26	2823.45	2066.02	2171.84	1810.82	2071.6	3018.58	-0.50166	0.149854	-3.34766	0.000814961	0.0215487	TRUE	THR	-1.15703	0.161494	-7.16453	7.80534e-13	1.51619e-10	TRUE
ENSMUSG00000020566	Atp6v1c2	ATPase,_H+_transporting,_lysosomal_V1_subunit_C2	protein_coding	12	17334722	17379360	-	ENSMUST00000095820;ENSMUST00000140751;ENSMUST00000020884;ENSMUST00000156727;ENSMUST00000221129;ENSMUST00000222103;ENSMUST00000153090;ENSMUST00000127185;ENSMUST00000143131	17334722;17334723;17334724;17334726;17347788;17347797;17358302;17358346	17374713;17374666;17374704;17358414;17374731;17374714;17379349;17379360	68775	NM_133699;NM_001159632	ion_transport;proton_transmembrane_transporter_activity;proton-transporting_ATPase_activity,_rotational_mechanism;proton_transmembrane_transport;identical_protein_binding;proton-transporting_V-type_ATPase,_V1_domain;positive_regulation_of_Wnt_signaling_pathway;vacuolar_proton-transporting_V-type_ATPase,_V1_domain	2556	2341	3981	2614	2178	2244	1949	1924	1946	1343	1763	2763.27	3077.81	2177.5	2830.76	2360.79	2267.33	2197.64	1739.62	1891	1250.35	1917.18	2224.84	-0.506569	0.158477	-3.19649	0.00139112	0.0302029	TRUE	THR	-0.652438	0.170982	-3.81584	0.000135722	0.00137388	TRUE
ENSMUSG00000025145	Lrrc45	leucine_rich_repeat_containing_45	protein_coding	11	120604751	120611954	+	ENSMUST00000026139;ENSMUST00000145781;ENSMUST00000151852;ENSMUST00000150225;ENSMUST00000155187	120604751;120604777;120604804;120608341;120610557	120611954;120611949;120606380;120610798;120611738	217366	NM_153545	molecular_function;biological_process;cytosol;nucleoplasm;cytoplasm;microtubule_organizing_center;plasma_membrane;cytoskeleton;centrosome;protein_binding	4118	3768	6634	4082	2642	3279	2707	2528	2594	2461	2303	4451.93	4953.94	3628.62	4420.49	2863.73	3313.1	3052.34	2285.74	2520.69	2291.23	2504.41	3298.75	-0.507538	0.146215	-3.47118	0.000518183	0.0160081	TRUE	THR	-0.855373	0.157708	-5.42377	5.83537e-08	2.30192e-06	TRUE
ENSMUSG00000056973	Ces1d	carboxylesterase_1D	protein_coding	8	93892696	93924466	-	ENSMUST00000034172;ENSMUST00000143256;ENSMUST00000148340;ENSMUST00000129987	93892696;93892931;93892957;93921433	93924466;93896603;93901917;93924405	104158	NM_053200	cholesterol_homeostasis;cytoplasm;cytosol;cellular_response_to_cold;hydrolase_activity;endoplasmic_reticulum;intracellular_membrane-bounded_organelle;lipid_metabolic_process;lipid_catabolic_process;carboxylic_ester_hydrolase_activity;lipid_droplet;endoplasmic_reticulum_lumen;all-trans-retinyl-palmitate_hydrolase,_all-trans-retinol_forming_activity;retinol_metabolic_process;cellular_response_to_ch…	19770	21043	29878	23754	19033	16991	15486	14402	14048	14951	14813	21373.2	27666.1	16342.5	25723.8	20630.4	17167.7	17461.6	13021.8	13651	13919.6	16108.5	18460.6	-0.514272	0.172474	-2.98174	0.00286613	0.0474034	TRUE	THR	-0.620421	0.186274	-3.33069	0.000866321	0.00623222	TRUE
ENSMUSG00000019997	Ccn2	cellular_communication_network_factor_2	protein_coding	10	24471340	24474581	+	ENSMUST00000020171;ENSMUST00000176228;ENSMUST00000129142	24471340;24471624;24471678	24474576;24474581;24472268	14219	NM_010217	lung_development;negative_regulation_of_gene_expression;positive_regulation_of_gene_expression;reactive_oxygen_species_metabolic_process;positive_regulation_of_cell_population_proliferation;cell_migration;cytosol;ossification;angiogenesis;tissue_homeostasis;extracellular_region;extracellular_space;perinuclear_region_of_cytoplasm;signal_transduction;heparin_binding;extracellular_matrix;cell_adhesi…	2713	3245	8288	4695	3268	4161	3605	3176	3371	2441	3099	2933	4266.33	4533.31	5084.33	3542.27	4204.27	4064.91	2871.64	3275.73	2272.61	3370.03	3674.4	-0.519223	0.171701	-3.024	0.00249458	0.0433944	TRUE	THR	-0.4084	0.185432	-2.20242	0.0276356	0.0979413	TRUE
ENSMUSG00000025784	Clec3b	C-type_lectin_domain_family_3,_member_b	protein_coding	9	122980011	122986497	+	ENSMUST00000026890	122980011	122986497	21922	NM_011606	carbohydrate_binding;calcium_ion_binding;heparin_binding;kringle_domain_binding;ossification;bone_mineralization;cellular_response_to_organic_substance;cellular_response_to_transforming_growth_factor_beta_stimulus;granular_component;extracellular_space;cytoplasm	2149	1927	5063	2270	2620	4343	3240	2255	2566	2582	2145	2323.26	2533.51	2769.32	2458.24	2839.89	4388.16	3653.34	2038.9	2493.48	2403.88	2332.59	2748.6	-0.525378	0.16495	-3.18507	0.00144721	0.0309112	TRUE	THR	-0.133987	0.178265	-0.751621	0.452279	0.66454	FALSE
ENSMUSG00000048489	Depp1	DEPP1_autophagy_regulator	protein_coding	6	116627570	116629755	+	ENSMUST00000067354;ENSMUST00000178241;ENSMUST00000204555	116627570;116627589;116627657	116629755;116628870	213393	?;NM_145980;NM_001166580	mitochondrion;molecular_function;cytoplasm;autophagy;intracellular_membrane-bounded_organelle;peroxisome;regulation_of_autophagy	2430	2263	2889	2337	1600	1818	1347	1573	1428	1336	1139	2627.05	2975.26	1580.21	2530.79	1734.28	1836.9	1518.84	1422.26	1387.64	1243.84	1238.61	1826.88	-0.526	0.197247	-2.66671	0.0076597	0.0849124	TRUE	THR	-0.854253	0.212763	-4.01505	5.94331e-05	0.000701299	TRUE
ENSMUSG00000021792	Prxl2a	peroxiredoxin_like_2A	protein_coding	14	40715697	40735745	-	ENSMUST00000022317;ENSMUST00000118466;ENSMUST00000136661;ENSMUST00000134715;ENSMUST00000152837;ENSMUST00000130166;ENSMUST00000143143;ENSMUST00000128236;ENSMUST00000153830;ENSMUST00000135797	40715697;40716529;40720868;40725998;40719685;40719689;40720910;40716483;40720830	40735732;40735745;40730223;40728933;40728877;40726936;40735728;40726490;40725061	70564	NM_027464;NM_001316737;NM_001378815;NM_001316739;NM_001316735;NM_001316734;NM_001378814;NM_001316740;NM_001316732;NM_001378813;NM_001316736;NM_001316733	mitochondrion;cytoplasm;extracellular_region;cellular_oxidant_detoxification;antioxidant_activity;regulation_of_osteoclast_differentiation;membrane;integral_component_of_membrane;oxidoreductase_activity	1805	2035	2496	2016	1312	1343	1240	1200	1194	1094	1034	1951.37	2675.5	1365.24	2183.17	1422.11	1356.97	1398.19	1085	1160.26	1018.53	1124.43	1521.89	-0.535518	0.202411	-2.64569	0.00815247	0.0880047	TRUE	THR	-0.862987	0.218292	-3.95335	7.70633e-05	0.000864762	TRUE
ENSMUSG00000030029	Lrig1	leucine-rich_repeats_and_immunoglobulin-like_domains_1	protein_coding	6	94581510	94677139	-	ENSMUST00000204645;ENSMUST00000101126;ENSMUST00000203876;ENSMUST00000141014;ENSMUST00000150811;ENSMUST00000124165;ENSMUST00000032105	94581510;94581517;94581661;94602015;94603431;94605056;94581515	94677139;94677118;94582374;94657611;94632506;94655846;94677126	16206	?;NM_001355269;NM_008377	sensory_perception_of_sound;membrane;integral_component_of_membrane;extracellular_space;plasma_membrane;extracellular_matrix;innervation;hair_cycle_process;otolith_morphogenesis;protein_binding	1415	1686	2411	1954	1314	1139	1148	1225	1082	1021	935	1529.74	2216.65	1318.75	2116.03	1424.28	1150.84	1294.46	1107.61	1051.42	950.566	1016.77	1379.74	-0.536529	0.199229	-2.69303	0.00708067	0.0809431	TRUE	THR	-0.709308	0.214923	-3.30029	0.000965855	0.00682621	TRUE
ENSMUSG00000032554	Trf	transferrin	protein_coding	9	103081200	103107643	-	ENSMUST00000112645;ENSMUST00000035158;ENSMUST00000190051;ENSMUST00000168142;ENSMUST00000170904;ENSMUST00000164377;ENSMUST00000112503;ENSMUST00000165296;ENSMUST00000126359	103081200;103085994;103086224;103087767;103087835;103093013;103098094;103099296;103100284	103107472;103107643;103089205;103097065;103099262;103107469;103099874;103107465;103105641	22041	?;NM_133977	protein_binding;SMAD_protein_signal_transduction;response_to_bacterium;positive_regulation_of_myelination;extracellular_region;metal_ion_binding;plasma_membrane;extracellular_space;ion_transport;perinuclear_region_of_cytoplasm;cell_surface;iron_ion_homeostasis;apical_plasma_membrane;endosome;cytoplasmic_vesicle;cellular_iron_ion_homeostasis;recycling_endosome;early_endosome;late_endosome;ferric_i…	12122	14626	23818	16835	11160	12064	10653	9791	9904	9286	9312	13105	19229.4	13027.8	18231	12096.6	12189.4	12012.1	8852.71	9624.1	8645.4	10126.4	12467.3	-0.549863	0.167973	-3.27352	0.00106218	0.0253117	TRUE	THR	-0.699203	0.181399	-3.85451	0.00011596	0.00120033	TRUE
ENSMUSG00000073600	Prob1	proline_rich_basic_protein_1	protein_coding	18	35783404	35788291	-	ENSMUST00000190196;ENSMUST00000237307;ENSMUST00000097619	35783404;35783408;35785220	35788291;35785059;35788240	381148	NM_001270646	molecular_function;biological_process;nucleoplasm	1894	2228	3097	2477	1641	1670	1496	1380	1478	1324	1319	2047.59	2929.24	1693.98	2682.4	1778.72	1687.37	1686.85	1247.75	1436.23	1232.66	1434.35	1805.2	-0.550293	0.190292	-2.89183	0.00383004	0.0557355	TRUE	THR	-0.731953	0.205318	-3.56497	0.000363899	0.00306932	TRUE
ENSMUSG00000031808	Slc27a1	solute_carrier_family_27_(fatty_acid_transporter),_member_1	protein_coding	8	72021526	72039946	+	ENSMUST00000212889;ENSMUST00000212989;ENSMUST00000034267;ENSMUST00000212225;ENSMUST00000212111;ENSMUST00000213100;ENSMUST00000211886;ENSMUST00000212211;ENSMUST00000211811	72021526;72021550;72021571;72022323;72022392;72022816;72023299;72031857;72033160	72039349;72023470;72039352;72032299;72032426;72032122;72035093;72039945;72039946	26457	NM_001357180;NM_001357181;NM_001357182;NM_011977	mitochondrion;response_to_insulin;cytoplasm;membrane;integral_component_of_membrane;plasma_membrane;nucleotide_binding;intracellular_membrane-bounded_organelle;endoplasmic_reticulum;mitochondrial_inner_membrane;lipid_metabolic_process;ligase_activity;endomembrane_system;protein_binding;lipid_transport;identical_protein_binding;cytoplasmic_vesicle;integral_component_of_plasma_membrane;fatty_acid_m…	2599	2336	4722	2532	1550	1913	1635	1505	1514	1433	1317	2809.75	3071.24	2582.81	2741.96	1680.09	1932.89	1843.58	1360.77	1471.21	1334.14	1432.18	2023.69	-0.550461	0.144787	-3.80186	0.000143612	0.00697606	TRUE	THR	-1.01087	0.155945	-6.48219	9.04019e-11	9.65831e-09	TRUE
ENSMUSG00000037624	Kcnk2	potassium_channel,_subfamily_K,_member_2	protein_coding	1	188940127	189134470	-	ENSMUST00000079451;ENSMUST00000180044;ENSMUST00000194172;ENSMUST00000194402;ENSMUST00000193319;ENSMUST00000192723;ENSMUST00000193686;ENSMUST00000192529;ENSMUST00000195016;ENSMUST00000110920	188940127;188940134;188941941;188941950;188941987;188942222;188942259;189072046	189076389;189134470;189134415;189134410;189075552;189075904;188947414;188975631;189079178;189076029	16526	NM_001281847;NM_001281848;NM_001357119;NM_001159850;NM_010607	membrane;integral_component_of_membrane;ion_transport;potassium_ion_transmembrane_transport;potassium_channel_activity;protein_binding;nucleus;axon;negative_regulation_of_cardiac_muscle_cell_proliferation;plasma_membrane;potassium_ion_transport;cell_surface;integral_component_of_plasma_membrane;apical_plasma_membrane;endoplasmic_reticulum;neuron_projection;G_protein-coupled_receptor_signaling_pat…	1653	1813	2878	1904	1391	1111	1143	1094	1003	972	1103	1787.04	2383.63	1574.19	2061.89	1507.74	1122.55	1288.82	989.16	974.653	904.946	1199.46	1435.83	-0.556175	0.192307	-2.89213	0.00382645	0.0557355	TRUE	THR	-0.912091	0.207318	-4.39948	1.08511e-05	0.000175763	TRUE
ENSMUSG00000023806	Rsph3b	radial_spoke_3B_homolog_(Chlamydomonas)	protein_coding	17	7171812	7216081	-	ENSMUST00000231794;ENSMUST00000232602;ENSMUST00000024572	7171812;7188268;7172115	7216081;7215680;7215755	100037282	?;NM_001083945	cytoplasm;cytoskeleton;cell_projection;molecular_function;biological_process;cilium	1189	1450	1695	1337	871	945	745	779	727	741	677	1285.42	1906.37	927.119	1447.87	944.1	954.827	840.043	704.347	706.454	689.882	736.208	1012.97	-0.56164	0.21319	-2.63446	0.00842712	0.0892523	TRUE	THR	-0.950909	0.229733	-4.13919	3.48537e-05	0.000447962	TRUE
ENSMUSG00000023963	Cyp39a1	cytochrome_P450,_family_39,_subfamily_a,_polypeptide_1	protein_coding	17	43978316	44062322	+	ENSMUST00000170988;ENSMUST00000233627;ENSMUST00000233437;ENSMUST00000233165	43978316;43978401;43978416;44042834	44062322;44061781;44061746	56050	NM_018887;NM_001285948;NM_001285947	membrane;integral_component_of_membrane;metal_ion_binding;endoplasmic_reticulum;endoplasmic_reticulum_membrane;oxidoreductase_activity;monooxygenase_activity;iron_ion_binding;oxidoreductase_activity,_acting_on_paired_donors,_with_incorporation_or_reduction_of_molecular_oxygen;heme_binding;lipid_metabolic_process;steroid_metabolic_process;intracellular_membrane-bounded_organelle;lipid_catabolic_pr…	1156	1118	1436	1276	982	922	853	794	782	758	693	1249.74	1469.88	785.453	1381.81	1064.42	931.587	961.821	717.909	759.899	705.709	753.607	980.167	-0.563208	0.184643	-3.05026	0.00228645	0.0409978	TRUE	THR	-0.667163	0.199098	-3.35093	0.000805411	0.00587693	TRUE
ENSMUSG00000039450	Dcxr	dicarbonyl_L-xylulose_reductase	protein_coding	11	120616225	120618107	-	ENSMUST00000106148;ENSMUST00000026144;ENSMUST00000125242;ENSMUST00000122883	120616225;120616251;120616281	120618069;120618107;120618070;120618055	67880	NM_001347608;NM_026428	oxidoreductase_activity;protein_binding;glucose_metabolic_process;membrane;plasma_membrane;apical_plasma_membrane;carbohydrate_metabolic_process;identical_protein_binding;microvillus;carbonyl_reductase_(NADPH)_activity;brush_border;oxidoreductase_activity,_acting_on_NAD(P)H,_quinone_or_similar_compound_as_acceptor;cytoplasmic_microtubule;NADP_metabolic_process;positive_regulation_of_reactive_oxyg…	4195	4374	6949	4530	3042	3036	2638	2480	2455	2735	2266	4535.17	5750.68	3800.92	4905.64	3297.31	3067.57	2974.54	2242.34	2385.62	2546.32	2464.17	3451.84	-0.563605	0.172402	-3.26913	0.00107878	0.0255493	TRUE	THR	-0.961974	0.186018	-5.17141	2.32336e-07	7.30065e-06	TRUE
ENSMUSG00000021062	Rab15	RAB15,_member_RAS_oncogene_family	protein_coding	12	76844734	76869682	-	ENSMUST00000021459;ENSMUST00000143863;ENSMUST00000122419;ENSMUST00000121716;ENSMUST00000118604;ENSMUST00000154765;ENSMUST00000141622;ENSMUST00000134124	76844734;76846648;76846896;76847104;76847340;76849654	76869327;76847608;76852252;76860630;76865148;76869682;76865870;76869236	104886	NM_134050;NM_001347407;NM_001347405;NM_001347406	GTPase_activity;GTP_binding;Rab_protein_signal_transduction;positive_regulation_of_regulated_secretory_pathway;cytoplasm;cilium;endosome_membrane;perinuclear_region_of_cytoplasm	1004	1103	1811	1417	1041	1144	724	894	713	748	860	1085.41	1450.16	990.568	1534.5	1128.37	1155.9	816.364	808.326	692.849	696.399	935.212	1026.73	-0.565602	0.191323	-2.95626	0.00311392	0.0494084	TRUE	THR	-0.584376	0.206427	-2.83091	0.00464152	0.0242538	TRUE
ENSMUSG00000027805	Pfn2	profilin_2	protein_coding	3	57749316	57755500	-	ENSMUST00000066882;ENSMUST00000119344;ENSMUST00000122210;ENSMUST00000120289	57749316;57749326;57750529;57752082	57755500;57754566;57753299;57754970	18645	NM_019410	protein_binding;cytoplasm;actin_binding;cytoskeleton;actin_cytoskeleton_organization;regulation_of_actin_filament_polymerization;glutamatergic_synapse;positive_regulation_of_actin_filament_bundle_assembly;presynapse;ATP_hydrolysis_activity;cytosol;phosphatidylinositol-4,5-bisphosphate_binding;positive_regulation_of_stress_fiber_assembly;negative_regulation_of_actin_filament_polymerization;actin_m…	958	1123	1492	1264	830	925	671	677	646	737	675	1035.68	1476.45	816.084	1368.82	899.659	934.619	756.603	612.122	627.743	686.158	734.033	904.361	-0.57421	0.204131	-2.81295	0.00490898	0.0653876	TRUE	THR	-0.736151	0.220092	-3.34474	0.000823591	0.00597896	TRUE
ENSMUSG00000003617	Cp	ceruloplasmin	protein_coding	3	20011218	20063309	+	ENSMUST00000091309;ENSMUST00000128615;ENSMUST00000003714;ENSMUST00000108328;ENSMUST00000131454;ENSMUST00000108325;ENSMUST00000150264;ENSMUST00000174803;ENSMUST00000125994;ENSMUST00000172605;ENSMUST00000131811;ENSMUST00000173848;ENSMUST00000172860;ENSMUST00000129135;ENSMUST00000173779;ENSMUST00000108329	20011218;20011225;20011233;20011275;20011383;20011448;20024006;20025049;20028924;20034792;20035592;20036167;20039776;20041709;20043316	20047302;20023501;20063309;20061773;20023169;20046689;20043229;20029217;20034905;20041560;20037651;20040067;20046746;20043791;20060522	12870	NM_007752;NM_001276250;NM_001276248;NM_001374677	metal_ion_binding;plasma_membrane;extracellular_space;copper_ion_binding;ion_transport;extracellular_region;oxidoreductase_activity;anchored_component_of_plasma_membrane;copper_ion_transport;chaperone_binding;response_to_copper_ion;ferroxidase_activity;iron_ion_homeostasis;iron_ion_transport;membrane;integral_component_of_membrane	12595	14834	17373	14487	10574	8968	8445	8375	8638	6675	7778	13616.3	19502.9	9502.56	15688.3	11461.4	9061.25	9522.37	7572.41	8393.88	6214.52	8458.23	10817.7	-0.577892	0.22042	-2.62178	0.0087471	0.0919325	TRUE	THR	-0.891086	0.238038	-3.74346	0.000181501	0.00174891	TRUE
ENSMUSG00000037890	Wdr19	WD_repeat_domain_19	protein_coding	5	65357039	65417758	+	ENSMUST00000203653;ENSMUST00000041892;ENSMUST00000204582;ENSMUST00000204647;ENSMUST00000203676;ENSMUST00000204375;ENSMUST00000203359;ENSMUST00000203554	65357039;65357041;65357043;65357060;65357074;65357083;65359958;65413768	65417749;65417758;65362657;65401929;65388597;65381886;65417753;65417752	213081	NM_001359879;NM_001359880;NM_153391	in_utero_embryonic_development;molecular_function;cell_morphogenesis;embryonic_cranial_skeleton_morphogenesis;cytoplasm;cell_projection_organization;cytoskeleton;cell_projection;cilium;intraciliary_retrograde_transport;motile_cilium;protein-containing_complex_assembly;non-motile_cilium;cilium_assembly;ear_morphogenesis;protein_localization_to_cilium;photoreceptor_outer_segment;embryonic_camera-ty…	1484	1588	1854	1329	959	881	819	849	736	645	725	1604.34	2087.81	1014.09	1439.21	1039.49	890.161	923.484	767.639	715.199	600.504	788.405	1079.12	-0.579938	0.214205	-2.7074	0.00678122	0.0784645	TRUE	THR	-1.12595	0.230734	-4.87987	1.06157e-06	2.54806e-05	TRUE
ENSMUSG00000041035	DPCD	deleted_in_primary_ciliary_dyskinesia	protein_coding	19	45549054	45568202	+	ENSMUST00000047057;ENSMUST00000235805;ENSMUST00000237600;ENSMUST00000235584;ENSMUST00000161373	45549054;45549074;45563613;45563903;45566716	45566726;45565982;45565950;45566483;45568202	226162	NM_172639;NM_001356947	spermatogenesis;flagellated_sperm_motility;extracellular_region;protein_binding;determination_of_left/right_symmetry;ventricular_system_development;epithelial_cilium_movement_involved_in_extracellular_fluid_movement;third_ventricle_development;lateral_ventricle_development;left/right_pattern_formation	964	1290	1690	1348	767	998	710	685	645	738	744	1042.17	1696.02	924.385	1459.78	831.372	1008.38	800.578	619.355	626.771	687.089	809.067	954.997	-0.580649	0.223064	-2.60306	0.00923962	0.0949933	TRUE	THR	-0.830977	0.240514	-3.455	0.000550288	0.00431686	TRUE
ENSMUSG00000060600	Eno3	enolase_3,_beta_muscle	protein_coding	11	70548028	70553339	+	ENSMUST00000157027;ENSMUST00000072841;ENSMUST00000108548;ENSMUST00000126241;ENSMUST00000134087;ENSMUST00000179738;ENSMUST00000179055;ENSMUST00000170716	70548028;70548030;70548111;70548513;70549165;70551599;70548622	70551631;70553339;70549244;70549273;70551670;70553090;70553336	13808	?;NM_001276285;NM_001136062;NM_007933	magnesium_ion_binding;glycolytic_process;lyase_activity;phosphopyruvate_hydratase_activity;phosphopyruvate_hydratase_complex;protein-containing_complex_binding;cytosol;cytoplasm;metal_ion_binding;plasma_membrane;membrane;identical_protein_binding	838	891	1894	1127	815	962	997	805	667	723	691	905.954	1171.43	1035.97	1220.45	883.4	972.003	1124.19	727.855	648.149	673.124	751.432	919.451	-0.584742	0.126958	-4.60578	4.10915e-06	0.000499349	TRUE	THR	-0.567111	0.136798	-4.1456	3.38932e-05	0.000438917	TRUE
ENSMUSG00000040189	Odad1	outer_dynein_arm_docking_complex_subunit_1	protein_coding	7	45573496	45598387	+	ENSMUST00000210602;ENSMUST00000210039;ENSMUST00000211628;ENSMUST00000211367;ENSMUST00000236631;ENSMUST00000210867;ENSMUST00000038720	45573496;45573639;45573640;45573667;45577822;45577826	45581031;45598387;45574491;45581037;45598296;45598380	211535	?;NM_001364168;NM_001374632;NM_001364169	?;molecular_function;cytoplasm;cilium_movement;cytoskeleton;cell_projection;cilium;axoneme;outer_dynein_arm_assembly;outer_dynein_arm	1752	1638	2201	1575	880	1128	882	926	853	783	736	1894.07	2153.55	1203.89	1705.6	953.856	1139.73	994.521	837.26	828.893	728.984	800.367	1203.7	-0.585136	0.206559	-2.83278	0.00461449	0.063104	TRUE	THR	-1.13023	0.222521	-5.0792	3.79018e-07	1.10437e-05	TRUE
ENSMUSG00000038453	Srcin1	SRC_kinase_signaling_inhibitor_1	protein_coding	11	97400166	97467012	-	ENSMUST00000238233;ENSMUST00000107596;ENSMUST00000238314;ENSMUST00000107593;ENSMUST00000107590;ENSMUST00000238597;ENSMUST00000238342;ENSMUST00000126287;ENSMUST00000207653;ENSMUST00000142123;ENSMUST00000145845	97400166;97403685;97407490;97410140;97425713;97442699;97442716;97457537	97427771;97466041;97466052;97464879;97464770;97464755;97464873;97467012	56013	?;NM_018873	cellular_anatomical_entity;regulation_of_cell_migration;substrate_adhesion-dependent_cell_spreading;regulation_of_dendritic_spine_morphogenesis;protein_kinase_binding;protein_domain_specific_binding;negative_regulation_of_protein_secretion;positive_regulation_of_protein_tyrosine_kinase_activity;negative_regulation_of_protein_tyrosine_kinase_activity;cytoplasm;postsynaptic_density;actin_cytoskelet…	1976	1862	3052	1917	1053	1319	1148	1105	1065	824	1005	2136.23	2448.05	1669.36	2075.96	1141.38	1332.72	1294.46	999.106	1034.9	767.156	1092.89	1453.84	-0.586013	0.195303	-3.00053	0.00269509	0.0455536	TRUE	THR	-1.09773	0.210459	-5.21591	1.82918e-07	6.02855e-06	TRUE
ENSMUSG00000064368	mt-Nd6	mitochondrially_encoded_NADH_dehydrogenase_6	protein_coding	MT	13552	14070	-	ENSMUST00000082419	13552	14070	17722	?	mitochondrion;membrane;integral_component_of_membrane;NADH_dehydrogenase_(ubiquinone)_activity;mitochondrial_inner_membrane;oxidoreductase_activity;respirasome;mitochondrial_membrane;mitochondrial_respiratory_chain_complex_I_assembly;mitochondrial_electron_transport,_NADH_to_ubiquinone;mitochondrial_respiratory_chain_complex_I;response_to_nicotine;response_to_cocaine;response_to_hydrogen_peroxide…	31181	34898	38004	38659	30159	25427	26934	22828	20437	22067	23783	33709.5	45881.8	20787.2	41864.7	32690.2	25691.4	30370.1	20640.3	19859.4	20544.7	25863	28900.2	-0.587792	0.214581	-2.73926	0.00615785	0.0749021	TRUE	THR	-0.622852	0.231766	-2.68742	0.00720073	0.0340905	TRUE
ENSMUSG00000037852	Cpe	carboxypeptidase_E	protein_coding	8	65045576	65146088	-	ENSMUST00000048967;ENSMUST00000210783;ENSMUST00000210680;ENSMUST00000211312	65045576;65045864;65062225;65070635	65146088;65049711;65073519;65075031	12876	NM_013494	protein_binding;Wnt_signaling_pathway;membrane;zinc_ion_binding;metal_ion_binding;extracellular_space;hydrolase_activity;Golgi_apparatus;peptidase_activity;proteolysis;cytoplasmic_vesicle;extracellular_region;membrane_raft;metallopeptidase_activity;metallocarboxypeptidase_activity;dendrite;neuronal_cell_body;carboxypeptidase_activity;secretory_granule_membrane;protein_processing;secretory_granule…	884	1220	2714	1800	1396	1514	1402	1010	1279	1125	1074	955.684	1603.98	1484.48	1949.26	1513.16	1529.74	1580.86	913.21	1242.85	1047.39	1167.93	1362.6	-0.588695	0.167674	-3.51095	0.000446507	0.014474	TRUE	THR	-0.30318	0.181187	-1.6733	0.094269	0.242677	FALSE
ENSMUSG00000040412	Elapor1	endosome-lysosome_associated_apoptosis_and_autophagy_regulator_1	protein_coding	3	108363010	108443852	-	ENSMUST00000106625;ENSMUST00000185128;ENSMUST00000140357;ENSMUST00000148493;ENSMUST00000148237;ENSMUST00000048012	108363010;108365385;108370852;108375072;108399248	108443852;108443838;108372280;108377397;108443775;108443833	229722	NM_001346518;NM_001358063;NM_001358064;NM_001033304;NM_001358065	membrane;integral_component_of_membrane;plasma_membrane;autophagosome_assembly;cellular_response_to_starvation;positive_regulation_of_vacuole_organization;positive_regulation_of_autophagosome_assembly;lysosome;late_endosome;trans-Golgi_network;integral_component_of_plasma_membrane;Golgi_apparatus;endoplasmic_reticulum;endoplasmic_reticulum_membrane;endosome;autophagy;lysosomal_membrane;late_endos…	7056	6835	10468	8385	5028	4343	4466	4124	4050	3935	4179	7628.17	8986.26	5725.71	9080.31	5449.98	4388.16	5035.75	3728.79	3935.54	3663.54	4544.48	5651.52	-0.593797	0.211328	-2.80983	0.00495674	0.0657846	TRUE	THR	-0.907952	0.228175	-3.97918	6.91521e-05	0.000791222	TRUE
ENSMUSG00000025161	Slc16a3	solute_carrier_family_16_(monocarboxylic_acid_transporters),_member_3	protein_coding	11	120839306	120851694	+	ENSMUST00000070653;ENSMUST00000154187;ENSMUST00000129473;ENSMUST00000133029;ENSMUST00000140467;ENSMUST00000134540;ENSMUST00000168579;ENSMUST00000100130	120839306;120839879;120839897;120841514;120841964;120846052;120839907;120839893	120849601;120847573;120847687;120846099;120845038;120847057;120851694;120849826	80879	NM_030696;NM_001038653;NM_001038654	membrane;integral_component_of_membrane;transmembrane_transport;plasma_membrane;symporter_activity;transmembrane_transporter_activity;integral_component_of_plasma_membrane;apical_plasma_membrane;nuclear_membrane;lateral_plasma_membrane;integral_component_of_postsynaptic_density_membrane;basolateral_plasma_membrane;monocarboxylic_acid_transmembrane_transporter_activity;monocarboxylic_acid_transpor…	881	981	1503	971	550	569	434	541	450	425	434	952.441	1289.76	822.101	1051.52	596.16	574.917	489.367	489.155	437.282	395.681	471.956	688.213	-0.596192	0.22391	-2.66264	0.00775314	0.0856889	TRUE	THR	-1.18578	0.240844	-4.92344	8.50361e-07	2.1169e-05	TRUE
ENSMUSG00000037035	Inhbb	inhibin_beta-B	protein_coding	1	119343195	119349978	-	ENSMUST00000038765	119343195	119349978	?	NM_008381	protein-containing_complex_binding;growth_factor_activity;extracellular_region;extracellular_space;cell_periphery;perinuclear_region_of_cytoplasm;cytokine_activity;eye_development;protein_homodimerization_activity;hormone_activity;negative_regulation_of_insulin_secretion;response_to_wounding;cellular_response_to_cholesterol;cellular_response_to_insulin_stimulus;oocyte_development;fat_cell_differe…	1256	1242	1809	1533	1079	1052	921	892	886	897	696	1357.85	1632.91	989.474	1660.12	1169.56	1062.94	1038.5	806.518	860.96	835.12	756.869	1106.44	-0.597128	0.179079	-3.33445	0.000854691	0.0221678	TRUE	THR	-0.700867	0.193114	-3.6293	0.000284189	0.00250409	TRUE
ENSMUSG00000118642	AY036118	cDNA_sequence_AY036118	pseudogene	17	40158994	40159718	-	ENSMUST00000205406	40158994	40159718	?	?	?	3636	3481	7829	4927	3292	3871	3513	2751	2850	3462	2388	3930.84	4576.61	4282.25	5335.56	3568.29	3911.25	3961.17	2487.37	2769.45	3223.17	2596.84	3694.8	-0.598815	0.137187	-4.36494	1.27155e-05	0.0011813	TRUE	THR	-0.622333	0.148089	-4.20243	2.64064e-05	0.000357984	TRUE
ENSMUSG00000050315	Synpo2	synaptopodin_2	protein_coding	3	122870168	123029798	-	ENSMUST00000139160;ENSMUST00000106426;ENSMUST00000106427;ENSMUST00000051443;ENSMUST00000198584;ENSMUST00000184590;ENSMUST00000184403	122870168;122900252;122902332;122968502	122906459;123029745;123029796;122910701;122906635;123029798	118449	?;NM_080451	?;protein-macromolecule_adaptor_activity;filamin_binding;alpha-actinin_binding;autophagosome_assembly;chaperone-mediated_autophagy;stress_fiber;nucleus;nucleoplasm;cytosol;focal_adhesion;actin_cytoskeleton;Z_disc;intracellular_membrane-bounded_organelle;vesicle_tethering_complex;protein_binding;cytoplasm;cell_junction;actin_binding;positive_regulation_of_actin_filament_bundle_assembly;positive_re…	1386	1181	2413	1377	1053	1391	1079	959	966	903	752	1498.39	1552.71	1319.85	1491.19	1141.38	1405.46	1216.65	867.097	938.699	840.706	817.767	1189.99	-0.601069	0.109497	-5.48936	4.03397e-08	1.20273e-05	TRUE	THR	-0.748292	0.11772	-6.35655	2.06334e-10	1.9192e-08	TRUE
ENSMUSG00000021253	Tgfb3	transforming_growth_factor,_beta_3	protein_coding	12	86103519	86125815	-	ENSMUST00000003687	86103519	86125815	21809	NM_009368	growth_factor_activity;extracellular_region;extracellular_space;transforming_growth_factor_beta_receptor_binding;animal_organ_morphogenesis;tube_development;positive_regulation_of_cell_division;positive_regulation_of_transcription,_DNA-templated;positive_regulation_of_epithelial_to_mesenchymal_transition;type_I_transforming_growth_factor_beta_receptor_binding;type_III_transforming_growth_factor_b…	1174	838	2629	1121	892	1407	1124	859	964	785	704	1269.2	1101.75	1437.99	1213.96	966.863	1421.63	1267.39	776.68	936.756	730.846	765.569	1080.79	-0.601548	0.140693	-4.27561	1.90619e-05	0.00160496	TRUE	THR	-0.663995	0.151607	-4.3797	1.18842e-05	0.0001888	TRUE
ENSMUSG00000022701	Ccdc191	coiled-coil_domain_containing_191	protein_coding	16	43710163	43784677	+	ENSMUST00000132859;ENSMUST00000178400;ENSMUST00000122014;ENSMUST00000151183;ENSMUST00000145999;ENSMUST00000122440	43710163;43710262;43710303;43759366;43759487	43784677;43759930;43728845;43763913	212153	?;NM_027801	molecular_function;biological_process;cellular_component	844	1045	1155	978	712	618	610	604	527	494	508	912.44	1373.9	631.754	1059.1	771.756	624.426	687.821	546.117	512.106	459.921	552.428	739.252	-0.602194	0.222416	-2.70751	0.0067791	0.0784645	TRUE	THR	-0.907159	0.239622	-3.78579	0.000153224	0.00151926	TRUE
ENSMUSG00000071103	1700029J07Rik	RIKEN_cDNA_1700029J07_gene	protein_coding	8	46406643	46428477	-	ENSMUST00000095323;ENSMUST00000098786;ENSMUST00000239252	46406643;46406645	46428289;46428477	69479	NM_001033148;NM_001359113	molecular_function;biological_process;cytoplasm;microtubule_organizing_center;cytoskeleton;centrosome;9+0_non-motile_cilium;cytoplasmic_microtubule	994	985	1207	979	604	587	541	452	528	500	492	1074.6	1295.02	660.197	1060.18	654.692	593.104	610.018	408.684	513.078	465.507	535.028	715.465	-0.602453	0.227023	-2.65371	0.00796113	0.0870496	TRUE	THR	-1.06934	0.2444	-4.37538	1.21223e-05	0.000191633	TRUE
ENSMUSG00000038286	Bphl	biphenyl_hydrolase-like_(serine_hydrolase,_breast_epithelial_mucin-associated_antigen)	protein_coding	13	34221580	34258057	+	ENSMUST00000040656;ENSMUST00000222658;ENSMUST00000221124;ENSMUST00000222691;ENSMUST00000220717;ENSMUST00000223251	34221580;34221615;34221622;34221640;34233188;34244509	34258057;34248016;34245869;34234306;34244487;34258054	68021	NM_026512	cytoplasm;hydrolase_activity;mitochondrion;alpha-amino-acid_esterase_activity	2064	2129	2797	2329	1443	1391	1217	1213	1131	1184	1118	2231.37	2799.08	1529.88	2522.13	1564.11	1405.46	1372.26	1096.76	1099.04	1102.32	1215.78	1630.74	-0.604737	0.212375	-2.84749	0.00440648	0.0616246	TRUE	THR	-0.953366	0.229076	-4.16179	3.15765e-05	0.000414569	TRUE
ENSMUSG00000046229	Scand1	SCAN_domain-containing_1	protein_coding	2	156153766	156154667	-	ENSMUST00000079125	156153766	156154667	19018	NM_020255	nucleus;metal_ion_binding;positive_regulation_of_transcription,_DNA-templated	834	743	1853	1073	636	827	657	534	538	692	553	901.629	976.853	1013.54	1161.98	689.378	835.6	740.817	482.826	522.795	644.262	601.363	779.185	-0.606899	0.165416	-3.66891	0.000243582	0.00991634	TRUE	THR	-0.777151	0.178083	-4.36399	1.27711e-05	0.000199067	TRUE
ENSMUSG00000042616	Oscp1	organic_solute_carrier_partner_1	protein_coding	4	125952358	125985988	+	ENSMUST00000035497;ENSMUST00000143712;ENSMUST00000153138;ENSMUST00000129968	125952358;125952397;125976721;125981472	125985988;125982457;125978216;125982452	230751	NM_172701;NM_001356446	cytoplasm;membrane;plasma_membrane;basal_plasma_membrane;xenobiotic_detoxification_by_transmembrane_export_across_the_plasma_membrane;transmembrane_transporter_activity	857	962	1311	962	541	633	434	521	488	384	467	926.495	1264.78	717.082	1041.77	586.404	639.582	489.367	471.071	474.208	357.51	507.842	679.647	-0.607046	0.235283	-2.58007	0.00987816	0.0993928	TRUE	THR	-1.09705	0.253282	-4.33132	1.48219e-05	0.000222902	TRUE
ENSMUSG00000026546	Cfap45	cilia_and_flagella_associated_protein_45	protein_coding	1	172348368	172373437	+	ENSMUST00000194051;ENSMUST00000085894;ENSMUST00000160531;ENSMUST00000161140;ENSMUST00000162988;ENSMUST00000159792;ENSMUST00000159395;ENSMUST00000160303	172348368;172348611;172348703;172348706;172348748;172353616;172353977;172365184	172351793;172373437;172360298;172360192;172360169;172360252;172368133	71870	?;NM_027972	?;nucleoplasm;flagellated_sperm_motility;extracellular_region;axoneme;9+2_motile_cilium;cerebrospinal_fluid_circulation;epithelial_cilium_movement_involved_in_determination_of_left/right_asymmetry;regulation_of_cilium_beat_frequency_involved_in_ciliary_motility;AMP_binding;establishment_of_left/right_asymmetry;9+0_motile_cilium	1146	1231	1598	1390	789	871	655	824	655	567	646	1238.93	1618.45	874.063	1505.26	855.218	880.057	738.561	745.034	636.489	527.885	702.496	938.404	-0.607436	0.234498	-2.59037	0.00958737	0.0975902	TRUE	THR	-0.928042	0.252814	-3.67084	0.000241751	0.00220036	TRUE
ENSMUSG00000070867	Trabd2b	TraB_domain_containing_2B	protein_coding	4	114263921	114472295	+	ENSMUST00000094894	114263921	114472295	666048	NM_001085549	membrane;integral_component_of_membrane;metal_ion_binding;plasma_membrane;hydrolase_activity;peptidase_activity;proteolysis;integral_component_of_plasma_membrane;Wnt_signaling_pathway;metallopeptidase_activity;metalloendopeptidase_activity;negative_regulation_of_Wnt_signaling_pathway;Wnt-protein_binding;endopeptidase_activity;positive_regulation_of_protein-containing_complex_assembly;positive_reg…	605	545	1653	655	551	938	670	530	533	531	445	654.06	716.534	904.147	709.315	597.244	947.754	755.475	479.209	517.937	494.369	483.918	659.996	-0.607898	0.151656	-4.0084	6.1131e-05	0.00381377	TRUE	THR	-0.62198	0.163351	-3.80763	0.000140307	0.00141082	TRUE
ENSMUSG00000047842	Diras2	DIRAS_family,_GTP-binding_RAS-like_2	protein_coding	13	52658416	52685315	-	ENSMUST00000057442	52658416	52685315	68203	NM_001024474	biological_process;membrane;plasma_membrane;nucleotide_binding;signal_transduction;GTPase_activity;GTP_binding;GDP_binding	708	826	1006	891	514	531	499	498	406	391	470	765.412	1085.98	550.255	964.885	557.138	536.522	562.66	450.276	394.526	364.027	511.104	612.98	-0.608199	0.234418	-2.5945	0.00947275	0.0966655	TRUE	THR	-0.894197	0.252521	-3.54108	0.000398495	0.00328547	TRUE
ENSMUSG00000027298	Tyro3	TYRO3_protein_tyrosine_kinase_3	protein_coding	2	119628214	119648585	+	ENSMUST00000110783;ENSMUST00000147636;ENSMUST00000148343;ENSMUST00000028763;ENSMUST00000135726;ENSMUST00000130456;ENSMUST00000147761;ENSMUST00000137135	119628214;119629720;119629808;119629995;119631597;119633568;119639689;119641327	119648585;119636131;119633816;119633774;119638471;119648572;119642872	22174	NM_001290800;NM_019392	protein_binding;nucleus;spermatogenesis;negative_regulation_of_neuron_apoptotic_process;protein_phosphorylation;protein_kinase_B_signaling;protein_kinase_activity;ATP_binding;membrane;integral_component_of_membrane;transferase_activity;plasma_membrane;endoplasmic_reticulum_membrane;nucleotide_binding;cell_surface;integral_component_of_plasma_membrane;kinase_activity;phosphorylation;virus_receptor…	1028	1145	1843	1377	817	874	773	680	699	660	737	1111.36	1505.38	1008.07	1491.19	885.568	883.088	871.615	614.834	679.245	614.47	801.455	951.479	-0.608766	0.19715	-3.08783	0.00201624	0.0378467	TRUE	THR	-0.833513	0.212489	-3.92262	8.75917e-05	0.000958983	TRUE
ENSMUSG00000038463	Olfml2b	olfactomedin-like_2B	protein_coding	1	170472101	170510358	+	ENSMUST00000046792	170472101	170510358	320078	NM_177068	extracellular_space;extracellular_region;extracellular_matrix;identical_protein_binding;signal_transduction;extracellular_matrix_organization;extracellular_matrix_binding	547	508	1200	555	640	710	582	446	479	445	429	591.356	667.888	656.368	601.023	693.713	717.383	656.249	403.259	465.463	414.301	466.519	575.775	-0.610596	0.0999049	-6.11177	9.85319e-10	5.37544e-07	TRUE	THR	-0.547597	0.107324	-5.10226	3.35629e-07	1.00301e-05	TRUE
ENSMUSG00000018796	Acsl1	acyl-CoA_synthetase_long-chain_family_member_1	protein_coding	8	46924074	46989088	+	ENSMUST00000034046;ENSMUST00000128746;ENSMUST00000211644;ENSMUST00000211289;ENSMUST00000135955;ENSMUST00000210929;ENSMUST00000110372;ENSMUST00000130563;ENSMUST00000110371;ENSMUST00000133161;ENSMUST00000152423	46924074;46924092;46924109;46924214;46924220;46944003;46944011;46945869;46979823;46984101	46989088;46969668;46964432;46925466;46964428;46987721;46988618;46958749;46987517;46981689;46987492	14081	NM_007981;NM_001302163	mitochondrion;membrane;integral_component_of_membrane;endoplasmic_reticulum;endoplasmic_reticulum_membrane;nucleotide_binding;ATP_binding;plasma_membrane;lipid_metabolic_process;ligase_activity;intracellular_membrane-bounded_organelle;mitochondrial_outer_membrane;fatty_acid_metabolic_process;peroxisome;response_to_organic_substance;long-chain_fatty_acid-CoA_ligase_activity;peroxisomal_membrane;po…	3083	3469	4832	3970	2485	2564	2548	2097	2365	1863	2041	3333	4560.84	2642.97	4299.21	2693.56	2590.66	2873.06	1896.04	2298.16	1734.48	2219.5	2831.04	-0.612421	0.197122	-3.10681	0.00189119	0.0364166	TRUE	THR	-0.785282	0.212781	-3.69056	0.00022376	0.00206234	TRUE
ENSMUSG00000018830	Myh11	myosin,_heavy_polypeptide_11,_smooth_muscle	protein_coding	16	14012399	14109236	-	ENSMUST00000090287;ENSMUST00000231567;ENSMUST00000230397;ENSMUST00000230643	14012399;14012512;14012764;14067396	14109236;14109229;14109227;14109230	17880	NM_001161775;NM_013607	ATP_binding;nucleotide_binding;actin_binding;cytoskeletal_motor_activity;actin_filament_binding;myosin_complex;protein_binding;structural_constituent_of_muscle;elastic_fiber_assembly;cardiac_muscle_cell_development	5199	4137	13558	4767	3509	4957	3619	3434	3488	2789	2486	5620.59	5439.08	7415.86	5162.3	3803.5	5008.55	4080.69	3104.91	3389.42	2596.6	2703.42	4393.17	-0.614304	0.145918	-4.20991	2.55468e-05	0.00200934	TRUE	THR	-1.06303	0.15741	-6.75327	1.44551e-11	2.0365e-09	TRUE
ENSMUSG00000039110	Mycbpap	MYCBP_associated_protein	protein_coding	11	94392173	94412568	-	ENSMUST00000139432;ENSMUST00000040692;ENSMUST00000239238;ENSMUST00000093945;ENSMUST00000123496;ENSMUST00000149872;ENSMUST00000151993	94392173;94393832;94398526	94394397;94398181;94412382;94412568;94394384;94400987	104601	?;NM_170671	?;biological_process;cytoplasm;synapse;membrane;cell_differentiation;spermatogenesis;chemical_synaptic_transmission	1951	2164	2910	2076	1081	1229	1031	1019	1002	943	948	2109.21	2845.1	1591.69	2248.15	1171.72	1241.78	1162.53	921.347	973.682	877.947	1030.91	1470.37	-0.614692	0.224605	-2.73677	0.00620463	0.0751502	TRUE	THR	-1.1973	0.242136	-4.94476	7.62362e-07	1.93734e-05	TRUE
ENSMUSG00000033488	Cryzl2	crystallin_zeta_like_2	protein_coding	1	157286147	157320208	+	ENSMUST00000193791;ENSMUST00000046743;ENSMUST00000119891;ENSMUST00000195702;ENSMUST00000194220	157286147;157286150;157289522;157299838	157316198;157316630;157298256;157320208	226527	NM_001356418;NM_001033284;NM_001356419	oxidoreductase_activity;mitochondrion;membrane;integral_component_of_membrane	543	626	1070	678	480	593	461	421	355	386	427	587.032	823.028	585.261	734.222	520.285	599.166	519.812	380.655	344.967	359.372	464.344	538.013	-0.616456	0.164619	-3.74473	0.000180586	0.00815211	TRUE	THR	-0.777538	0.176965	-4.39375	1.11414e-05	0.000178771	TRUE
ENSMUSG00000036832	Lpar3	lysophosphatidic_acid_receptor_3	protein_coding	3	145926718	145991941	+	ENSMUST00000039164	145926718	145991941	65086	NM_022983	gene_expression;axon;membrane;integral_component_of_membrane;plasma_membrane;G_protein-coupled_receptor_signaling_pathway;G_protein-coupled_receptor_activity;signal_transduction;cytoplasm;positive_regulation_of_MAPK_cascade;adenylate_cyclase-activating_G_protein-coupled_receptor_signaling_pathway;lysophosphatidic_acid_receptor_activity;phospholipid_binding;positive_regulation_of_calcium_ion_trans…	1564	1592	2145	1452	837	787	704	719	688	666	654	1690.83	2093.07	1173.26	1572.41	907.247	795.184	793.813	650.097	668.556	620.056	711.196	1061.43	-0.618702	0.226756	-2.72849	0.00636242	0.0761583	TRUE	THR	-1.31744	0.244192	-5.39511	6.84833e-08	2.60918e-06	TRUE
ENSMUSG00000013822	Elof1	ELF1_homolog,_elongation_factor_1	protein_coding	9	22024285	22028468	-	ENSMUST00000166335;ENSMUST00000013966;ENSMUST00000216837;ENSMUST00000214394;ENSMUST00000213233	22024285;22024287;22024605;22024732;22024734	22025465;22028468;22025596;22028419;22028382	66126	NM_170777;NM_001357314;NM_001357311;NM_001357313;NM_001357310;NM_001357312;NM_001357309	nucleus;metal_ion_binding;RNA_polymerase_II_complex_binding;transcription_elongation_factor_complex;transcription_elongation_from_RNA_polymerase_II_promoter	4128	4587	6104	4560	2508	2841	2232	2252	2200	2188	2100	4462.74	6030.72	3338.72	4938.13	2718.49	2870.54	2516.75	2036.19	2137.82	2037.06	2283.66	3215.53	-0.61879	0.21822	-2.83562	0.00457364	0.062847	TRUE	THR	-1.11797	0.235508	-4.74707	2.06388e-06	4.42845e-05	TRUE
ENSMUSG00000026489	Coq8a	coenzyme_Q8A	protein_coding	1	179992803	180027167	-	ENSMUST00000027766;ENSMUST00000160879;ENSMUST00000161300;ENSMUST00000160169;ENSMUST00000162769;ENSMUST00000161632;ENSMUST00000159591;ENSMUST00000161379;ENSMUST00000160482;ENSMUST00000161814;ENSMUST00000162725;ENSMUST00000160121;ENSMUST00000159914;ENSMUST00000160102;ENSMUST00000161743;ENSMUST00000161746;ENSMUST00000170472	179992803;179994584;179994716;179994956;179997688;179997695;179998770;180006572;180006637;180006674;180006701;180006707;180006710;180006761;180006813;180009738	180023585;180023503;180006196;180023546;180023526;180009662;180006487;180021048;180023640;180010365;180023537;180021227;180027167;180023467;180021050	67426	NM_023341;NM_001359269;NM_001359268;NM_001163290	mitochondrion;membrane;integral_component_of_membrane;transferase_activity;nucleotide_binding;ATP_binding;kinase_activity;phosphorylation;ubiquinone_biosynthetic_process;ADP_binding;extrinsic_component_of_mitochondrial_inner_membrane	464	582	1064	828	462	516	440	427	386	420	386	501.626	765.179	581.979	896.661	500.774	521.366	496.133	386.08	375.091	391.026	419.758	530.516	-0.619611	0.201343	-3.0774	0.00208816	0.0387147	TRUE	THR	-0.647529	0.217023	-2.98368	0.002848	0.0163753	TRUE
ENSMUSG00000032010	Usp2	ubiquitin_specific_peptidase_2	protein_coding	9	43978318	44006924	+	ENSMUST00000034508;ENSMUST00000177054;ENSMUST00000114830;ENSMUST00000176671;ENSMUST00000065461;ENSMUST00000176416;ENSMUST00000175816;ENSMUST00000177422;ENSMUST00000176022	43978318;43978375;43980740;43983501;43996236;43996247;43998487;44003765;44003971	44006924;44005226;44005290;43987227;44005774;44005223;44003797;44005661;44005230	53376	NM_198092;NM_016808;NM_198091	nucleus;positive_regulation_of_skeletal_muscle_tissue_development;negative_regulation_of_transcription_by_RNA_polymerase_II;cytoplasm;membrane;metal_ion_binding;hydrolase_activity;perinuclear_region_of_cytoplasm;peptidase_activity;cysteine-type_peptidase_activity;proteolysis;ubiquitin-dependent_protein_catabolic_process;thiol-dependent_deubiquitinase;protein_deubiquitination;cell_cycle;cyclin_bin…	817	929	1248	1026	613	701	511	564	596	397	488	883.251	1221.39	682.622	1111.08	664.447	708.289	576.191	509.951	579.156	369.613	530.678	712.425	-0.62149	0.230382	-2.69764	0.00698324	0.0800792	TRUE	THR	-0.89957	0.248255	-3.62358	0.000290554	0.00254791	TRUE
ENSMUSG00000026208	Des	desmin	protein_coding	1	75336973	75345223	+	ENSMUST00000027409;ENSMUST00000144894;ENSMUST00000125948	75336973;75338170;75338674	75345223;75339047;75340282	13346	NM_010043	cytoplasm;intermediate_filament_organization;nucleus;membrane;plasma_membrane;sarcolemma;cell-cell_junction;intermediate_filament;protein_binding;cytoskeleton_organization;intracellular_organelle;identical_protein_binding;muscle_organ_development;neuromuscular_junction;Z_disc;contractile_fiber;structural_constituent_of_cytoskeleton;cytoskeleton;cytoskeletal_protein_binding;intermediate_filament_c…	5798	5190	12786	6495	4232	6470	4295	4152	4161	3661	3426	6268.16	6823.51	6993.6	7033.59	4587.18	6537.28	4842.93	3754.11	4043.4	3408.44	3725.62	5274.35	-0.623401	0.140295	-4.44351	8.85023e-06	0.000882991	TRUE	THR	-0.842897	0.151421	-5.56658	2.59789e-08	1.18317e-06	TRUE
ENSMUSG00000015568	Lpl	lipoprotein_lipase	protein_coding	8	69333143	69360100	+	ENSMUST00000015712;ENSMUST00000213071;ENSMUST00000168401;ENSMUST00000101463;ENSMUST00000169749	69333143;69333207;69333309;69343396	69359586;69337160;69360100;69342333;69348471	16956	NM_008509	response_to_bacterium;cholesterol_homeostasis;membrane;metal_ion_binding;extracellular_space;plasma_membrane;hydrolase_activity;heparin_binding;extracellular_region;calcium_ion_binding;lipid_metabolic_process;lipid_catabolic_process;protein_homodimerization_activity;lipase_activity;positive_regulation_of_chemokine_production;fatty_acid_metabolic_process;triglyceride_lipase_activity;signaling_rece…	4115	4294	10553	6126	4567	6428	5040	4261	3749	4208	3673	4448.69	5645.5	5772.21	6633.99	4950.29	6494.84	5682.98	3852.66	3643.05	3917.71	3994.23	5003.29	-0.625081	0.118766	-5.26312	1.41628e-07	3.30136e-05	TRUE	THR	-0.457614	0.128269	-3.56762	0.000360236	0.00304644	TRUE
ENSMUSG00000047139	Cd24a	CD24a_antigen	protein_coding	10	43454280	43460261	+	ENSMUST00000214532;ENSMUST00000058714;ENSMUST00000214476	43454280;43455165;43455931	43455193;43460261;43459123	12484	?;NM_009846	?;protein_binding;pre-B_cell_differentiation;regulation_of_B_cell_differentiation;positive_regulation_of_neuron_projection_development;synapse;membrane;external_side_of_plasma_membrane;anchored_component_of_external_side_of_plasma_membrane;plasma_membrane;anchored_component_of_membrane;cell_surface;cell_adhesion;membrane_raft;immune_system_process;carbohydrate_binding;innate_immune_response;posit…	18396	22102	24182	21398	13785	12084	10676	10638	11241	9733	9955	19887.7	29058.4	13226.9	23172.4	14941.9	12209.7	12038	9618.54	10923.3	9061.57	10825.6	14996.7	-0.625283	0.239585	-2.60986	0.00905801	0.0941835	TRUE	THR	-1.03582	0.258748	-4.00322	6.24866e-05	0.000730274	TRUE
ENSMUSG00000031700	Gpt2	glutamic_pyruvate_transaminase_(alanine_aminotransferase)_2	protein_coding	8	86219205	86254189	+	ENSMUST00000034136;ENSMUST00000132932;ENSMUST00000143659;ENSMUST00000140189;ENSMUST00000143846	86219205;86219236;86219238;86242606;86246038	86254189;86251463;86219936;86248123;86252309	108682	NM_173866	mitochondrion;transferase_activity;catalytic_activity;pyridoxal_phosphate_binding;biosynthetic_process;transaminase_activity;2-oxoglutarate_metabolic_process;L-alanine:2-oxoglutarate_aminotransferase_activity;L-alanine_metabolic_process;L-alanine_catabolic_process	592	619	1048	838	429	589	453	443	420	437	359	640.006	813.825	573.228	907.49	465.005	595.125	510.791	400.546	408.13	406.853	390.397	555.581	-0.626006	0.196138	-3.19166	0.00141459	0.0304802	TRUE	THR	-0.748399	0.211239	-3.5429	0.000395756	0.0032709	TRUE
ENSMUSG00000060181	Slc35e3	solute_carrier_family_35,_member_E3	protein_coding	10	117569584	117582270	-	ENSMUST00000079041;ENSMUST00000219482	117569584;117571805	117582270;117580847	215436	NM_029875	membrane;integral_component_of_membrane;Golgi_apparatus;transmembrane_transport;antiporter_activity;nucleotide-sugar_transmembrane_transporter_activity;nucleobase-containing_compound_transport;carbohydrate_derivative_transport	1715	1702	2682	1847	1255	1214	1059	1058	944	939	917	1854.07	2237.69	1466.98	2000.16	1360.33	1226.62	1194.1	956.61	917.321	874.223	997.197	1371.39	-0.626356	0.177338	-3.53199	0.000412442	0.013788	TRUE	THR	-0.983412	0.191089	-5.14636	2.65588e-07	8.22457e-06	TRUE
ENSMUSG00000064351	mt-Co1	mitochondrially_encoded_cytochrome_c_oxidase_I	protein_coding	MT	5328	6872	+	ENSMUST00000082402	5328	6872	17708	?	mitochondrion;membrane;integral_component_of_membrane;metal_ion_binding;mitochondrial_inner_membrane;oxidoreductase_activity;heme_binding;electron_transport_chain;respirasome;respiratory_chain_complex_IV;proton_transmembrane_transport;mitochondrial_membrane;oxidative_phosphorylation;cytochrome-c_oxidase_activity;response_to_oxidative_stress;mitochondrial_electron_transport,_cytochrome_c_to_oxygen…	350170	367357	413839	440141	354366	278347	312065	239705	246818	246846	257908	378565	482979	226359	476639	384107	281241	351877	216734	239842	229817	280464	322602	-0.627675	0.211944	-2.96151	0.00306132	0.0488964	TRUE	THR	-0.585206	0.228925	-2.55632	0.0105787	0.0460131	TRUE
ENSMUSG00000028621	Cyb5rl	cytochrome_b5_reductase-like	protein_coding	4	106924185	106945465	+	ENSMUST00000156406;ENSMUST00000106758;ENSMUST00000145324;ENSMUST00000106760;ENSMUST00000149453;ENSMUST00000154283;ENSMUST00000030364;ENSMUST00000126207;ENSMUST00000137269;ENSMUST00000127916;ENSMUST00000106756	106924185;106924193;106924216;106924221;106925802;106925840;106928067;106938190;106927365	106935444;106943023;106928112;106944758;106945465;106928128;106945188;106941536;106944974;106942001	230582	?;NM_001377083;NM_001377085;NM_001346552;NM_001377087;NM_001377086;NM_001377084;NM_001377088;NM_175471	?;nucleoplasm;oxidoreductase_activity;cytochrome-b5_reductase_activity,_acting_on_NAD(P)H	715	781	1319	605	471	405	437	311	362	377	325	772.98	1026.81	721.457	655.169	510.53	409.211	492.75	281.196	351.769	350.993	353.423	538.754	-0.628846	0.168015	-3.74281	0.000181976	0.00818606	TRUE	THR	-1.32753	0.179512	-7.3952	1.41197e-13	3.2913e-11	TRUE
ENSMUSG00000031379	Pir	pirin	protein_coding	X	163052367	163156007	+	ENSMUST00000145412;ENSMUST00000033749;ENSMUST00000127685;ENSMUST00000129296;ENSMUST00000123343	163052367;163052427;163052507;163052543;163052569	163152108;163156007;163054870;163127655;163092773	69656	?;NM_027153;NM_001301402	?;nucleus;cytoplasm;cytosol;metal_ion_binding;dioxygenase_activity;oxidoreductase_activity;regulation_of_transcription,_DNA-templated;transcription_coregulator_activity;myeloid_cell_differentiation;monocyte_differentiation;quercetin_2,3-dioxygenase_activity	1182	1361	1928	1391	843	803	730	690	663	605	727	1277.85	1789.36	1054.56	1506.35	913.75	811.35	823.13	623.876	644.262	563.264	790.58	981.667	-0.629232	0.220208	-2.85745	0.00427066	0.060101	TRUE	THR	-1.06655	0.237266	-4.49515	6.9522e-06	0.000120447	TRUE
ENSMUSG00000032558	Nphp3	nephronophthisis_3_(adolescent)	protein_coding	9	103879743	103921017	+	ENSMUST00000193642;ENSMUST00000035167;ENSMUST00000194774;ENSMUST00000191919;ENSMUST00000193439;ENSMUST00000192485;ENSMUST00000194183;ENSMUST00000216593	103879743;103879745;103879853;103879957;103879966;103909059;103913047;103917821	103916906;103921017;103920308;103893885;103919543;103911621;103915711;103919303	74025	?;NM_028721;NM_172460	?;protein_binding;lung_development;lipid_metabolic_process;Wnt_signaling_pathway;cell_projection;establishment_or_maintenance_of_cell_polarity;cilium;cilium_assembly;kidney_development;photoreceptor_cell_maintenance;negative_regulation_of_canonical_Wnt_signaling_pathway;extracellular_matrix_organization;determination_of_left/right_symmetry;positive_regulation_of_protein_binding;ciliary_base;non-m…	765	774	1207	753	516	485	402	432	412	323	373	827.034	1017.61	660.197	815.441	559.306	490.043	453.285	390.601	400.356	300.718	405.621	574.565	-0.630908	0.200463	-3.14725	0.00164814	0.0334601	TRUE	THR	-1.15525	0.215277	-5.36634	8.03491e-08	3.00325e-06	TRUE
ENSMUSG00000032263	Bckdhb	branched_chain_ketoacid_dehydrogenase_E1,_beta_polypeptide	protein_coding	9	83807198	84006293	+	ENSMUST00000190637;ENSMUST00000190166;ENSMUST00000189819;ENSMUST00000188200;ENSMUST00000186136;ENSMUST00000034801	83807198;83830834;83917893;83927940;83989560;83807203	84006292;84006293;84006251	12040	NM_001305935;NM_199195	mitochondrion;nucleolus;protein-containing_complex_binding;catalytic_activity;oxidoreductase_activity;mitochondrial_inner_membrane;lipid_metabolic_process;mitochondrial_matrix;3-methyl-2-oxobutanoate_dehydrogenase_(2-methylpropanoyl-transferring)_activity;cellular_amino_acid_catabolic_process;branched-chain_amino_acid_catabolic_process;mitochondrial_alpha-ketoglutarate_dehydrogenase_complex;respo…	597	568	1210	703	542	673	592	402	480	483	424	645.411	746.773	661.837	761.295	587.488	679.998	667.524	363.476	466.434	449.68	461.081	590.091	-0.632371	0.119621	-5.28644	1.24718e-07	3.04562e-05	TRUE	THR	-0.652775	0.12851	-5.07958	3.78277e-07	1.10437e-05	TRUE
ENSMUSG00000005237	Dnah2	dynein,_axonemal,_heavy_chain_2	protein_coding	11	69311635	69439936	-	ENSMUST00000035539;ENSMUST00000151811;ENSMUST00000149991;ENSMUST00000208777;ENSMUST00000154985;ENSMUST00000108659	69311635;69355436;69401492;69406808;69406833	69435382;69356520;69439936;69409215;69407581;69439934	327954	?;NM_001081330	cytoplasm;ATP_binding;nucleotide_binding;microtubule-based_movement;minus-end-directed_microtubule_motor_activity;dynein_intermediate_chain_binding;dynein_light_intermediate_chain_binding;inner_dynein_arm_assembly;dynein_complex;inner_dynein_arm;cytoskeleton;cell_projection;cilium;microtubule;motile_cilium;axoneme;sperm_flagellum;axonemal_dynein_complex;cilium_movement;cilium-dependent_cell_motil…	2082	2182	2619	1912	1182	1226	1097	1113	989	804	958	2250.83	2868.77	1432.52	2070.55	1281.2	1238.75	1236.95	1006.34	961.049	748.536	1041.78	1467.02	-0.63312	0.223135	-2.83738	0.00454857	0.0626646	TRUE	THR	-1.21608	0.240543	-5.05555	4.29146e-07	1.2218e-05	TRUE
ENSMUSG00000006567	Atp7b	ATPase,_Cu++_transporting,_beta_polypeptide	protein_coding	8	22482801	22550321	-	ENSMUST00000006742;ENSMUST00000110738	22482801;22484667	22550321;22550035	11979	NM_007511	ATP_binding;membrane;integral_component_of_membrane;Golgi_apparatus;metal_ion_binding;plasma_membrane;copper_ion_binding;cellular_copper_ion_homeostasis;ion_transport;nucleotide_binding;perinuclear_region_of_cytoplasm;endosome;zinc_ion_binding;endoplasmic_reticulum;ATP_hydrolysis_activity;apical_part_of_cell;late_endosome;cytoplasmic_vesicle;ATPase-coupled_cation_transmembrane_transporter_activit…	2122	1985	3665	2496	2103	1832	1776	1322	1439	1449	1605	2294.07	2609.76	2004.66	2702.98	2279.5	1851.05	2002.57	1195.31	1398.33	1349.04	1745.37	1948.42	-0.635858	0.153321	-4.14724	3.36508e-05	0.00250098	TRUE	THR	-0.694975	0.165424	-4.20118	2.65533e-05	0.0003591	TRUE
ENSMUSG00000078490	Cfap74	cilia_and_flagella_associated_protein_74	protein_coding	4	155493647	155551280	+	ENSMUST00000129481;ENSMUST00000123952;ENSMUST00000094408;ENSMUST00000238423;ENSMUST00000238620;ENSMUST00000151083;ENSMUST00000050128;ENSMUST00000165947;ENSMUST00000135407;ENSMUST00000144157;ENSMUST00000144625;ENSMUST00000105619	155493647;155493715;155506363;155514325;155536027;155546347;155546394	155500444;155506449;155527565;155551280;155532401;155532234;155550862;155550987;155550937	544678	?;NM_001166029;NM_177674;NM_001368738	?;molecular_function;biological_process;cellular_component;cytoplasm;cytoskeleton;cell_projection;cilium;axoneme;axoneme_assembly	2427	2196	3402	1926	1337	1179	1161	1115	1069	875	940	2623.81	2887.17	1860.8	2085.71	1449.21	1191.26	1309.11	1008.15	1038.79	814.638	1022.21	1571.9	-0.636006	0.188608	-3.3721	0.00074597	0.0203267	TRUE	THR	-1.3387	0.203122	-6.59063	4.37953e-11	5.10435e-09	TRUE
ENSMUSG00000006784	Odad4	outer_dynein_arm_complex_subunit_4	protein_coding	11	100436433	100463394	+	ENSMUST00000092684;ENSMUST00000132143;ENSMUST00000006976;ENSMUST00000150331;ENSMUST00000127389	100436433;100436520;100436536;100440373	100462789;100460631;100463394;100441036;100441154	74407	NM_028918;NM_001363174	lung_development;molecular_function;cytoplasm;cilium_movement;cytoskeleton;cell_projection;cilium;brain_development;heart_development;extracellular_region;axoneme;outer_dynein_arm_assembly;9+2_motile_cilium;cerebrospinal_fluid_circulation;mucociliary_clearance;protein_localization_to_motile_cilium;epithelial_cilium_movement_involved_in_determination_of_left/right_asymmetry;9+0_motile_cilium;outer…	1363	1259	1625	1266	770	677	630	683	575	534	591	1473.53	1655.26	888.831	1370.98	834.624	684.04	710.372	617.547	558.75	497.162	642.686	903.071	-0.63638	0.236203	-2.69421	0.00705562	0.0807453	TRUE	THR	-1.20821	0.254415	-4.749	2.0443e-06	4.40567e-05	TRUE
ENSMUSG00000030889	Vwa3a	von_Willebrand_factor_A_domain_containing_3A	protein_coding	7	120338541	120404965	+	ENSMUST00000168600;ENSMUST00000166668;ENSMUST00000167213;ENSMUST00000165055;ENSMUST00000207721;ENSMUST00000168430;ENSMUST00000166083;ENSMUST00000033180	120338541;120339232;120339270;120381616;120381840;120383274;120385704;120338780	120389468;120404965;120404764;120389469;120383997;120391985	233813	?;NM_177697	?;molecular_function;biological_process;cellular_component	2781	2767	3410	2469	1464	1407	1385	1384	1340	940	1130	3006.51	3637.89	1865.18	2673.74	1586.87	1421.63	1561.69	1251.37	1302.13	875.154	1228.83	1855.54	-0.637256	0.235187	-2.70957	0.00673698	0.0782647	TRUE	THR	-1.28384	0.25365	-5.06148	4.16021e-07	1.19053e-05	TRUE
ENSMUSG00000051043	Gprc5c	G_protein-coupled_receptor,_family_C,_group_5,_member_C	protein_coding	11	114741978	114763443	+	ENSMUST00000133245;ENSMUST00000122967;ENSMUST00000053361;ENSMUST00000021071;ENSMUST00000136785;ENSMUST00000142262;ENSMUST00000152314;ENSMUST00000177952	114741978;114741999;114742668;114742676;114742706;114743145;114755318;114742366	114754559;114759922;114763443;114755173;114754723;114761433;114759921	70355	?;NM_001110337;NM_147217;NM_001110338	membrane;integral_component_of_membrane;plasma_membrane;G_protein-coupled_receptor_signaling_pathway;G_protein-coupled_receptor_activity;receptor_complex	1058	882	1251	1013	753	637	608	514	609	494	521	1143.79	1159.6	684.263	1097	816.197	643.624	685.565	464.742	591.789	459.921	566.564	755.733	-0.638668	0.205788	-3.10352	0.00191233	0.0367297	TRUE	THR	-0.933259	0.221634	-4.21081	2.54455e-05	0.000347007	TRUE
ENSMUSG00000031626	Sorbs2	sorbin_and_SH3_domain_containing_2	protein_coding	8	45960825	46280943	+	ENSMUST00000209534;ENSMUST00000124544;ENSMUST00000138049;ENSMUST00000132139;ENSMUST00000141039;ENSMUST00000171337;ENSMUST00000067107;ENSMUST00000145458;ENSMUST00000134321;ENSMUST00000135336;ENSMUST00000127395;ENSMUST00000130850;ENSMUST00000153798;ENSMUST00000210946;ENSMUST00000134675;ENSMUST00000139869;ENSMUST00000133864;ENSMUST00000211095;ENSMUST00000126067;ENSMUST00000136119;ENSMUST00000143820;…	45960825;45960831;45960832;45960845;45960855;45960955;46080776;46080782;46080840;46081222;46081238;46111329;46111391;46111707;46111713;46111733;46111742;46111746;46111821;46111841;46115030;46115033;46141370;46141374;46196218;46216145;46216883;46222876;46223592;46225391;46228706;46237779;46256245;46258690;46258841	45963402;46231388;46248449;46280942;46229919;46280630;46198866;46198844;46280910;46102339;46199669;46274178;46212159;46280940;46198703;46279462;46199626;46195456;46225690;46212129;46280629;46212178;46212138;46198671;46280941;46252778;46245922;46245890;46228930;46248123;46241604;46256956;46260404;46280943	234214	?;NM_001310707;NM_001205219;NM_172752;NM_001310708	?;cytoplasm;membrane;actin_filament_organization;focal_adhesion;protein_binding;synapse;postsynaptic_density;cell_junction;plasma_membrane;apical_plasma_membrane;cytoskeleton;cell_projection;lamellipodium;perinuclear_region_of_cytoplasm;identical_protein_binding;dendrite;neuronal_cell_body;Z_disc;protein_domain_specific_binding;Notch_signaling_pathway;cell_growth_involved_in_cardiac_muscle_cell_d…	675	821	1092	976	533	541	589	488	525	423	443	729.736	1079.4	597.295	1056.93	577.733	546.626	664.142	441.234	510.163	393.819	481.743	643.53	-0.639289	0.227084	-2.8152	0.00487463	0.0650992	TRUE	THR	-0.810045	0.244758	-3.30958	0.000934366	0.00665132	TRUE
ENSMUSG00000031951	Tmem231	transmembrane_protein_231	protein_coding	8	112638643	112660513	-	ENSMUST00000034429;ENSMUST00000211866;ENSMUST00000213050	112638643;112638705;112652405	112660513;112660431;112654792	234740	NM_001033321;NM_001357348	protein_binding;in_utero_embryonic_development;membrane;integral_component_of_membrane;plasma_membrane;cell_projection_organization;cell_projection;camera-type_eye_development;cilium;cilium_assembly;ciliary_membrane;ciliary_transition_zone;regulation_of_protein_localization;smoothened_signaling_pathway;embryonic_digit_morphogenesis;vasculature_development;neuroepithelial_cell_differentiation;MKS_…	639	643	1047	652	396	466	414	367	385	323	297	690.817	845.379	572.681	706.066	429.235	470.846	466.816	331.83	374.119	300.718	322.974	501.044	-0.640637	0.178351	-3.59199	0.000328162	0.0119184	TRUE	THR	-1.07708	0.191211	-5.63292	1.77187e-08	8.60466e-07	TRUE
ENSMUSG00000048038	Ccdc187	coiled-coil_domain_containing_187	protein_coding	2	26133481	26184569	-	ENSMUST00000217256;ENSMUST00000227200;ENSMUST00000057224	26133481;26161658	26184450;26184569	329366	?;NM_177841	centrosome;microtubule_binding;microtubule_anchoring;molecular_function;biological_process	6400	6051	7932	5157	3183	3172	3000	3009	2614	2016	2639	6918.98	7955.5	4338.59	5584.64	3450.14	3204.98	3382.72	2720.64	2540.12	1876.93	2869.8	4076.64	-0.642596	0.221136	-2.90588	0.00366216	0.054284	TRUE	THR	-1.35574	0.238656	-5.68075	1.34107e-08	6.79345e-07	TRUE
ENSMUSG00000022899	Slc15a2	solute_carrier_family_15_(H+/peptide_transporter),_member_2	protein_coding	16	36570539	36605324	-	ENSMUST00000023616;ENSMUST00000165380;ENSMUST00000165531;ENSMUST00000163471;ENSMUST00000172382;ENSMUST00000163964;ENSMUST00000167941;ENSMUST00000164770;ENSMUST00000100308;ENSMUST00000167909;ENSMUST00000164579;ENSMUST00000168279;ENSMUST00000166399;ENSMUST00000169644	36570539;36572140;36572678;36574820;36576260;36577484;36577531;36580437;36581561;36592236;36592239;36592433;36601748	36605324;36605154;36605182;36575120;36575769;36577066;36583216;36583026;36583755;36582942;36605302;36605286;36593640;36602827	57738	NM_021301;NM_001145899	membrane;integral_component_of_membrane;transmembrane_transport;symporter_activity;transmembrane_transporter_activity;proton_transmembrane_transport;oligopeptide_transport;oligopeptide_transmembrane_transporter_activity;peptide:proton_symporter_activity;dipeptide_transmembrane_transporter_activity;dipeptide_import_across_plasma_membrane	1123	1614	2191	1418	1512	2156	1717	1607	1150	1139	947	1214.06	2121.99	1198.42	1535.59	1638.9	2178.42	1936.05	1453	1117.5	1060.43	1029.82	1498.56	-0.644994	0.19793	-3.2587	0.00111924	0.026137	TRUE	THR	-0.373458	0.213833	-1.74649	0.0807258	0.217608	FALSE
ENSMUSG00000034706	Dnai2	dynein_axonemal_intermediate_chain_2	protein_coding	11	114618234	114648715	+	ENSMUST00000151053;ENSMUST00000069325;ENSMUST00000136403;ENSMUST00000092469;ENSMUST00000141762;ENSMUST00000144872;ENSMUST00000130692	114618234;114618238;114618242;114619974;114623721;114627867;114643502	114635984;114648715;114645178;114645288;114644895;114647988	432611	?;NM_001034878	?;protein_binding;cytoplasm;external_side_of_plasma_membrane;cell_projection_organization;cilium_movement;microtubule-based_movement;cytoskeleton;cell_projection;cilium;microtubule;dynein_complex;dynein_axonemal_particle;axoneme;cilium_assembly;microtubule_motor_activity;dynein_light_chain_binding;dynein_heavy_chain_binding;determination_of_left/right_symmetry;outer_dynein_arm_assembly;sperm_flag…	1572	1807	2290	1801	1034	978	881	858	818	791	848	1699.47	2375.74	1252.57	1950.35	1120.78	988.17	993.393	775.776	794.882	736.433	922.163	1237.25	-0.646008	0.234742	-2.75199	0.00592347	0.0730022	TRUE	THR	-1.13634	0.25308	-4.49005	7.12069e-06	0.000122925	TRUE
ENSMUSG00000037681	Esyt3	extended_synaptotagmin-like_protein_3	protein_coding	9	99192016	99240610	-	ENSMUST00000042158;ENSMUST00000186626;ENSMUST00000187520;ENSMUST00000187365;ENSMUST00000190002	99192016;99201622;99201666;99214867;99237652	99240571;99204756;99207063;99220968;99240610	272636	NM_177775	biological_process;membrane;integral_component_of_membrane;metal_ion_binding;plasma_membrane;endoplasmic_reticulum;endoplasmic_reticulum_membrane;calcium_ion_binding;integral_component_of_plasma_membrane;lipid_binding;lipid_transport;endoplasmic_reticulum-plasma_membrane_tethering;intrinsic_component_of_endoplasmic_reticulum_membrane;calcium-dependent_phospholipid_binding;extrinsic_component_of_c…	1086	943	1361	803	539	466	423	478	386	343	374	1174.06	1239.8	744.43	869.588	584.237	470.846	476.964	432.192	375.091	319.338	406.708	644.842	-0.647368	0.218532	-2.96235	0.00305299	0.0488956	TRUE	THR	-1.45558	0.234634	-6.20364	5.51722e-10	4.36627e-08	TRUE
ENSMUSG00000032348	Gsta4	glutathione_S-transferase,_alpha_4	protein_coding	9	78090056	78116631	+	ENSMUST00000213215;ENSMUST00000034903	78090056;78099229	78113237;78116631	14860	?;NM_010357	glutathione_metabolic_process;glutathione_transferase_activity;protein_binding;mitochondrion;cytoplasm;cytosol;transferase_activity;cellular_oxidant_detoxification;steroid_delta-isomerase_activity;xenobiotic_metabolic_process;toxic_substance_binding;glutathione_peroxidase_activity;fatty_acid_binding;organic_cyclic_compound_binding	2750	3503	4015	3854	2646	2398	2164	2014	2057	1747	1981	2973	4605.54	2196.1	4173.59	2868.07	2422.94	2440.07	1820.99	1998.87	1626.48	2154.25	2661.81	-0.647424	0.225325	-2.87329	0.00406226	0.058089	TRUE	THR	-0.777239	0.243266	-3.19502	0.00139821	0.00917174	TRUE
ENSMUSG00000027452	Acss1	acyl-CoA_synthetase_short-chain_family_member_1	protein_coding	2	150460025	150510420	-	ENSMUST00000028944;ENSMUST00000154328;ENSMUST00000147135;ENSMUST00000141500;ENSMUST00000141785	150460025;150470422;150470502;150479900;150501525	150510178;150480035;150480033;150510420;150510134	68738	NM_080575	mitochondrion;nucleotide_binding;ATP_binding;lipid_metabolic_process;ligase_activity;mitochondrial_matrix;small_molecule_metabolic_process;acetate-CoA_ligase_activity;CoA-ligase_activity;acid-thiol_ligase_activity;propionate-CoA_ligase_activity;AMP_binding;acetyl-CoA_biosynthetic_process;acetate_biosynthetic_process;acetyl-CoA_biosynthetic_process_from_acetate;propionate_biosynthetic_process	5070	5440	7542	5633	3938	3716	3469	3099	3059	2807	2870	5481.13	7152.19	4125.27	6100.11	4268.5	3754.64	3911.56	2802.02	2972.55	2613.36	3121	4209.3	-0.648075	0.185062	-3.50194	0.000461891	0.0148227	TRUE	THR	-0.956705	0.199758	-4.78931	1.67359e-06	3.73648e-05	TRUE
ENSMUSG00000066952	Myo1h	myosin_1H	protein_coding	5	114427227	114503418	+	ENSMUST00000169347;ENSMUST00000124316;ENSMUST00000152694;ENSMUST00000197773;ENSMUST00000196467;ENSMUST00000199567;ENSMUST00000196676;ENSMUST00000128379;ENSMUST00000125230;ENSMUST00000202006	114427227;114453002;114494876;114494924;114495467;114501476	114501296;114501075;114502637;114501381;114497796;114503418	231646	?;NM_001368676;NM_001368675;NM_001164573	ATP_binding;nucleotide_binding;actin_binding;cytoskeletal_motor_activity;myosin_complex;protein_binding;plasma_membrane;cytoplasm;actin_filament_binding;microfilament_motor_activity;actin_filament_organization;vesicle_transport_along_actin_filament;actin_cytoskeleton;vesicle;microvillus	689	674	903	644	336	350	324	291	340	248	285	744.871	886.135	493.917	697.403	364.199	353.639	365.334	263.113	330.391	230.892	309.925	458.165	-0.650923	0.246069	-2.64528	0.00816222	0.0880047	TRUE	THR	-1.31847	0.264266	-4.98917	6.064e-07	1.60793e-05	TRUE
ENSMUSG00000067629	Syngap1	synaptic_Ras_GTPase_activating_protein_1_homolog_(rat)	protein_coding	17	27160227	27191408	+	ENSMUST00000194598;ENSMUST00000229490;ENSMUST00000201702;ENSMUST00000201349;ENSMUST00000193200;ENSMUST00000081285;ENSMUST00000228963;ENSMUST00000231853;ENSMUST00000202939;ENSMUST00000200799;ENSMUST00000201186;ENSMUST00000202049;ENSMUST00000202208;ENSMUST00000177932	27160227;27160356;27160416;27160427;27160473;27171112;27171293;27171860;27176800;27178812;27181280;27181986;27182000;27160426	27191408;27189575;27189555;27189642;27190095;27189907;27179085;27179529;27189536;27189565;27189561;27189515	240057	NM_001394027;NM_001281491;NM_001371033;NM_001371034	protein_binding;synapse;negative_regulation_of_neuron_apoptotic_process;postsynaptic_density;membrane;cell_junction;signal_transduction;SH3_domain_binding;GTPase_activator_activity;regulation_of_GTPase_activity;negative_regulation_of_Ras_protein_signal_transduction;Ras_protein_signal_transduction;glutamatergic_synapse;visual_learning;protein_kinase_binding;dendritic_shaft;postsynaptic_density,_in…	2733	2338	4118	2194	1348	1603	1452	1387	1214	1040	1019	2954.62	3073.86	2252.44	2375.93	1461.13	1619.67	1637.24	1254.08	1179.69	968.255	1108.12	1807.73	-0.653354	0.165478	-3.94827	7.87169e-05	0.00463996	TRUE	THR	-1.29077	0.178185	-7.24396	4.3577e-13	9.01095e-11	TRUE
ENSMUSG00000030276	Ttll3	tubulin_tyrosine_ligase-like_family,_member_3	protein_coding	6	113366221	113391548	+	ENSMUST00000204026;ENSMUST00000204683;ENSMUST00000032414;ENSMUST00000203524;ENSMUST00000205017;ENSMUST00000203925;ENSMUST00000204255;ENSMUST00000203880;ENSMUST00000038889	113366221;113367698;113369419;113370121;113370138;113374719;113386167;113389792;113369458	113376431;113375831;113391548;113391544;113386860;113391523;113391519;113391530	101100	NM_001142732;NM_133923	cytoplasm;metal_ion_binding;nucleotide_binding;ATP_binding;cytoskeleton;cell_projection;cilium;microtubule;ligase_activity;cellular_protein_modification_process;microtubule_cytoskeleton;cilium_assembly;motile_cilium;flagellated_sperm_motility;axoneme;sperm_flagellum;protein-glycine_ligase_activity;protein-glycine_ligase_activity,_initiating;protein_polyglycylation;axoneme_assembly	1822	1771	2863	1668	1071	1208	1175	1019	975	772	843	1969.75	2328.41	1565.98	1806.32	1160.89	1220.56	1324.9	921.347	947.445	718.743	916.725	1352.82	-0.653714	0.169944	-3.84664	0.000119747	0.00621545	TRUE	THR	-1.15662	0.182953	-6.32193	2.5831e-10	2.29976e-08	TRUE
ENSMUSG00000027380	Acoxl	acyl-Coenzyme_A_oxidase-like	protein_coding	2	127680796	127965793	+	ENSMUST00000028859;ENSMUST00000126410;ENSMUST00000110344	127696548;127680796;127750978	127965793;127719720;127965428	74121	NM_028765	oxidoreductase_activity;FAD_binding;oxidoreductase_activity,_acting_on_the_CH-CH_group_of_donors;fatty_acid_binding;acyl-CoA_oxidase_activity;fatty_acid_metabolic_process;fatty_acid_beta-oxidation;peroxisome;flavin_adenine_dinucleotide_binding;lipid_homeostasis;fatty_acid_beta-oxidation_using_acyl-CoA_oxidase	836	631	2278	796	1361	1812	1131	1066	908	840	762	903.792	829.602	1246	862.007	1475.22	1830.84	1275.29	963.843	882.338	782.052	828.641	1079.97	-0.655123	0.205074	-3.19457	0.00140042	0.0303278	TRUE	THR	-0.202594	0.221742	-0.913646	0.360903	0.5821	FALSE
ENSMUSG00000026494	Kif26b	kinesin_family_member_26B	protein_coding	1	178356690	178766765	+	ENSMUST00000193931;ENSMUST00000161017;ENSMUST00000160789	178356690;178626003	178544065;178766765;178760420	269152	?;NM_001161665	?;protein_binding;cytoplasm;ATP_binding;nucleotide_binding;cytoskeleton;microtubule_binding;microtubule_motor_activity;microtubule;kinesin_complex;establishment_of_cell_polarity;positive_regulation_of_cell-cell_adhesion;ureteric_bud_invasion;microtubule-based_movement;cytoskeletal_motor_activity	768	670	1189	738	624	578	528	495	450	402	386	830.277	880.877	650.351	799.198	676.37	584.01	595.359	447.563	437.282	374.268	419.758	608.665	-0.66106	0.140117	-4.71791	2.38281e-06	0.000326726	TRUE	THR	-0.903123	0.150267	-6.01012	1.85387e-09	1.22198e-07	TRUE
ENSMUSG00000064370	mt-Cytb	mitochondrially_encoded_cytochrome_b	protein_coding	MT	14145	15288	+	ENSMUST00000082421	14145	15288	17711	?	mitochondrion;protein-containing_complex_binding;membrane;integral_component_of_membrane;metal_ion_binding;protein-containing_complex;mitochondrial_inner_membrane;oxidoreductase_activity;respirasome;electron_transfer_activity;response_to_calcium_ion;respiratory_electron_transport_chain;integral_component_of_mitochondrial_inner_membrane;response_to_cadmium_ion;response_to_mercury_ion;ubiquinol-cyt…	200635	204176	239111	241301	186306	152864	165519	127316	127271	126974	139432	216905	268439	130787	261311	201942	154454	186635	115115	123674	118215	151626	175373	-0.661193	0.209688	-3.15322	0.00161481	0.0330507	TRUE	THR	-0.691644	0.226488	-3.05378	0.00225979	0.0135735	TRUE
ENSMUSG00000023966	Rsph9	radial_spoke_head_9_homolog_(Chlamydomonas)	protein_coding	17	46432961	46455142	-	ENSMUST00000148581;ENSMUST00000024762;ENSMUST00000152354	46432961;46440197;46445430	46447756;46455142;46447721	75564	?;NM_029338	?;cytoplasm;cell_projection_organization;cilium_movement;cytoskeleton;cell_projection;cilium;protein_binding;axoneme;motile_cilium;9+2_motile_cilium;cilium_movement_involved_in_cell_motility;axoneme_assembly;motile_cilium_assembly;kinocilium;axonemal_central_apparatus_assembly;radial_spoke_assembly	1087	1218	1442	1229	672	722	595	570	560	515	596	1175.15	1601.35	788.735	1330.91	728.399	729.508	670.907	515.376	544.173	479.473	648.124	837.464	-0.661946	0.244617	-2.70605	0.00680878	0.078606	TRUE	THR	-1.11847	0.263577	-4.24341	2.20145e-05	0.000305493	TRUE
ENSMUSG00000034427	Myo15b	myosin_XVB	protein_coding	11	115749232	115783429	+	ENSMUST00000093911;ENSMUST00000151507;ENSMUST00000222123;ENSMUST00000125835;ENSMUST00000132447;ENSMUST00000141947;ENSMUST00000167507;ENSMUST00000040703	115749232;115768342;115768360;115777262;115777633;115781065;115778427;115771251	115783418;115770981;115778272;115783414;115781995;115783429;115778271	217328	NM_001384233	molecular_function;biological_process;cytoplasm;ATP_binding;nucleotide_binding;actin_binding;cytoskeleton;cytoskeletal_motor_activity;myosin_complex;brush_border;protein_binding	499	396	726	749	379	549	401	552	303	312	298	539.464	520.637	397.102	811.11	410.808	554.709	452.157	499.101	294.437	290.477	324.062	463.097	-0.662053	0.23474	-2.82036	0.00479698	0.0647278	TRUE	THR	-0.46176	0.25352	-1.8214	0.0685467	0.193462	FALSE
ENSMUSG00000032514	Ttc21a	tetratricopeptide_repeat_domain_21A	protein_coding	9	119766672	119796859	+	ENSMUST00000035100;ENSMUST00000159128;ENSMUST00000160790;ENSMUST00000161967	119766672;119766701;119766702;119790684	119796859;119796119;119791742;119795235	74052	NM_028735	molecular_function;flagellated_sperm_motility;cell_differentiation;spermatogenesis;cilium;spermatid_development;intraciliary_retrograde_transport;intraciliary_transport_particle_A;protein_localization_to_cilium;protein_binding	4230	4150	5636	4123	2552	2435	2345	2311	2119	1638	1949	4573.01	5456.18	3082.74	4464.89	2766.18	2460.32	2644.16	2089.53	2059.11	1525	2119.45	3021.87	-0.662591	0.215027	-3.08143	0.00206008	0.0384444	TRUE	THR	-1.16517	0.232041	-5.02139	5.12997e-07	1.42038e-05	TRUE
ENSMUSG00000049571	Cfap46	cilia_and_flagella_associated_protein_46	protein_coding	7	139180867	139263733	-	ENSMUST00000196540;ENSMUST00000129990;ENSMUST00000166503;ENSMUST00000093991;ENSMUST00000155075;ENSMUST00000140820;ENSMUST00000156116;ENSMUST00000130453;ENSMUST00000138129	139180867;139180996;139218694;139225624;139255883;139258186	139186574;139263733;139196225;139241023	212124	?;NM_001302546	molecular_function;axoneme_assembly;cilium_movement_involved_in_cell_motility	3085	2669	3336	2710	1677	1567	1567	1537	1380	1027	1316	3335.16	3509.04	1824.7	2934.72	1817.75	1583.29	1766.91	1389.71	1341	956.152	1431.09	1989.96	-0.662895	0.234965	-2.82125	0.00478366	0.0646248	TRUE	THR	-1.17464	0.253489	-4.63388	3.58882e-06	6.98295e-05	TRUE
ENSMUSG00000074637	Sox2	SRY_(sex_determining_region_Y)-box_2	protein_coding	3	34704554	34706610	+	ENSMUST00000099151	34704554	34706610	20674	NM_011443	nucleus;DNA_binding;regulation_of_transcription,_DNA-templated;system_development;protein_binding;transcription_cis-regulatory_region_binding;DNA-binding_transcription_activator_activity,_RNA_polymerase_II-specific;DNA-binding_transcription_factor_activity;miRNA_binding;sequence-specific_DNA_binding;osteoblast_differentiation;eye_development;endodermal_cell_fate_specification;response_to_wounding…	1302	1573	1694	1710	1100	965	893	730	869	772	870	1407.58	2068.09	926.572	1851.8	1192.32	975.035	1006.92	660.043	844.441	718.743	946.087	1145.24	-0.665511	0.250123	-2.66073	0.00779717	0.0859902	TRUE	THR	-0.887779	0.269863	-3.28974	0.00100279	0.00702622	TRUE
ENSMUSG00000012428	Steap4	STEAP_family_member_4	protein_coding	5	8010457	8032213	+	ENSMUST00000115421	8010457	8032213	?	NM_054098	nucleoplasm;membrane;integral_component_of_membrane;Golgi_membrane;Golgi_apparatus;metal_ion_binding;plasma_membrane;ion_transport;iron_ion_homeostasis;endosome;oxidoreductase_activity;electron_transport_chain;integral_component_of_plasma_membrane;early_endosome_membrane;heme_binding;electron_transfer_activity;FAD_binding;fat_cell_differentiation;protein_homotrimerization;iron_import_into_cell;co…	395	429	732	519	451	631	482	336	439	321	347	427.031	564.024	400.384	562.037	488.851	637.561	543.491	303.8	426.593	298.856	377.347	457.271	-0.667394	0.158967	-4.19831	2.68918e-05	0.00210224	TRUE	THR	-0.395029	0.171844	-2.29876	0.0215186	0.0806548	TRUE
ENSMUSG00000038011	Dnah10	dynein,_axonemal,_heavy_chain_10	protein_coding	5	124802149	124911372	+	ENSMUST00000141137;ENSMUST00000198055;ENSMUST00000126998;ENSMUST00000197824;ENSMUST00000196708;ENSMUST00000058440	124802149;124863617;124868804;124878532;124882402	124911367;124864445;124873409;124881750;124911189;124911372	56087	?;NM_019536	cytoplasm;ATP_binding;nucleotide_binding;microtubule-based_movement;minus-end-directed_microtubule_motor_activity;dynein_intermediate_chain_binding;dynein_light_intermediate_chain_binding;cilium_movement;dynein_complex;inner_dynein_arm;cytoskeleton;cell_projection;cilium;microtubule;axoneme;motile_cilium;microtubule_motor_activity	5388	5445	7423	4214	2633	2570	2484	2318	2286	1635	2028	5824.92	7158.77	4060.18	4563.44	2853.98	2596.72	2800.9	2095.86	2221.39	1522.21	2205.36	3445.79	-0.671759	0.213473	-3.14681	0.00165065	0.0334844	TRUE	THR	-1.49782	0.230304	-6.50365	7.83925e-11	8.59001e-09	TRUE
ENSMUSG00000032561	Acpp	acid_phosphatase,_prostate	protein_coding	9	104165450	104214947	-	ENSMUST00000062723;ENSMUST00000131084;ENSMUST00000112590;ENSMUST00000128635;ENSMUST00000125800;ENSMUST00000215852	104165450;104168248;104176199;104183873;104196266;104197173	104214927;104178424;104214906;104214881;104214947	56318	NM_207668;NM_019807	membrane;integral_component_of_membrane;plasma_membrane;extracellular_space;hydrolase_activity;protein_tyrosine_phosphatase_activity;extracellular_region;filopodium;peptidyl-tyrosine_dephosphorylation;apical_part_of_cell;lipid_metabolic_process;lysosome;purine_nucleobase_metabolic_process;lysosomal_membrane;identical_protein_binding;regulation_of_sensory_perception_of_pain;protein_homodimerizatio…	371	497	512	513	342	281	315	234	264	229	276	401.085	653.426	280.05	555.54	370.703	283.922	355.186	211.575	256.539	213.202	300.138	352.851	-0.674168	0.260754	-2.58546	0.00972488	0.0984352	TRUE	THR	-0.854093	0.280785	-3.0418	0.00235168	0.0139971	TRUE
ENSMUSG00000038319	Kcnh2	potassium_voltage-gated_channel,_subfamily_H_(eag-related),_member_2	protein_coding	5	24524587	24556602	-	ENSMUST00000115098;ENSMUST00000036092;ENSMUST00000129246;ENSMUST00000126791;ENSMUST00000142197	24524587;24525081;24529488;24530446	24534589;24556602;24527252;24530787;24531517	16511	NM_001294162;NM_013569	membrane;integral_component_of_membrane;transmembrane_transport;ion_transport;potassium_ion_transmembrane_transport;ion_channel_activity;voltage-gated_potassium_channel_activity;potassium_ion_transport;ion_transmembrane_transport;voltage-gated_ion_channel_activity;potassium_channel_activity;regulation_of_ion_transmembrane_transport;transcription_cis-regulatory_region_binding;inward_rectifier_pota…	495	426	1412	476	349	422	401	326	317	309	201	535.14	560.08	772.326	515.472	378.29	426.388	452.157	294.759	308.041	287.684	218.579	431.72	-0.674698	0.163816	-4.11863	3.81124e-05	0.00273737	TRUE	THR	-1.17022	0.174962	-6.68842	2.25599e-11	2.91866e-09	TRUE
ENSMUSG00000040703	Cyp2s1	cytochrome_P450,_family_2,_subfamily_s,_polypeptide_1	protein_coding	7	25501900	25516338	-	ENSMUST00000043314;ENSMUST00000108395;ENSMUST00000152560;ENSMUST00000156714	25501900;25503573;25508749	25516078;25516338;25515983;25514817	74134	NM_028775	membrane;metal_ion_binding;endoplasmic_reticulum;endoplasmic_reticulum_membrane;intracellular_membrane-bounded_organelle;isomerase_activity;oxidoreductase_activity;monooxygenase_activity;iron_ion_binding;oxidoreductase_activity,_acting_on_paired_donors,_with_incorporation_or_reduction_of_molecular_oxygen;heme_binding;cytoplasm;lipid_metabolic_process;lyase_activity;steroid_hydroxylase_activity;ox…	13268	14032	19100	13598	7536	7267	6650	6709	6148	5468	5963	14343.9	18448.4	10447.2	14725.6	8168.47	7342.57	7498.37	6066.06	5974.25	5090.79	6484.5	9508.19	-0.676177	0.22718	-2.9764	0.00291656	0.0479688	TRUE	THR	-1.28752	0.245308	-5.2486	1.53258e-07	5.24657e-06	TRUE
ENSMUSG00000035638	Muc20	mucin_20	protein_coding	16	32597793	32617805	-	ENSMUST00000115116;ENSMUST00000041123	32597793;32606410	32617805	224116	NM_001145874;NM_146071	hepatocyte_growth_factor_receptor_signaling_pathway;protein_binding;membrane;plasma_membrane;basolateral_plasma_membrane;apical_plasma_membrane;extracellular_region;cell_projection;cytosol;positive_regulation_of_MAPK_cascade;identical_protein_binding;microvillus_membrane;mitochondrial_outer_membrane;positive_regulation_of_apoptotic_process;basal_plasma_membrane	477	626	958	661	408	355	436	330	379	244	334	515.68	823.028	524	715.813	442.242	358.691	491.623	298.375	368.289	227.168	363.21	466.193	-0.676421	0.23543	-2.87313	0.00406426	0.058089	TRUE	THR	-0.980736	0.253356	-3.87098	0.000108399	0.0011349	TRUE
ENSMUSG00000048029	Eno4	enolase_4	protein_coding	19	58931857	58959853	+	ENSMUST00000200910;ENSMUST00000202382;ENSMUST00000201123;ENSMUST00000054280	58931857;58941609;58943888	58959853;58959849;58959365;58959851	226265	NM_178689	magnesium_ion_binding;glycolytic_process;lyase_activity;phosphopyruvate_hydratase_activity;phosphopyruvate_hydratase_complex;protein_binding;flagellated_sperm_motility;sperm_principal_piece;cilium_organization	1562	1732	2036	1544	852	902	811	789	694	629	726	1688.66	2277.13	1113.64	1672.03	923.506	911.379	914.463	713.388	674.386	585.608	789.493	1114.88	-0.678493	0.238304	-2.84718	0.00441088	0.0616345	TRUE	THR	-1.29234	0.256792	-5.03263	4.83786e-07	1.35423e-05	TRUE
ENSMUSG00000039676	Capsl	calcyphosine-like	protein_coding	15	9436114	9466124	+	ENSMUST00000042360;ENSMUST00000226688	9436114	9466124	75568	NM_029341	biological_process;cellular_component;cytoplasm;metal_ion_binding;calcium_ion_binding	742	909	969	989	588	549	530	429	468	463	472	802.169	1195.1	530.017	1071.01	637.349	554.709	597.615	387.888	454.774	431.06	513.279	652.27	-0.679112	0.250511	-2.71091	0.00670996	0.0781214	TRUE	THR	-0.912607	0.270038	-3.37955	0.000726035	0.00538665	TRUE
ENSMUSG00000029651	Mtus2	microtubule_associated_tumor_suppressor_candidate_2	protein_coding	5	147894130	148252875	+	ENSMUST00000085558;ENSMUST00000129092;ENSMUST00000149336;ENSMUST00000128423;ENSMUST00000201594;ENSMUST00000110515;ENSMUST00000071878;ENSMUST00000146425;ENSMUST00000110514;ENSMUST00000152105;ENSMUST00000085554	147894130;147894152;148019698;148031066;148172802;148202027;148202098;148202102;148202155;148239975;148239984	148252875;148013347;148170434;148140818;148175982;148250881;148250544;148250362;148250848;148250270;148250810	77521	NM_029920;NM_001359503;NM_001359505;NM_001359511	nucleus;cytoplasm;cytoskeleton;microtubule;protein_homodimerization_activity;centrosome;microtubule_binding;cytoplasmic_microtubule;microtubule_cytoskeleton;intercellular_bridge	322	345	740	579	288	311	378	272	323	268	220	348.111	453.586	404.76	627.013	312.171	314.234	426.223	245.934	313.871	249.512	239.24	357.696	-0.679265	0.215603	-3.15054	0.00162967	0.0332398	TRUE	THR	-0.616594	0.232458	-2.65249	0.00798997	0.0370137	TRUE
ENSMUSG00000063409	Lrrc43	leucine_rich_repeat_containing_43	protein_coding	5	123627368	123646268	+	ENSMUST00000196809;ENSMUST00000094327;ENSMUST00000121444	123627368;123627388;123627390	123646255;123646268;123646261	381741	NM_001289822;NM_001033461;NM_001289821	?;molecular_function;biological_process;cellular_component	780	689	962	608	361	376	284	319	270	277	261	843.251	905.857	526.188	658.418	391.298	379.91	320.231	288.43	262.369	257.891	283.826	465.242	-0.679703	0.226284	-3.00377	0.0026666	0.0451912	TRUE	THR	-1.4707	0.242554	-6.06341	1.33265e-09	9.26027e-08	TRUE
ENSMUSG00000040936	Ulk4	unc-51-like_kinase_4	protein_coding	9	120784417	121106263	-	ENSMUST00000213408;ENSMUST00000170406;ENSMUST00000169176;ENSMUST00000171923;ENSMUST00000171061;ENSMUST00000051565;ENSMUST00000051479;ENSMUST00000164336;ENSMUST00000170237;ENSMUST00000164969	120784417;120789334;120793520;120795470;120902733;120902737;120931610;120985917;120989442	120789573;120937591;120873998;121106263;121106236;121106247;121106238;121086474;121022123	209012	?;NM_177589	?;protein_kinase_activity;ATP_binding;protein_phosphorylation;microtubule_cytoskeleton_organization;regulation_of_neuron_projection_development;regulation_of_MAPK_cascade;regulation_of_JNK_cascade;regulation_of_protein_kinase_C_signaling;regulation_of_p38MAPK_cascade;regulation_of_neuron_migration;cellular_component;gene_expression;motile_cilium_assembly;neuronal_stem_cell_division;neurogenesis;s…	991	1104	1465	1031	593	610	508	540	508	350	488	1071.36	1451.47	801.316	1116.49	642.769	616.343	572.808	488.251	493.643	325.855	530.678	737.363	-0.6818	0.243462	-2.80044	0.00510332	0.0670025	TRUE	THR	-1.26819	0.2621	-4.83857	1.3078e-06	3.04847e-05	TRUE
ENSMUSG00000047021	Cfap65	cilia_and_flagella_associated_protein_65	protein_coding	1	74941230	74974758	-	ENSMUST00000094844;ENSMUST00000139950;ENSMUST00000130489	74941230;74961462;74962551	74974758;74974753;74974751	241116	NM_001039495	cytoplasm;membrane;integral_component_of_membrane;plasma_membrane;acrosomal_membrane;cytoplasmic_vesicle;cell_projection_organization;cell_projection;cilium;protein_binding;sperm_midpiece;sperm_axoneme_assembly;motile_cilium;flagellated_sperm_motility;sperm_flagellum;acrosomal_vesicle	7731	6610	10803	6043	3905	3961	3653	3521	3190	2405	2987	8357.91	8690.44	5908.95	6544.11	4232.73	4002.19	4119.03	3183.58	3099.85	2239.09	3248.23	4875.1	-0.683078	0.190372	-3.58813	0.000333057	0.012028	TRUE	THR	-1.37856	0.205435	-6.71046	1.94009e-11	2.59093e-09	TRUE
ENSMUSG00000030321	Efcab12	EF-hand_calcium_binding_domain_12	protein_coding	6	115787690	115815373	-	ENSMUST00000124531;ENSMUST00000184428;ENSMUST00000032468	115787857;115787690	115815373	212516	?;NM_001110506	molecular_function;biological_process;cellular_component;calcium_ion_binding	501	486	695	527	320	239	332	269	239	247	229	541.626	638.964	380.146	570.701	346.857	241.485	374.355	243.221	232.245	229.961	249.027	368.054	-0.683661	0.233093	-2.933	0.00335704	0.0516294	TRUE	THR	-1.12103	0.25027	-4.4793	7.48898e-06	0.000128155	TRUE
ENSMUSG00000026831	1700007K13Rik	RIKEN_cDNA_1700007K13_gene	protein_coding	2	28352013	28356344	-	ENSMUST00000126242;ENSMUST00000086370;ENSMUST00000127683	28352013;28352360	28355864;28356344;28356328	69327	?;NM_027040	?;molecular_function;nucleus;regulation_of_gene_expression;cellular_response_to_DNA_damage_stimulus;determination_of_left/right_symmetry;cellular_response_to_UV-C	1611	1918	2334	1715	923	983	891	817	856	652	776	1741.64	2521.67	1276.64	1857.21	1000.46	993.222	1004.67	738.705	831.808	607.022	843.866	1219.72	-0.684591	0.241236	-2.83784	0.00454197	0.0626469	TRUE	THR	-1.28871	0.260024	-4.95611	7.19197e-07	1.84594e-05	TRUE
ENSMUSG00000051076	Vtcn1	V-set_domain_containing_T_cell_activation_inhibitor_1	protein_coding	3	100732775	100804238	+	ENSMUST00000054791	100732775	100804238	242122	NM_178594	negative_regulation_of_apoptotic_process;membrane;external_side_of_plasma_membrane;plasma_membrane;anchored_component_of_membrane;immune_system_process;response_to_protozoan;regulation_of_cytokine_production;signaling_receptor_binding;T_cell_receptor_signaling_pathway;adaptive_immune_response;positive_regulation_of_interleukin-2_production;negative_regulation_of_T_cell_activation;negative_regulat…	327	456	477	437	301	272	267	183	239	193	256	353.517	599.522	260.906	473.238	326.262	274.828	301.062	165.463	232.245	179.686	278.389	313.193	-0.685785	0.264787	-2.58995	0.00959907	0.0976576	TRUE	THR	-0.915338	0.284928	-3.21252	0.00131576	0.00874027	TRUE
ENSMUSG00000002489	Tiam1	T_cell_lymphoma_invasion_and_metastasis_1	protein_coding	16	89583999	89940657	-	ENSMUST00000114122;ENSMUST00000163370;ENSMUST00000114124;ENSMUST00000002588;ENSMUST00000144691;ENSMUST00000164263;ENSMUST00000089084;ENSMUST00000178095;ENSMUST00000134021;ENSMUST00000151655;ENSMUST00000130951;ENSMUST00000139544;ENSMUST00000124433;ENSMUST00000155915;ENSMUST00000136760	89583999;89584000;89584004;89584618;89584746;89585310;89588573;89695198;89695239;89695309;89705109;89705436;89752853	89654705;89771587;89940657;89757715;89594929;89615240;89634763;89592170;89596878;89757625;89715873;89752995;89770787;89776968	21844	?;NM_001145886;NM_009384;NM_001145887	?;cellular_anatomical_entity;signal_transduction;intracellular_signal_transduction;guanyl-nucleotide_exchange_factor_activity;small_GTPase_mediated_signal_transduction;GTPase_activator_activity;activation_of_GTPase_activity;protein_binding;kinase_binding;cell-matrix_adhesion;positive_regulation_of_cell_population_proliferation;regulation_of_epithelial_to_mesenchymal_transition;cell_migration;Rac_…	1660	1608	2508	1560	1098	1018	830	804	797	712	778	1794.61	2114.1	1371.81	1689.36	1190.15	1028.59	935.887	726.951	774.475	662.882	846.041	1194.08	-0.68655	0.19069	-3.60035	0.00031779	0.0116407	TRUE	THR	-1.22477	0.205323	-5.96506	2.44538e-09	1.55588e-07	TRUE
ENSMUSG00000001270	Ckb	creatine_kinase,_brain	protein_coding	12	111635795	111638772	-	ENSMUST00000222705;ENSMUST00000001304;ENSMUST00000223099;ENSMUST00000220888;ENSMUST00000222513	111635795;111636790;111637297;111637557	111638716;111638772;111637978;111637919;111638717	12709	?;NM_021273	?;mitochondrion;protein_binding;nucleus;cytosol;cytoplasm;transferase_activity;extracellular_space;catalytic_activity;nucleotide_binding;ATP_binding;kinase_activity;phosphorylation;creatine_kinase_activity;transferase_activity,_transferring_phosphorus-containing_groups;phosphocreatine_biosynthetic_process;dendrite;neuronal_cell_body;myelin_sheath;ubiquitin_protein_ligase_binding;cellular_chloride…	2862	2677	5957	3018	2243	3315	2373	2056	2054	1883	1540	3094.08	3519.56	3258.32	3268.26	2431.25	3349.47	2675.73	1858.97	1995.95	1753.1	1674.68	2625.4	-0.687006	0.118948	-5.7757	7.6632e-09	2.88959e-06	TRUE	THR	-0.853535	0.128233	-6.65612	2.81158e-11	3.49959e-09	TRUE
ENSMUSG00000064356	mt-Atp8	mitochondrially_encoded_ATP_synthase_8	protein_coding	MT	7766	7969	+	ENSMUST00000082407	7766	7969	17706	?	mitochondrion;membrane;integral_component_of_membrane;hydrolase_activity;ion_transport;oxidoreductase_activity;proton_transmembrane_transporter_activity;ATP_synthesis_coupled_proton_transport;mitochondrial_proton-transporting_ATP_synthase_complex,_coupling_factor_F(o);proton-transporting_ATP_synthase_complex,_coupling_factor_F(o);mitochondrial_membrane;ATP_biosynthetic_process;proton-transporting…	593	584	752	885	591	393	411	415	422	358	376	641.087	767.809	411.324	958.387	640.601	397.087	463.433	375.23	410.074	333.303	408.883	527.929	-0.687284	0.257173	-2.67246	0.00752984	0.0840544	TRUE	THR	-0.665238	0.277486	-2.39738	0.0165128	0.0653706	TRUE
ENSMUSG00000001604	Tcea3	transcription_elongation_factor_A_(SII),_3	protein_coding	4	135975040	136002209	+	ENSMUST00000136812;ENSMUST00000102533;ENSMUST00000143942	135975040;135975263;135975284	135998615;136002209;135991795	21401	?;NM_011542	?;nucleus;DNA_binding;zinc_ion_binding;metal_ion_binding;nucleic_acid_binding;transcription,_DNA-templated;transcription_elongation_from_RNA_polymerase_II_promoter	1184	1163	1729	1047	709	633	734	641	491	578	457	1280.01	1529.04	945.716	1133.82	768.504	639.582	827.64	579.572	477.123	538.126	496.967	837.828	-0.687318	0.187667	-3.66244	0.000249826	0.0101038	TRUE	THR	-1.25661	0.201729	-6.22918	4.68896e-10	3.80473e-08	TRUE
ENSMUSG00000022621	Rabl2	RAB,_member_RAS_oncogene_family-like_2	protein_coding	15	89466736	89476126	-	ENSMUST00000023294;ENSMUST00000094056;ENSMUST00000165747;ENSMUST00000172053;ENSMUST00000172074;ENSMUST00000169466;ENSMUST00000171580;ENSMUST00000171826;ENSMUST00000170126;ENSMUST00000163376;ENSMUST00000171142	89466736;89466740;89467244;89467516;89467558;89467586;89467601;89467847;89470435;89472096	89476126;89476067;89476068;89474602;89468745;89476093;89476042;89468520;89476089;89476108;89476079	68708	NM_026817	protein_binding;cytoplasm;single_fertilization;nucleotide_binding;flagellated_sperm_motility;GTPase_activity;GTP_binding;sperm_midpiece;pericentriolar_material;centriole;cilium_assembly;ciliary_basal_body;intraciliary_transport_particle_B;endomembrane_system;intracellular_protein_transport;photoreceptor_cell_morphogenesis	1738	1767	2222	1691	919	933	802	804	734	664	775	1878.94	2323.15	1215.37	1831.22	996.129	942.702	904.315	726.951	713.256	618.194	842.778	1181.18	-0.688328	0.242152	-2.84254	0.0044755	0.0621312	TRUE	THR	-1.31507	0.260982	-5.03893	4.6813e-07	1.31905e-05	TRUE
ENSMUSG00000042428	Mgat3	mannoside_acetylglucosaminyltransferase_3	protein_coding	15	80057922	80099720	+	ENSMUST00000044970	80057922	80099720	17309	NM_010795	transferase_activity;membrane;protein_N-linked_glycosylation;beta-1,4-mannosylglycoprotein_4-beta-N-acetylglucosaminyltransferase_activity;protein_localization;regulation_of_cell_migration	3557	4100	4946	4399	2895	2461	2406	1842	2311	1959	2197	3845.44	5390.44	2705.33	4763.78	3137.97	2486.59	2712.94	1665.48	2245.69	1823.86	2389.14	3015.15	-0.68952	0.234157	-2.94469	0.00323276	0.0504913	TRUE	THR	-0.970234	0.25278	-3.83825	0.000123912	0.00126987	TRUE
ENSMUSG00000000753	Serpinf1	serine_(or_cysteine)_peptidase_inhibitor,_clade_F,_member_1	protein_coding	11	75300595	75313527	-	ENSMUST00000000769;ENSMUST00000168902;ENSMUST00000167281;ENSMUST00000138661;ENSMUST00000139403;ENSMUST00000137103;ENSMUST00000125982;ENSMUST00000155009	75300595;75300890;75301047;75304740;75304799;75305747;75306296;75307142	75313527;75308822;75306556;75313412;75306021;75313381;75313378;75309123	20317	NM_011340	negative_regulation_of_gene_expression;positive_regulation_of_neuron_projection_development;positive_regulation_of_neurogenesis;negative_regulation_of_angiogenesis;negative_regulation_of_inflammatory_response;axon;extracellular_space;perinuclear_region_of_cytoplasm;extracellular_region;serine-type_endopeptidase_inhibitor_activity;melanosome;neuronal_cell_body;response_to_organic_cyclic_compound;n…	763	803	1511	926	688	894	854	556	608	604	537	824.872	1055.74	826.476	1002.79	745.742	903.296	962.949	502.717	590.817	562.333	583.964	778.335	-0.690919	0.12731	-5.42705	5.72946e-08	1.5303e-05	TRUE	THR	-0.685892	0.13706	-5.00431	5.60611e-07	1.52759e-05	TRUE
ENSMUSG00000074264	Amy1	amylase_1,_salivary	protein_coding	3	113349359	113400348	-	ENSMUST00000067980;ENSMUST00000106540;ENSMUST00000172885;ENSMUST00000142505;ENSMUST00000174147	113349359;113349602;113349798;113356339;113358636	113371479;113368411;113355667;113367921;113400348	11722	NM_001110505;NM_007446	response_to_bacterium;metal_ion_binding;extracellular_space;catalytic_activity;hydrolase_activity;hydrolase_activity,_acting_on_glycosyl_bonds;metabolic_process;extracellular_region;calcium_ion_binding;carbohydrate_metabolic_process;cation_binding;amylase_activity;alpha-amylase_activity;alpha-amylase_activity_(releasing_maltohexaose);chloride_ion_binding	296	410	394	456	360	327	253	236	252	252	217	320.003	539.044	215.507	493.813	390.214	330.4	285.276	213.384	244.878	234.616	235.978	318.465	-0.691364	0.248359	-2.78373	0.00537375	0.0691709	TRUE	THR	-0.617754	0.267875	-2.30613	0.0211034	0.0793884	TRUE
ENSMUSG00000026278	Bok	BCL2-related_ovarian_killer	protein_coding	1	93613382	93623486	+	ENSMUST00000027499;ENSMUST00000201863;ENSMUST00000188394;ENSMUST00000200888;ENSMUST00000185685	93613382;93613424;93613985;93616930;93621539	93623486;93622932;93621792;93623191;93623177	51800	NM_016778	mitochondrion;nucleus;apoptotic_process;protein-containing_complex_binding;neuron_apoptotic_process;cytoplasm;membrane;integral_component_of_membrane;Golgi_apparatus;endoplasmic_reticulum;endoplasmic_reticulum_membrane;endosome;mitochondrial_inner_membrane;nuclear_outer_membrane;regulation_of_apoptotic_process;protein_binding;mitochondrial_outer_membrane;signaling_receptor_binding;mitochondrial_m…	996	1062	1509	1159	677	729	565	539	550	566	490	1076.77	1396.26	825.382	1255.11	733.819	736.581	637.08	487.347	534.456	526.954	532.853	794.782	-0.691995	0.212031	-3.26365	0.00109988	0.0257553	TRUE	THR	-1.07718	0.228318	-4.7179	2.38294e-06	5.00008e-05	TRUE
ENSMUSG00000032511	Scn5a	sodium_channel,_voltage-gated,_type_V,_alpha	protein_coding	9	119312474	119408082	-	ENSMUST00000117911;ENSMUST00000120420;ENSMUST00000138934;ENSMUST00000065196	119312476;119313390;119391603;119312474	119408082;119392569;119391744	20271	NM_021544;NM_001253860	membrane;integral_component_of_membrane;transmembrane_transport;plasma_membrane;ion_transport;ion_channel_activity;voltage-gated_ion_channel_activity;regulation_of_ion_transmembrane_transport;sodium_ion_transport;sodium_channel_activity;voltage-gated_sodium_channel_activity;cation_channel_activity;voltage-gated_sodium_channel_complex;calmodulin_binding;fibroblast_growth_factor_binding;enzyme_bind…	1895	1613	2711	1225	882	737	830	734	488	550	737	2048.67	2120.68	1482.84	1326.58	956.024	744.664	935.887	663.659	474.208	512.058	801.455	1096.97	-0.693432	0.208164	-3.33118	0.000864791	0.0222482	TRUE	THR	-1.61987	0.223871	-7.23573	4.63036e-13	9.49817e-11	TRUE
ENSMUSG00000035606	Ky	kyphoscoliosis_peptidase	protein_coding	9	102382949	102423438	+	ENSMUST00000039390;ENSMUST00000190609	102382949;102398535	102423438;102405258	16716	NM_024291	?	451	581	580	527	293	339	337	280	285	190	266	487.572	763.865	317.244	570.701	317.591	342.525	379.993	253.167	276.945	176.893	289.263	379.614	-0.693686	0.266788	-2.60014	0.00931854	0.0956015	TRUE	THR	-1.0662	0.287017	-3.71479	0.000203376	0.00191719	TRUE
ENSMUSG00000099655	2310034G01Rik	RIKEN_cDNA_2310034G01_gene	protein_coding	19	46336640	46338741	-	ENSMUST00000189008	46336640	46338741	?	?	?	436	543	756	514	278	352	231	269	247	197	225	471.355	713.904	413.512	556.623	301.332	355.66	260.47	243.221	240.019	183.41	244.678	362.199	-0.694298	0.241337	-2.87688	0.00401634	0.057629	TRUE	THR	-1.22296	0.259005	-4.72178	2.33789e-06	4.92975e-05	TRUE
ENSMUSG00000038292	Kash5	KASH_domain_containing_5	protein_coding	7	44833048	44854316	-	ENSMUST00000121017;ENSMUST00000211277	44833048;44833352	44854316;44839490	384619	NM_201374	spermatogenesis;nucleus;membrane;integral_component_of_membrane;chromosome;meiotic_cell_cycle;nuclear_outer_membrane;protein_binding;identical_protein_binding;lateral_element;chromosome,_telomeric_region;actin_filament_organization;double-strand_break_repair_via_homologous_recombination;homologous_chromosome_pairing_at_meiosis;meiotic_nuclear_membrane_microtubule_tethering_complex;dynein_complex_…	521	573	795	420	206	279	172	217	167	174	177	563.248	753.347	434.844	454.828	223.289	281.901	193.943	196.204	162.28	161.997	192.48	328.942	-0.695167	0.252607	-2.75197	0.00592378	0.0730022	TRUE	THR	-1.70898	0.269949	-6.33077	2.43935e-10	2.18697e-08	TRUE
ENSMUSG00000078234	Klhdc7a	kelch_domain_containing_7A	protein_coding	4	139687531	139695337	-	ENSMUST00000105031	139687531	139695337	242721	NM_173427	membrane;integral_component_of_membrane;protein_binding	1417	1485	1879	1885	1021	911	1016	817	841	747	888	1531.91	1952.39	1027.76	2041.31	1106.69	920.473	1145.62	738.705	817.232	695.468	965.661	1176.66	-0.696857	0.246477	-2.82727	0.00469467	0.0639181	TRUE	THR	-0.90202	0.265936	-3.39186	0.000694194	0.00518643	TRUE
ENSMUSG00000002588	Pon1	paraoxonase_1	protein_coding	6	5168090	5193946	-	ENSMUST00000002663;ENSMUST00000177159;ENSMUST00000176945;ENSMUST00000176933	5168090;5168435;5171783;5185549	5193946;5193784;5193763	18979	NM_011134	extracellular_region;metal_ion_binding;extracellular_space;hydrolase_activity;intracellular_membrane-bounded_organelle;calcium_ion_binding;dephosphorylation;protein_homodimerization_activity;high-density_lipoprotein_particle;blood_circulation;phospholipid_binding;cholesterol_metabolic_process;aromatic_compound_catabolic_process;positive_regulation_of_cholesterol_efflux;response_to_toxic_substance…	2358	2725	4473	3379	1947	1489	1595	1265	1393	1464	1592	2549.21	3582.67	2446.61	3659.2	2110.41	1504.48	1798.48	1143.77	1353.63	1363.01	1731.23	2112.97	-0.698381	0.244904	-2.85165	0.00434935	0.0610743	TRUE	THR	-1.03227	0.264318	-3.90542	9.40616e-05	0.00101083	TRUE
ENSMUSG00000040812	Agbl2	ATP/GTP_binding_protein-like_2	protein_coding	2	90613071	90664781	+	ENSMUST00000051831;ENSMUST00000136058;ENSMUST00000037206;ENSMUST00000149037;ENSMUST00000111481;ENSMUST00000149361;ENSMUST00000170320;ENSMUST00000037219	90613071;90613072;90613582;90613609;90613917;90614404;90613088	90664781;90641013;90644613;90659624;90646575;90627906;90647588	271813	?;NM_001356533;NM_178755	cytoplasm;zinc_ion_binding;metal_ion_binding;hydrolase_activity;peptidase_activity;proteolysis;cytoskeleton;cell_projection;metallopeptidase_activity;cytosol;metallocarboxypeptidase_activity;protein_side_chain_deglutamylation;carboxypeptidase_activity;centriole;ciliary_basal_body	1421	1407	1612	1367	759	703	715	680	604	575	567	1536.23	1849.84	881.721	1480.36	822.701	710.31	806.216	614.834	586.93	535.333	616.587	949.187	-0.698484	0.246716	-2.83112	0.00463852	0.0633988	TRUE	THR	-1.27207	0.265828	-4.7853	1.7073e-06	3.79021e-05	TRUE
ENSMUSG00000017639	Rab11fip4	RAB11_family_interacting_protein_4_(class_II)	protein_coding	11	79482038	79588849	+	ENSMUST00000017783;ENSMUST00000155381	79482038;79551388	79588849;79574324	268451	NM_175543	membrane;metal_ion_binding;calcium_ion_binding;endosome;cytoplasmic_vesicle;cell_cycle;cell_division;small_GTPase_binding;protein_homodimerization_activity;midbody;cleavage_furrow;recycling_endosome_membrane;endocytic_vesicle;regulation_of_cytokinesis;endocytic_recycling	1413	1655	2362	1473	839	745	592	712	657	554	570	1527.58	2175.9	1291.95	1595.15	909.415	752.747	667.524	643.768	638.432	515.782	619.85	1030.74	-0.698947	0.24814	-2.81674	0.00485136	0.0650594	TRUE	THR	-1.46103	0.26728	-5.46628	4.59582e-08	1.89152e-06	TRUE
ENSMUSG00000038370	Pcp4l1	Purkinje_cell_protein_4-like_1	protein_coding	1	171000831	171023837	-	ENSMUST00000111332	171000831	171023837	66425	NM_025557	molecular_function;biological_process;cellular_component;protein_binding	5420	6459	7809	6029	3264	3426	2432	3149	2527	2242	2412	5859.51	8491.91	4271.31	6528.95	3537.94	3461.63	2742.26	2847.22	2455.58	2087.33	2622.94	4082.42	-0.700408	0.255536	-2.74094	0.00612635	0.0746605	TRUE	THR	-1.30991	0.275857	-4.74852	2.04916e-06	4.41162e-05	TRUE
ENSMUSG00000030030	1700003E16Rik	RIKEN_cDNA_1700003E16_gene	protein_coding	6	83133386	83139927	+	ENSMUST00000032106;ENSMUST00000203203	83133386;83133483	83139927;83139873	71837	NM_027948	molecular_function;biological_process;cellular_component	652	737	1061	751	316	459	311	370	329	240	308	704.871	968.964	580.338	813.276	342.521	463.773	350.676	334.542	319.702	223.444	334.936	494.277	-0.700609	0.267715	-2.61699	0.00887085	0.0928776	TRUE	THR	-1.30797	0.287953	-4.54231	5.564e-06	0.000101326	TRUE
ENSMUSG00000039632	Odad3	outer_dynein_arm_docking_complex_subunit_3	protein_coding	9	21901167	21913930	-	ENSMUST00000115336;ENSMUST00000044926;ENSMUST00000214420	21901167;21908868	21913833;21913930	77609	NM_001163787;NM_029939	molecular_function;spermatogenesis;multicellular_organism_growth;cytoplasm;cell_projection_organization;cilium_movement;cytoskeleton;cell_projection;flagellated_sperm_motility;cilium;determination_of_left/right_symmetry;outer_dynein_arm_assembly;axoneme;centriole;heart_development;extracellular_region;ciliary_basal_body;cerebrospinal_fluid_circulation;epithelial_cilium_movement_involved_in_determ…	900	976	1264	861	502	441	407	414	402	315	374	972.981	1283.19	691.374	932.397	544.131	445.586	458.923	374.326	390.639	293.27	406.708	617.593	-0.700985	0.247354	-2.83394	0.00459787	0.0629775	TRUE	THR	-1.42207	0.26598	-5.34651	8.96673e-08	3.31291e-06	TRUE
ENSMUSG00000047501	Cldn4	claudin_4	protein_coding	5	134973973	134975788	-	ENSMUST00000051401	134973973	134975788	12740	NM_009903	membrane;integral_component_of_membrane;cell_junction;plasma_membrane;ion_transport;apical_plasma_membrane;integral_component_of_plasma_membrane;cell-cell_junction;protein_binding;cell_adhesion;structural_molecule_activity;lateral_plasma_membrane;chloride_channel_activity;chloride_transport;chloride_channel_complex;bicellular_tight_junction;bicellular_tight_junction_assembly;identical_protein_bin…	381	376	368	376	321	266	254	188	262	170	205	411.895	494.343	201.286	407.179	347.941	268.766	286.404	169.984	254.595	158.272	222.928	293.054	-0.702161	0.259923	-2.70142	0.00690439	0.079317	TRUE	THR	-0.868087	0.279732	-3.10328	0.00191386	0.0118563	TRUE
ENSMUSG00000063529	Stmnd1	stathmin_domain_containing_1	protein_coding	13	46427197	46453591	+	ENSMUST00000076622	46427197	46453591	380842	NM_001005422	cytoplasm;neuron_projection_development;neuron_projection;tubulin_binding;regulation_of_microtubule_polymerization_or_depolymerization;microtubule_depolymerization	1163	1402	1369	1244	628	693	545	587	512	525	493	1257.31	1843.27	748.806	1347.16	680.706	700.206	614.528	530.747	497.53	488.783	536.116	840.469	-0.703161	0.272812	-2.57746	0.00995306	0.099729	TRUE	THR	-1.32013	0.293964	-4.49078	7.09628e-06	0.000122694	TRUE
ENSMUSG00000035539	Ccdc180	coiled-coil_domain_containing_180	protein_coding	4	45890303	45950774	+	ENSMUST00000127261;ENSMUST00000149903;ENSMUST00000151024;ENSMUST00000178561	45890303;45890852;45914369	45909567;45950767;45921936;45950774	381522	?;NM_198660	?;molecular_function;biological_process	2784	2540	3182	2478	1415	1546	1242	1320	1160	951	1106	3009.76	3339.44	1740.47	2683.48	1533.76	1562.08	1400.45	1193.5	1127.22	885.395	1202.73	1788.93	-0.703621	0.233292	-3.01605	0.0025609	0.0440994	TRUE	THR	-1.28996	0.25161	-5.1268	2.9471e-07	8.98533e-06	TRUE
ENSMUSG00000027886	1700013F07Rik	RIKEN_cDNA_1700013F07_gene	protein_coding	3	108441466	108452039	+	ENSMUST00000138375;ENSMUST00000138210;ENSMUST00000029485	108441466;108444850;108444857	108445009;108450397;108452039	75504	?;NM_029314	?;cytoplasm;cytoskeleton;heme_binding;heme_transmembrane_transporter_activity;heme_export	485	467	571	418	255	251	219	191	190	163	226	524.329	613.984	312.322	452.662	276.401	253.61	246.939	172.696	184.63	151.755	245.765	312.281	-0.705362	0.252773	-2.79049	0.00526277	0.0681529	TRUE	THR	-1.35467	0.270882	-5.00097	5.70422e-07	1.53636e-05	TRUE
ENSMUSG00000036962	Cfap221	cilia_and_flagella_associated_protein_221	protein_coding	1	119851071	119924964	-	ENSMUST00000174370;ENSMUST00000174458;ENSMUST00000037840	119851071;119889699;119851249	119924920;119924964;119922940	226356	NM_001115074	motile_cilium_assembly;cytoplasm;cilium_assembly;cell_projection_organization;cytoskeleton;cell_projection;calmodulin_binding;cilium;cilium_movement;extracellular_region;sperm_flagellum;9+2_motile_cilium;axoneme;cerebrospinal_fluid_circulation;mucociliary_clearance	429	358	456	390	233	219	216	213	179	147	180	463.788	470.677	249.42	422.34	252.555	221.277	243.556	192.588	173.941	136.859	195.742	274.795	-0.705381	0.250142	-2.81992	0.00480351	0.0647278	TRUE	THR	-1.17031	0.268228	-4.36313	1.28213e-05	0.000199543	TRUE
ENSMUSG00000024354	Slc23a1	solute_carrier_family_23_(nucleobase_transporters),_member_1	protein_coding	18	35747657	35760297	-	ENSMUST00000025212;ENSMUST00000237305;ENSMUST00000235744;ENSMUST00000236196	35747657;35752427;35753123;35755877	35760297;35760249;35755659;35760289	20522	NM_011397	cytoplasm;membrane;integral_component_of_membrane;transmembrane_transport;plasma_membrane;symporter_activity;transmembrane_transporter_activity;ion_transport;apical_plasma_membrane;intracellular_organelle;sodium_ion_transport;sodium_ion_transmembrane_transport;L-ascorbic_acid_transmembrane_transporter_activity;brush_border;brain_development;basal_plasma_membrane;response_to_toxic_substance;dehydr…	939	956	1345	953	599	637	628	516	572	339	479	1015.14	1256.89	735.679	1032.03	649.272	643.624	708.117	466.551	555.834	315.614	520.891	718.15	-0.706683	0.220386	-3.20657	0.0013433	0.0295399	TRUE	THR	-1.10759	0.237276	-4.66793	3.04248e-06	6.0947e-05	TRUE
ENSMUSG00000043913	Ccdc60	coiled-coil_domain_containing_60	protein_coding	5	116262700	116427044	-	ENSMUST00000050178;ENSMUST00000086483	116262700;116307284	116427044;116427022	269693	NM_001360004;NM_177759;NM_001360005	molecular_function;biological_process;cellular_component	607	560	835	560	339	328	266	309	257	210	238	656.222	736.255	456.723	606.437	367.451	331.411	299.935	279.388	249.737	195.513	258.814	403.444	-0.70698	0.22985	-3.07583	0.00209915	0.0388343	TRUE	THR	-1.32321	0.24651	-5.36777	7.97159e-08	2.98393e-06	TRUE
ENSMUSG00000031786	Drc7	dynein_regulatory_complex_subunit_7	protein_coding	8	95781731	95804769	+	ENSMUST00000058479;ENSMUST00000212986;ENSMUST00000212980	95781731;95781739;95800707	95804769;95788605;95803085	330830	NM_001042715	cytoplasm;cytoskeleton;cell_projection;cell_differentiation;cilium;spermatogenesis;protein_binding;sperm_axoneme_assembly;cell_motility;motile_cilium;flagellated_sperm_motility	1579	1658	2066	1739	841	837	747	809	751	527	728	1707.04	2179.84	1130.05	1883.2	911.583	845.704	842.298	731.472	729.775	490.645	791.668	1113.03	-0.708498	0.274645	-2.57969	0.0098889	0.0993928	TRUE	THR	-1.28499	0.296146	-4.33906	1.43092e-05	0.000217444	TRUE
ENSMUSG00000009210	Prr29	proline_rich_29	protein_coding	11	106256298	106268384	+	ENSMUST00000009354;ENSMUST00000106816;ENSMUST00000188561;ENSMUST00000190795;ENSMUST00000185986;ENSMUST00000190268	106256298;106265652;106265671	106267940;106267922;106267983;106268068;106268174;106268384	75573	?;NM_029345	molecular_function;biological_process;cellular_component	527	540	689	542	292	349	263	258	234	280	210	569.735	709.96	376.864	586.945	316.507	352.629	296.552	233.275	227.387	260.684	228.366	378.082	-0.709023	0.234744	-3.0204	0.00252439	0.0435585	TRUE	THR	-1.21341	0.251956	-4.81597	1.46486e-06	3.3566e-05	TRUE
ENSMUSG00000030246	Ldhb	lactate_dehydrogenase_B	protein_coding	6	142435975	142453683	-	ENSMUST00000130817;ENSMUST00000239395;ENSMUST00000032373;ENSMUST00000204433;ENSMUST00000134191;ENSMUST00000239397	142435975;142436062;142441294;142435978	142441374;142453683;142447113;142453531;142453669	16832	?;NM_001316322;NM_001302765;NM_008492	catalytic_activity;oxidoreductase_activity,_acting_on_the_CH-OH_group_of_donors,_NAD_or_NADP_as_acceptor;L-lactate_dehydrogenase_activity;oxidoreductase_activity;cytoplasm;carboxylic_acid_metabolic_process;lactate_metabolic_process;lactate_dehydrogenase_activity;kinase_binding;identical_protein_binding;NAD_binding;NAD_metabolic_process;mitochondrion;cytosol;membrane;mitochondrial_inner_membrane;m…	7965	9115	12973	9244	5986	6124	5318	4672	4390	4518	4459	8610.89	11983.9	7095.88	10010.5	6488.39	6187.68	5996.44	4224.27	4265.93	4206.32	4848.97	6719.93	-0.709134	0.18892	-3.75362	0.000174301	0.00793829	TRUE	THR	-1.07308	0.203967	-5.26104	1.43244e-07	4.95671e-06	TRUE
ENSMUSG00000029442	Wdr66	WD_repeat_domain_66	protein_coding	5	123390165	123465547	+	ENSMUST00000121964;ENSMUST00000143629;ENSMUST00000197763;ENSMUST00000200666;ENSMUST00000150155;ENSMUST00000125979;ENSMUST00000069311;ENSMUST00000163092;ENSMUST00000170536	123390165;123409658;123411527;123416191;123428072;123440579;123431964	123465547;123435838;123435789;123417648;123464857;123464712;123464693;123435840;123431877	269701	NM_001370840	molecular_function;cytoplasm;cytoskeleton;cell_projection;flagellated_sperm_motility;cilium;motile_cilium;sperm_flagellum;protein_binding	3116	3165	4279	3064	1856	1766	1621	1555	1541	1109	1408	3368.68	4161.16	2340.5	3318.08	2011.77	1784.36	1827.8	1405.98	1497.45	1032.5	1531.14	2207.22	-0.709929	0.226235	-3.13802	0.00170092	0.0339932	TRUE	THR	-1.26684	0.24406	-5.19069	2.09513e-07	6.74644e-06	TRUE
ENSMUSG00000020159	Gabrp	gamma-aminobutyric_acid_(GABA)_A_receptor,_pi	protein_coding	11	33500781	33528959	-	ENSMUST00000020366;ENSMUST00000135350	33500781;33522371	33528957;33528959	216643	NM_146017	membrane;integral_component_of_membrane;cell_junction;plasma_membrane;ion_transport;integral_component_of_plasma_membrane;transmembrane_signaling_receptor_activity;ion_channel_activity;extracellular_ligand-gated_ion_channel_activity;ion_transmembrane_transport;synapse;postsynaptic_membrane;GABA-A_receptor_activity;chloride_channel_activity;chloride_transport;chloride_channel_complex;neurotransmit…	5575	7063	7434	7709	4950	4276	4405	3323	3789	3427	3848	6027.08	9286.02	4066.2	8348.26	5365.44	4320.46	4966.97	3004.55	3681.92	3190.59	4184.53	5131.09	-0.709996	0.245451	-2.89262	0.00382046	0.0557355	TRUE	THR	-0.87747	0.265056	-3.3105	0.000931282	0.00663522	TRUE
ENSMUSG00000041809	Efhc1	EF-hand_domain_(C-terminal)_containing_1	protein_coding	1	21021850	21061065	+	ENSMUST00000160782;ENSMUST00000038447	21021850;21021912	21025751;21061065	71877	?;NM_027974	?;calcium_ion_binding;alpha-tubulin_binding;mitotic_cytokinesis;mitotic_spindle_organization;cerebral_cortex_cell_migration;regulation_of_cell_division;spindle_pole;centrosome;mitotic_spindle	1230	1247	1538	1262	749	689	616	592	589	490	565	1329.74	1639.48	841.245	1366.65	811.861	696.165	694.586	535.267	572.354	456.197	614.413	868.905	-0.712692	0.240909	-2.95834	0.00309298	0.0492005	TRUE	THR	-1.2204	0.259535	-4.70226	2.573e-06	5.32052e-05	TRUE
ENSMUSG00000073633	Fbxo36	F-box_protein_36	protein_coding	1	84817562	84878208	+	ENSMUST00000097672;ENSMUST00000139562;ENSMUST00000151737;ENSMUST00000143656	84817562;84844157;84846872;84817574	84878208	66153	NM_025386	molecular_function;cellular_component;protein_binding	477	608	726	588	323	321	258	273	258	208	263	515.68	799.363	397.102	636.759	350.108	324.338	290.914	246.838	250.708	193.651	286.001	390.133	-0.713828	0.266082	-2.68273	0.00730236	0.0825822	TRUE	THR	-1.22144	0.286033	-4.27029	1.95221e-05	0.000277169	TRUE
ENSMUSG00000031027	Stk33	serine/threonine_kinase_33	protein_coding	7	108878430	109038288	-	ENSMUST00000121748;ENSMUST00000106745;ENSMUST00000090414;ENSMUST00000141210;ENSMUST00000121378	108878430;108878802	109038024;109038283;109038288;109038205	117229	?;NM_054103;NM_001355145	protein_binding;cytoplasm;protein_kinase_activity;ATP_binding;protein_phosphorylation;transferase_activity;nucleotide_binding;nucleus;kinase_activity;phosphorylation;protein_serine/threonine_kinase_activity;protein_serine/threonine/tyrosine_kinase_activity;protein_serine_kinase_activity;perinuclear_region_of_cytoplasm;protein_autophosphorylation;mitotic_DNA_damage_checkpoint_signaling	1242	1077	1304	1145	721	667	559	585	538	402	550	1342.71	1415.98	713.253	1239.95	781.511	673.936	630.314	528.938	522.795	374.268	598.101	801.978	-0.716689	0.252851	-2.83443	0.00459075	0.0629775	TRUE	THR	-1.19206	0.272442	-4.37546	1.21175e-05	0.000191633	TRUE
ENSMUSG00000040219	Ttc12	tetratricopeptide_repeat_domain_12	protein_coding	9	49348263	49397525	-	ENSMUST00000055096;ENSMUST00000146666	49348263;49368878	49397525;49397515	235330	NM_172770	molecular_function;cytoplasm;cell_projection_organization;sperm_axoneme_assembly;centrosome;axonemal_dynein_complex_assembly;protein_binding	1414	1470	2030	1385	905	883	809	746	693	621	626	1528.66	1932.67	1110.36	1499.85	980.954	892.182	912.208	674.509	673.415	578.16	680.747	1042.16	-0.717122	0.196831	-3.64333	0.000269129	0.0105829	TRUE	THR	-1.22378	0.211912	-5.77495	7.69756e-09	4.15522e-07	TRUE
ENSMUSG00000034227	Foxj1	forkhead_box_J1	protein_coding	11	116221530	116226225	-	ENSMUST00000036215	116221530	116226225	15223	NM_008240	nucleus;positive_regulation_of_transcription_by_RNA_polymerase_II;motile_cilium_assembly;transcription_cis-regulatory_region_binding;DNA_binding;DNA-binding_transcription_factor_activity;regulation_of_transcription,_DNA-templated;sequence-specific_DNA_binding;RNA_polymerase_II_cis-regulatory_region_sequence-specific_DNA_binding;regulation_of_transcription_by_RNA_polymerase_II;DNA-binding_transcri…	7654	8988	10918	9994	4623	4736	4420	3246	4432	3848	4367	8274.67	11816.9	5971.85	10822.7	5010.99	4785.25	4983.88	2934.93	4306.74	3582.54	4748.92	6112.67	-0.717297	0.275514	-2.60349	0.00922801	0.094975	TRUE	THR	-1.15787	0.297512	-3.89184	9.94875e-05	0.0010563	TRUE
ENSMUSG00000010154	Spire2	spire_type_actin_nucleation_factor_2	protein_coding	8	124059452	124096254	+	ENSMUST00000010298;ENSMUST00000212404	124059452;124076990	124096254	234857	NM_172287	molecular_function;cytoplasm;membrane;plasma_membrane;protein_transport;cytoplasmic_vesicle_membrane;cytoplasmic_vesicle;cell_cortex;actin_binding;cytoskeleton;vesicle-mediated_transport;cytosol;actin_cytoskeleton_organization;cleavage_furrow;actin_nucleation;intracellular_transport;actin_filament_polymerization;cleavage_furrow_formation;positive_regulation_of_double-strand_break_repair;Golgi_ves…	424	423	600	518	278	276	242	223	268	209	186	458.382	556.135	328.184	560.954	301.332	278.87	272.873	201.629	260.426	194.582	202.267	328.694	-0.71919	0.245209	-2.93297	0.00335738	0.0516294	TRUE	THR	-1.0558	0.263488	-4.00703	6.14867e-05	0.000719784	TRUE
ENSMUSG00000034463	Scara3	scavenger_receptor_class_A,_member_3	protein_coding	14	66156843	66191384	-	ENSMUST00000042046	66156843	66191384	219151	NM_172604	membrane;integral_component_of_membrane;Golgi_membrane;Golgi_apparatus;extracellular_space;endoplasmic_reticulum;endoplasmic_reticulum_membrane;collagen_trimer;extracellular_matrix_organization;extracellular_matrix;extracellular_matrix_structural_constituent	300	458	708	371	214	250	294	190	222	205	148	324.327	602.151	387.257	401.765	231.96	252.6	331.507	171.792	215.726	190.858	160.943	297.353	-0.719193	0.224054	-3.20991	0.00132777	0.0293494	TRUE	THR	-1.24044	0.239821	-5.17236	2.3115e-07	7.2723e-06	TRUE
ENSMUSG00000054320	Lrrc36	leucine_rich_repeat_containing_36	protein_coding	8	106140203	106190718	+	ENSMUST00000139900;ENSMUST00000213547;ENSMUST00000216765;ENSMUST00000067305;ENSMUST00000216457;ENSMUST00000109355	106140203;106140254;106140260;106154272;106170471	106170454;106190709;106190711;106190718	270091	?;NM_001170789;NM_001033371;NM_001170788	?;molecular_function;biological_process;cellular_component;protein_binding	1757	1846	2111	1553	1085	890	767	787	749	644	701	1899.48	2427.01	1154.66	1681.78	1176.06	899.255	864.85	711.58	727.832	599.573	762.307	1173.13	-0.72252	0.239104	-3.02178	0.00251294	0.0434486	TRUE	THR	-1.38223	0.257654	-5.36469	8.10892e-08	3.0265e-06	TRUE
ENSMUSG00000031831	Dnaaf1	dynein,_axonemal_assembly_factor_1	protein_coding	8	120301974	120325193	+	ENSMUST00000093100	120301974	120325193	68270	NM_026648	lung_development;nuclear_speck;motile_cilium_assembly;cytosol;plasma_membrane;cilium_movement;inner_dynein_arm_assembly;cell_projection;cilium;outer_dynein_arm_assembly;cilium_assembly;axoneme;dynein_complex_binding;regulation_of_cilium_beat_frequency;heart_looping;determination_of_liver_left/right_asymmetry;axonemal_dynein_complex_assembly;determination_of_digestive_tract_left/right_asymmetry;le…	711	893	1035	759	424	392	335	351	340	265	322	768.655	1174.06	566.117	821.939	459.585	396.076	377.738	317.363	330.391	246.719	350.161	528.073	-0.723967	0.266969	-2.7118	0.0066918	0.0780639	TRUE	THR	-1.4244	0.287092	-4.96147	6.99611e-07	1.80652e-05	TRUE
ENSMUSG00000008540	Mgst1	microsomal_glutathione_S-transferase_1	protein_coding	6	138117314	138133753	+	ENSMUST00000008684;ENSMUST00000120939;ENSMUST00000204628;ENSMUST00000140932;ENSMUST00000120302;ENSMUST00000120230;ENSMUST00000118091;ENSMUST00000125810	138117314;138117526;138117552;138117569;138117597;138118368;138118584;138119852	138133753;138133603;138133390;138133740;138133382;138133557;138133610;138127794	?	NM_001361308;NM_019946;NM_001361307;NM_001361309;NM_001347489	mitochondrion;nucleus;response_to_lipopolysaccharide;membrane;integral_component_of_membrane;transferase_activity;endoplasmic_reticulum;endoplasmic_reticulum_membrane;cellular_oxidant_detoxification;mitochondrial_inner_membrane;apical_part_of_cell;glutathione_transferase_activity;intracellular_membrane-bounded_organelle;identical_protein_binding;mitochondrial_outer_membrane;response_to_xenobiotic…	12679	15481	17037	15347	9920	9927	8745	6962	7271	6965	8063	13707.1	20353.5	9318.78	16619.6	10752.6	10030.2	9860.64	6294.82	7065.51	6484.52	8768.16	10841.4	-0.724078	0.230173	-3.1458	0.00165634	0.033494	TRUE	THR	-1.01523	0.248575	-4.0842	4.42297e-05	0.000549731	TRUE
ENSMUSG00000044948	Cfap43	cilia_and_flagella_associated_protein_43	protein_coding	19	47725296	47907726	-	ENSMUST00000160247;ENSMUST00000161832;ENSMUST00000162657;ENSMUST00000159999;ENSMUST00000026048;ENSMUST00000160970;ENSMUST00000159204	47725296;47726045;47741435;47775019;47783290;47811393	47825821;47752019;47752027;47907726;47800585;47825800	100048534	NM_027559	molecular_function;motile_cilium_assembly;cytoplasm;cytoskeleton;cell_projection;flagellated_sperm_motility;cell_differentiation;cilium;spermatogenesis;sperm_axoneme_assembly;brain_development;axoneme;motile_cilium;extracellular_region;cilium_assembly;9+2_motile_cilium;epithelial_cilium_movement_involved_in_extracellular_fluid_movement;cerebrospinal_fluid_circulation;mucociliary_clearance;regulat…	4559	4978	4157	4858	3079	2627	2592	2287	2279	1889	2336	4928.69	6544.78	2273.77	5260.84	3337.41	2654.32	2922.67	2067.83	2214.59	1758.69	2540.3	3318.54	-0.724143	0.278837	-2.59702	0.00940373	0.0962175	TRUE	THR	-1.09444	0.301053	-3.63538	0.000277571	0.0024559	TRUE
ENSMUSG00000035578	Iqcg	IQ_motif_containing_G	protein_coding	16	32833053	32876588	-	ENSMUST00000115100;ENSMUST00000231235;ENSMUST00000133219;ENSMUST00000040309;ENSMUST00000126793	32833053;32836990;32837320;32861139;32869877	32876560;32870240;32844307;32876588;32876555	69707	NM_178378	cytoplasm;cytosol;cytoskeleton;cell_projection;cell_differentiation;calmodulin_binding;cilium;spermatogenesis;sperm_axoneme_assembly;motile_cilium;cilium_organization;sperm_flagellum;spermatid_development;Hsp70_protein_binding;manchette;protein_binding	1269	1583	1670	1482	884	715	711	711	678	512	638	1371.9	2081.24	913.445	1604.89	958.191	722.435	801.706	642.863	658.839	476.679	693.797	993.272	-0.725451	0.271248	-2.67449	0.00748422	0.0838666	TRUE	THR	-1.23451	0.292455	-4.22122	2.42983e-05	0.00033353	TRUE
ENSMUSG00000022894	Adamts5	a_disintegrin-like_and_metallopeptidase_(reprolysin_type)_with_thrombospondin_type_1_motif,_5_(aggrecanase-2)	protein_coding	16	85653061	85698716	-	ENSMUST00000023611	85653061	85698716	23794	NM_011782	zinc_ion_binding;metal_ion_binding;extracellular_space;hydrolase_activity;heparin_binding;peptidase_activity;proteolysis;extracellular_region;metalloendopeptidase_activity;metallopeptidase_activity;collagen-containing_extracellular_matrix;defense_response_to_bacterium;extracellular_matrix_organization;extracellular_matrix;negative_regulation_of_cold-induced_thermogenesis;endopeptidase_activity;ex…	1527	1284	1503	1572	1128	1001	1000	873	845	764	681	1650.83	1688.13	822.101	1702.36	1222.67	1011.41	1127.57	789.339	821.119	711.295	740.557	1117.03	-0.725569	0.218586	-3.31937	0.000902215	0.0228238	TRUE	THR	-0.855283	0.235813	-3.62696	0.000286777	0.00252082	TRUE
ENSMUSG00000022235	Cmbl	carboxymethylenebutenolidase-like_(Pseudomonas)	protein_coding	15	31565535	31590265	+	ENSMUST00000226951;ENSMUST00000162532;ENSMUST00000070918;ENSMUST00000161088	31565535;31568937;31568944;31572251	31589916;31588405;31590265;31585473	69574	?;NM_181588	cytoplasm;hydrolase_activity;cytosol;molecular_function;biological_process	1034	1105	1435	1057	609	546	549	413	400	501	525	1117.85	1452.79	784.906	1144.65	660.111	551.678	619.039	373.421	388.695	466.438	570.914	739.135	-0.726012	0.247817	-2.92963	0.00339366	0.0519814	TRUE	THR	-1.31286	0.266816	-4.92048	8.63319e-07	2.13878e-05	TRUE
ENSMUSG00000064363	mt-Nd4	mitochondrially_encoded_NADH_dehydrogenase_4	protein_coding	MT	10167	11544	+	ENSMUST00000082414	10167	11544	17719	?	mitochondrion;aging;membrane;integral_component_of_membrane;NADH_dehydrogenase_(ubiquinone)_activity;ATP_synthesis_coupled_electron_transport;mitochondrial_inner_membrane;oxidoreductase_activity;respirasome;mitochondrial_membrane;ubiquinone_binding;mitochondrial_respiratory_chain_complex_I_assembly;mitochondrial_electron_transport,_NADH_to_ubiquinone;mitochondrial_respiratory_chain_complex_I;aero…	113192	111366	132438	129644	104633	86151	86701	65636	66054	69343	70868	122371	146417	72440	140395	113415	87046.8	97761.9	59346	64187.2	64559.3	77065.8	95000.4	-0.726113	0.203635	-3.56575	0.000362815	0.0127263	TRUE	THR	-0.778896	0.219948	-3.54127	0.000398211	0.00328451	TRUE
ENSMUSG00000024049	Myom1	myomesin_1	protein_coding	17	71309628	71433851	+	ENSMUST00000233893;ENSMUST00000233418;ENSMUST00000073211;ENSMUST00000179759;ENSMUST00000232851;ENSMUST00000232716;ENSMUST00000233653;ENSMUST00000233790;ENSMUST00000024847	71309628;71310414;71326516;71326555;71326586;71388296;71393391;71427899	71343505;71324358;71433850;71433851;71390722;71389585;71400096	17929	?;NM_010867;NM_001083934	?;positive_regulation_of_gene_expression;cytoplasm;cytoskeleton_organization;actin_filament_binding;identical_protein_binding;kinase_binding;muscle_contraction;structural_constituent_of_cytoskeleton;cytoskeleton;protein_homodimerization_activity;M_band;myosin_filament;protein_kinase_A_signaling;positive_regulation_of_protein_secretion;sarcomere;protein_binding	1120	895	2456	1334	910	1268	1076	884	848	704	641	1210.82	1176.69	1343.37	1444.62	986.373	1281.19	1213.27	799.284	824.034	655.434	697.059	1057.47	-0.726824	0.130492	-5.56988	2.54919e-08	8.27389e-06	TRUE	THR	-0.742396	0.140592	-5.28051	1.28825e-07	4.51875e-06	TRUE
ENSMUSG00000044694	2010007H06Rik	RIKEN_cDNA_2010007H06_gene	lncRNA	9	51189813	51195510	+	ENSMUST00000186025;ENSMUST00000050829	51189813;51191595	51195510;51192220	?	?	?	1124	1439	1146	1181	702	641	765	601	556	510	539	1215.15	1891.91	626.831	1278.93	760.917	647.665	862.595	543.405	540.286	474.817	586.139	857.15	-0.727154	0.278743	-2.60869	0.00908891	0.0943517	TRUE	THR	-1.21308	0.3005	-4.03687	5.41699e-05	0.000650572	TRUE
ENSMUSG00000012123	Crybg2	crystallin_beta-gamma_domain_containing_2	protein_coding	4	133788126	133819815	+	ENSMUST00000219402;ENSMUST00000227683;ENSMUST00000137053;ENSMUST00000121391;ENSMUST00000149504;ENSMUST00000149956;ENSMUST00000153392;ENSMUST00000140125;ENSMUST00000132872;ENSMUST00000149080;ENSMUST00000137529;ENSMUST00000146102;ENSMUST00000143295	133788126;133793223;133795763;133806149;133806230;133809623;133809626;133809661;133809747;133818126;133818461	133799967;133819815;133800036;133809997;133814813;133818407;133819812;133816804;133816368;133810199;133819697;133819807	230806	?;NM_001162970	molecular_function;biological_process;cellular_component;eye_development;carbohydrate_binding	795	713	1176	775	411	387	419	381	357	262	333	859.467	937.41	643.24	839.266	445.494	391.024	472.454	344.488	346.911	243.926	362.123	535.073	-0.7277	0.233455	-3.11708	0.0018265	0.0355876	TRUE	THR	-1.325	0.250886	-5.2813	1.28269e-07	4.51256e-06	TRUE
ENSMUSG00000071324	Armc2	armadillo_repeat_containing_2	protein_coding	10	41790986	41894438	-	ENSMUST00000160262;ENSMUST00000105503;ENSMUST00000160367;ENSMUST00000161927;ENSMUST00000161167;ENSMUST00000162405;ENSMUST00000161081;ENSMUST00000095729	41790986;41790989;41792047;41792803;41862610;41875804;41876345;41790996	41894432;41852740;41852118;41894438;41869162;41894376;41894378	213402	?;NM_001034858	molecular_function;cellular_component;cell_differentiation;spermatogenesis;sperm_axoneme_assembly;cilium_organization;protein_binding	751	728	877	766	401	449	367	368	342	291	323	811.899	957.132	479.695	829.519	434.655	453.669	413.82	332.734	332.334	270.925	351.248	515.239	-0.727962	0.249135	-2.92196	0.00347833	0.0526838	TRUE	THR	-1.2173	0.268015	-4.54189	5.57509e-06	0.000101456	TRUE
ENSMUSG00000053093	Myh7	myosin,_heavy_polypeptide_7,_cardiac_muscle,_beta	protein_coding	14	55208141	55232083	-	ENSMUST00000102803;ENSMUST00000168485;ENSMUST00000227401;ENSMUST00000149852;ENSMUST00000228837;ENSMUST00000227518;ENSMUST00000153783;ENSMUST00000226424	55208141;55208224;55210179;55218631;55229759;55229779;55230149;55230221	55232083;55210985;55224875;55231148;55232000;55232005	140781	NM_001361607;NM_080728	protein-containing_complex_binding;cytoplasm;cardiac_muscle_hypertrophy_in_response_to_stress;ATP_binding;nucleotide_binding;actin_binding;calmodulin_binding;cytoskeletal_motor_activity;sarcomere;actin_filament_binding;identical_protein_binding;myosin_complex;regulation_of_heart_rate;Z_disc;muscle_contraction;ATP_hydrolysis_activity;stress_fiber;striated_muscle_contraction;adult_heart_development…	190	178	657	668	416	466	305	395	369	298	189	205.407	234.024	359.361	723.393	450.914	470.846	343.91	357.146	358.571	277.442	205.529	362.413	-0.729866	0.254706	-2.86553	0.00416315	0.0591726	TRUE	THR	0.165229	0.276806	0.596913	0.550566	0.742768	FALSE
ENSMUSG00000075569	Rsph10b	radial_spoke_head_10_homolog_B_(Chlamydomonas)	protein_coding	5	143869853	143922537	+	ENSMUST00000031618;ENSMUST00000166847;ENSMUST00000212711;ENSMUST00000164604;ENSMUST00000169758	143869853;143869880;143896510;143917970;143873901	143883219;143922537;143922346;143883216	18861	?	?;biological_process;cellular_component;protein_binding	1610	1711	1989	1669	846	810	711	776	719	578	626	1740.56	2249.52	1087.93	1807.4	917.002	818.423	801.706	701.634	698.68	538.126	680.747	1094.7	-0.730107	0.26813	-2.72296	0.00647	0.0768055	TRUE	THR	-1.36912	0.289046	-4.73669	2.17234e-06	4.62632e-05	TRUE
ENSMUSG00000034112	Atp2c2	ATPase,_Ca++_transporting,_type_2C,_member_2	protein_coding	8	120426748	120484456	+	ENSMUST00000095171;ENSMUST00000212454	120426748;120426809	120484456;120461107	69047	NM_026922	protein_binding;ATP_binding;membrane;integral_component_of_membrane;Golgi_apparatus;metal_ion_binding;plasma_membrane;ion_transport;nucleotide_binding;perinuclear_region_of_cytoplasm;basolateral_plasma_membrane;ATP_hydrolysis_activity;calcium_ion_transport;calcium_ion_transmembrane_transport;cytoplasmic_vesicle;ion_transmembrane_transport;P-type_calcium_transporter_activity;Golgi_membrane;protein…	1183	1553	1797	1278	794	743	680	670	605	516	546	1278.93	2041.79	982.911	1383.98	860.638	750.726	766.751	605.793	587.902	480.404	593.751	939.416	-0.730248	0.236794	-3.0839	0.0020431	0.0382108	TRUE	THR	-1.33766	0.255044	-5.24483	1.56427e-07	5.32312e-06	TRUE
ENSMUSG00000035783	Acta2	actin_alpha_2,_smooth_muscle,_aorta	protein_coding	19	34218490	34232990	-	ENSMUST00000039631;ENSMUST00000238147	34218490;34222478	34232990;34231630	11475	NM_007392	protein_binding;cytoplasm;nucleotide_binding;ATP_binding;cytoskeleton;dynactin_complex;positive_regulation_of_ERK1_and_ERK2_cascade;actin_cytoskeleton;muscle_contraction;stress_fiber;positive_regulation_of_gene_expression;regulation_of_blood_pressure;protein_kinase_binding;positive_regulation_of_hepatic_stellate_cell_activation;smooth_muscle_contractile_fiber;vascular_associated_smooth_muscle_con…	8416	6931	20504	8003	5239	7302	5305	4988	4766	3783	3712	9098.46	9112.47	11215.1	8666.64	5678.69	7377.93	5981.78	4509.99	4631.3	3522.03	4036.64	6711.92	-0.730319	0.150969	-4.83755	1.31447e-06	0.000210651	TRUE	THR	-1.23249	0.162926	-7.56469	3.88788e-14	1.04936e-11	TRUE
ENSMUSG00000034917	Tjp3	tight_junction_protein_3	protein_coding	10	81109041	81127415	-	ENSMUST00000045744;ENSMUST00000219479;ENSMUST00000218520;ENSMUST00000218484;ENSMUST00000219958;ENSMUST00000218966	81109041;81109062;81114458;81117021;81118611;81118833	81127101;81127415;81115951;81121603;81127049;81121615	27375	NM_013769;NM_001282096;NM_001282095	membrane;plasma_membrane;bicellular_tight_junction;tight_junction;nucleus;nucleoplasm;cell_junction;protein_binding	1628	1625	2590	1958	1146	1229	1109	952	989	836	850	1760.02	2136.45	1416.66	2120.36	1242.18	1241.78	1250.48	860.768	961.049	778.328	924.337	1335.67	-0.732318	0.191141	-3.8313	0.000127468	0.00642122	TRUE	THR	-1.00611	0.206072	-4.88233	1.04842e-06	2.52655e-05	TRUE
ENSMUSG00000029049	Morn1	MORN_repeat_containing_1	protein_coding	4	155171034	155229962	+	ENSMUST00000132367;ENSMUST00000030915;ENSMUST00000155775;ENSMUST00000127457;ENSMUST00000155375;ENSMUST00000129180;ENSMUST00000151710;ENSMUST00000129415	155171034;155171046;155171060;155171071;155171085;155186651;155195147	155196638;155229962;155177552;155177833;155225182;155225160;155213671;155213235	76866	?;NM_001081100;NM_001356327	molecular_function;biological_process;cellular_component	624	658	935	766	452	382	346	387	286	321	307	674.6	865.1	511.42	829.519	489.935	385.972	390.141	349.913	277.917	298.856	333.849	491.566	-0.733239	0.241534	-3.03576	0.00239933	0.0421956	TRUE	THR	-1.11491	0.259887	-4.28999	1.78684e-05	0.000259583	TRUE
ENSMUSG00000022758	P2rx6	purinergic_receptor_P2X,_ligand-gated_ion_channel,_6	protein_coding	16	17379749	17395664	+	ENSMUST00000171002;ENSMUST00000023441;ENSMUST00000231806	17379749;17379797	17388964;17389875;17395664	18440	NM_001159561;NM_011028	ATP_binding;membrane;integral_component_of_membrane;cellular_anatomical_entity;ion_transport;integral_component_of_plasma_membrane;nucleotide_binding;ion_channel_activity;excitatory_postsynaptic_potential;system_process;regulation_of_biological_quality;purinergic_nucleotide_receptor_activity;purinergic_nucleotide_receptor_signaling_pathway;cation_transmembrane_transport;cation_channel_activity;ce…	945	951	1429	791	529	648	523	431	461	360	401	1021.63	1250.32	781.625	856.593	573.397	654.738	589.722	389.696	447.971	335.165	436.07	666.993	-0.733776	0.177793	-4.12715	3.67295e-05	0.00267551	TRUE	THR	-1.33712	0.190681	-7.01236	2.3433e-12	3.97911e-10	TRUE
ENSMUSG00000023999	Kif6	kinesin_family_member_6	protein_coding	17	49922164	50216875	+	ENSMUST00000024798;ENSMUST00000162029;ENSMUST00000162854;ENSMUST00000160049;ENSMUST00000159396;ENSMUST00000162419;ENSMUST00000159354	49922164;49922167;49922200;50021138;50045781;50060939;50194656	50062416;49982413;50216875;50062418;50066061	319991	?;NM_177052	?;ATP_binding;nucleotide_binding;ATP_hydrolysis_activity;microtubule-based_movement;microtubule_binding;microtubule_motor_activity;microtubule;kinesin_complex;cytoskeletal_motor_activity;male_germ_cell_nucleus	446	439	587	453	222	248	225	250	197	154	167	482.166	577.171	321.073	490.564	240.632	250.579	253.704	226.042	191.432	143.376	181.605	305.304	-0.734354	0.258617	-2.83954	0.00451792	0.0624042	TRUE	THR	-1.30577	0.277376	-4.70757	2.50691e-06	5.21328e-05	TRUE
ENSMUSG00000005611	Irag1	inositol_1,4,5-triphosphate_receptor_associated_1	protein_coding	7	110467473	110581668	-	ENSMUST00000127935;ENSMUST00000005751;ENSMUST00000125758;ENSMUST00000149923;ENSMUST00000142368;ENSMUST00000135590;ENSMUST00000154466	110467473;110467477;110467479;110518999;110523067;110523557;110525592	110525610;110581668;110545394;110522910;110581265;110525879;110581411	17540	?;NM_194464;NM_010826	cytoplasm;membrane;integral_component_of_membrane;protein_binding;perinuclear_region_of_cytoplasm;sarcoplasmic_reticulum;cGMP-mediated_signaling;relaxation_of_vascular_associated_smooth_muscle;negative_regulation_of_smooth_muscle_contraction	419	332	886	341	277	355	262	262	211	183	167	452.977	436.494	484.618	369.277	300.248	358.691	295.425	236.892	205.037	170.376	181.605	317.422	-0.736521	0.136995	-5.37626	7.60492e-08	1.94998e-05	TRUE	THR	-1.20761	0.144775	-8.34127	7.3494e-17	3.14077e-14	TRUE
ENSMUSG00000050122	Vwa3b	von_Willebrand_factor_A_domain_containing_3B	protein_coding	1	37065677	37226694	+	ENSMUST00000117172;ENSMUST00000124404;ENSMUST00000067178;ENSMUST00000238425;ENSMUST00000238500;ENSMUST00000162449;ENSMUST00000027289;ENSMUST00000194890;ENSMUST00000194048;ENSMUST00000195450;ENSMUST00000194320;ENSMUST00000169057	37065677;37068385;37068397;37068414;37068465;37074789;37139612;37139749;37174589;37225936;37192930	37116077;37102730;37116076;37226686;37226688;37115806;37225690;37148154;37168100;37180417;37226694	70853	?;NM_001370828;NM_001370829	molecular_function;biological_process;cytosol;nucleoplasm	837	929	940	794	490	403	365	409	304	285	364	904.873	1221.39	514.155	859.841	531.124	407.191	411.565	369.805	295.408	265.339	395.834	561.503	-0.736621	0.280274	-2.62822	0.00858329	0.0903466	TRUE	THR	-1.40632	0.301631	-4.66237	3.12596e-06	6.22787e-05	TRUE
ENSMUSG00000026817	Ak1	adenylate_kinase_1	protein_coding	2	32511770	32525070	+	ENSMUST00000113278;ENSMUST00000113277;ENSMUST00000195721;ENSMUST00000156578;ENSMUST00000068271;ENSMUST00000135392	32511770;32515449;32515450;32518402;32519516;32519533	32525070;32525066;32521184;32521147;32525064;32523412	11636	NM_001198790;NM_001198792;NM_001198791;NM_021515	cytosol;cytoplasm;ATP_binding;transferase_activity;nucleotide_binding;perinuclear_region_of_cytoplasm;kinase_activity;phosphorylation;neuron_projection;nucleoside_diphosphate_kinase_activity;nucleobase-containing_compound_kinase_activity;nucleobase-containing_compound_metabolic_process;nucleoside_monophosphate_phosphorylation;ATP_metabolic_process;adenylate_kinase_activity;nucleoside_diphosphate_…	1420	1611	2529	1777	1078	1358	1136	1014	823	826	885	1535.15	2118.05	1383.29	1924.36	1168.47	1372.12	1280.92	916.826	799.741	769.018	962.398	1293.67	-0.736971	0.178672	-4.12473	3.71177e-05	0.00269613	TRUE	THR	-0.960418	0.192604	-4.98649	6.14874e-07	1.62369e-05	TRUE
ENSMUSG00000017723	Wfdc2	WAP_four-disulfide_core_domain_2	protein_coding	2	164404333	164410430	+	ENSMUST00000146270;ENSMUST00000017867;ENSMUST00000109344;ENSMUST00000109345;ENSMUST00000125051	164404333;164404499;164404619;164404634;164404939	164405470;164410430;164406099	67701	?;NM_026323;NM_001374655	?;extracellular_region;innate_immune_response;extracellular_space;peptidase_inhibitor_activity;negative_regulation_of_catalytic_activity;regulation_of_peptidase_activity;negative_regulation_of_endopeptidase_activity;negative_regulation_of_peptidase_activity;serine-type_endopeptidase_inhibitor_activity;aspartic-type_endopeptidase_inhibitor_activity;antibacterial_humoral_response;cysteine-type_endo…	26177	32683	37025	36246	23144	23983	21441	15180	18719	18195	17271	28299.7	42969.7	20251.7	39251.6	25086.4	24232.4	24176.3	13725.3	18190	16939.8	18781.4	24718.6	-0.737223	0.222482	-3.31363	0.000920922	0.023105	TRUE	THR	-0.851259	0.240295	-3.54255	0.000396276	0.00327138	TRUE
ENSMUSG00000063428	Ddo	D-aspartate_oxidase	protein_coding	10	40506007	40557843	+	ENSMUST00000019977;ENSMUST00000214102;ENSMUST00000213503;ENSMUST00000213856;ENSMUST00000213442;ENSMUST00000216830;ENSMUST00000214618	40506007;40506016;40506020;40506039;40506042;40506073;40507600	40525927;40550813;40550911;40557843;40517564;40513780	70503	NM_027442;NM_001316716;NM_001316718;NM_001316719;NM_001316717	cytosol;oxidoreductase_activity;cytoplasm;FAD_binding;peroxisome;D-amino-acid_oxidase_activity;D-amino_acid_metabolic_process;D-amino_acid_catabolic_process;hormone_metabolic_process;grooming_behavior;aspartate_metabolic_process;aspartate_catabolic_process;insemination;D-aspartate_oxidase_activity;cellular_amino_acid_metabolic_process	1409	1503	1701	1344	1057	815	949	789	687	540	746	1523.26	1976.06	930.401	1455.45	1145.71	823.475	1070.07	713.388	667.584	502.748	811.242	1056.31	-0.73816	0.232853	-3.17007	0.00152401	0.0319258	TRUE	THR	-1.13054	0.25102	-4.50378	6.67568e-06	0.000116364	TRUE
ENSMUSG00000039543	Cfap70	cilia_and_flagella_associated_protein_70	protein_coding	14	20444261	20502294	-	ENSMUST00000056073;ENSMUST00000022349;ENSMUST00000022348;ENSMUST00000141432;ENSMUST00000148692;ENSMUST00000143940	20444261;20444338;20474976;20475477;20497428	20502290;20502291;20502294;20480056;20498769	76670	NM_029698;NM_001163638;NM_001163639	molecular_function;cytoplasm;cytoskeleton;cell_projection;cilium;cilium_assembly;motile_cilium;sperm_flagellum;outer_dynein_arm;axoneme;ciliary_basal_body;cilium_movement;protein_binding	1223	1397	1629	1324	757	633	641	561	596	526	544	1322.17	1836.69	891.019	1433.79	820.533	639.582	722.775	507.238	579.156	489.714	591.576	894.023	-0.738634	0.254753	-2.89941	0.0037387	0.055031	TRUE	THR	-1.31542	0.274484	-4.79235	1.64843e-06	3.69146e-05	TRUE
ENSMUSG00000028637	Ccdc30	coiled-coil_domain_containing_30	protein_coding	4	119179663	119272718	-	ENSMUST00000238759;ENSMUST00000154606;ENSMUST00000238697;ENSMUST00000238723;ENSMUST00000238293;ENSMUST00000063642;ENSMUST00000238511;ENSMUST00000238704;ENSMUST00000146186;ENSMUST00000124048;ENSMUST00000143494;ENSMUST00000238779;ENSMUST00000044781;ENSMUST00000131141;ENSMUST00000238300;ENSMUST00000084307;ENSMUST00000148236;ENSMUST00000238721;ENSMUST00000127149;ENSMUST00000152879;ENSMUST00000238485;…	119179663;119180090;119181036;119181039;119181043;119186683;119188380;119196932;119205787;119209443;119209444;119209524;119224837;119224841;119230679;119230681;119247695;119249847;119250057;119271951	119272718;119217092;119238495;119240957;119272658;119188645;119240977;119216999;119217083;119217089;119230950;119217111;119231014;119240964;119241005;119241031;119241091;119240885;119240938;119250474;119272699;119272676;119272711	73332	NM_029286;NM_001270446;NM_028506;NM_001270435;NM_028698;NM_028857	molecular_function;biological_process;cellular_component	1515	1710	1770	1471	817	925	735	691	670	602	645	1637.85	2248.21	968.142	1592.98	885.568	934.619	828.767	624.78	651.065	560.471	701.409	1057.62	-0.741364	0.249518	-2.97119	0.0029665	0.048378	TRUE	THR	-1.34937	0.2689	-5.0181	5.21849e-07	1.43879e-05	TRUE
ENSMUSG00000067818	Myl9	myosin,_light_polypeptide_9,_regulatory	protein_coding	2	156617340	156623578	+	ENSMUST00000088552;ENSMUST00000145299;ENSMUST00000132985;ENSMUST00000131622	156617340;156617374;156617377;156620437	156623578;156623281;156622454;156623084	98932	NM_172118	cytoplasm;metal_ion_binding;calcium_ion_binding;cytoskeleton;cell_cortex;myosin_complex;Z_disc;stress_fiber;myosin_II_complex;myofibril_assembly;myofibril;myosin_heavy_chain_binding	2744	2547	6615	3081	2068	2872	2269	1791	1820	1643	1549	2966.51	3348.65	3618.23	3336.49	2241.56	2901.86	2558.47	1619.36	1768.56	1529.66	1684.47	2506.71	-0.741694	0.127664	-5.80974	6.25709e-09	2.3946e-06	TRUE	THR	-1.00494	0.137592	-7.30378	2.79789e-13	6.13167e-11	TRUE
ENSMUSG00000029675	Eln	elastin	protein_coding	5	134731447	134776177	-	ENSMUST00000015138;ENSMUST00000202570;ENSMUST00000201856;ENSMUST00000202620;ENSMUST00000201399	134731447;134731692;134754457;134773580	134776177;134754154;134776100;134757960;134776107	13717	NM_007925	mitochondrion;protein_binding;skeletal_muscle_tissue_development;extracellular_space;extracellular_region;extracellular_matrix_structural_constituent;extracellular_matrix;collagen-containing_extracellular_matrix;regulation_of_actin_filament_polymerization;extracellular_matrix_organization;blood_vessel_remodeling;stress_fiber_assembly;outflow_tract_morphogenesis;extracellular_matrix_binding;extrac…	9300	3993	23202	6728	8372	17012	9889	5364	8414	7737	5964	10054.1	5249.76	12690.9	7285.91	9074.64	17188.9	11150.6	4849.96	8176.21	7203.26	6485.59	9037.26	-0.74265	0.282432	-2.62949	0.00855142	0.0901591	TRUE	THR	-0.48275	0.305064	-1.58245	0.113546	0.277281	FALSE
ENSMUSG00000049580	Tsku	tsukushi,_small_leucine_rich_proteoglycan	protein_coding	7	97999875	98010535	-	ENSMUST00000094161;ENSMUST00000167405;ENSMUST00000179780;ENSMUST00000165901;ENSMUST00000206414;ENSMUST00000206770;ENSMUST00000165257;ENSMUST00000164726	97999875;97999993;98000075;98002750	98010495;98010499;98009286;98009394;98010535	244152	NM_001168541;NM_001024619;NM_001168539;NM_001168540	protein_binding;regulation_of_gene_expression;plasma_membrane;extracellular_space;nervous_system_development;extracellular_region;camera-type_eye_development;cholesterol_metabolic_process;extracellular_matrix;corpus_callosum_morphogenesis;negative_regulation_of_neuron_projection_development;negative_regulation_of_Wnt_signaling_pathway;transforming_growth_factor_beta_binding;energy_homeostasis;hip…	1408	1549	2071	1441	850	912	648	760	605	597	587	1522.18	2036.53	1132.78	1560.49	921.338	921.483	730.668	687.168	587.902	555.816	638.337	1026.79	-0.743517	0.227463	-3.26874	0.00108026	0.0255493	TRUE	THR	-1.33966	0.245007	-5.46784	4.55552e-08	1.87794e-06	TRUE
ENSMUSG00000002831	Plin4	perilipin_4	protein_coding	17	56407591	56416803	-	ENSMUST00000238734;ENSMUST00000190703;ENSMUST00000002908	56407591	56416803;56416802	57435	NM_001372234;NM_020568	?;cytosol;cytoplasm;membrane;plasma_membrane;lipid_droplet	637	515	1419	891	520	575	702	380	747	282	368	688.655	677.092	776.155	964.885	563.642	580.979	791.557	343.584	725.888	262.546	400.184	615.924	-0.744096	0.269379	-2.76227	0.00574012	0.0719638	TRUE	THR	-0.722146	0.290713	-2.48405	0.0129896	0.054272	TRUE
ENSMUSG00000044468	Tent5c	terminal_nucleotidyltransferase_5C	protein_coding	3	100358944	100396640	-	ENSMUST00000128107;ENSMUST00000139833;ENSMUST00000061455	100358944;100358947;100375373	100396514;100396510;100396640	74645	?;NM_001142952	?;in_utero_embryonic_development;nucleus;negative_regulation_of_cell_differentiation;cytoplasm;nucleoplasm;transferase_activity;RNA_binding;RNA_adenylyltransferase_activity;mRNA_stabilization;nucleotidyltransferase_activity;polynucleotide_adenylyltransferase_activity;centrosome	2375	3119	4081	3336	2123	2008	1735	1295	1514	1553	1672	2567.59	4100.68	2232.2	3612.63	2301.18	2028.88	1956.34	1170.9	1471.21	1445.87	1818.23	2245.97	-0.745244	0.231144	-3.22415	0.00126348	0.0284183	TRUE	THR	-1.00618	0.249481	-4.03311	5.50445e-05	0.000658607	TRUE
ENSMUSG00000024011	Pi16	peptidase_inhibitor_16	protein_coding	17	29536654	29549567	+	ENSMUST00000234782;ENSMUST00000114701;ENSMUST00000135754;ENSMUST00000114699;ENSMUST00000155348;ENSMUST00000234618	29536654;29537798;29537851;29538166;29538174;29538214	29547867;29549567;29547869;29547872;29548073;29544902	74116	?;NM_023734	extracellular_region;extracellular_space;peptidase_inhibitor_activity;negative_regulation_of_peptidase_activity;negative_regulation_of_cell_growth_involved_in_cardiac_muscle_cell_development	747	612	1769	735	572	1010	771	440	621	544	427	807.575	804.622	967.595	795.949	620.006	1020.5	869.36	397.834	603.449	506.472	464.344	714.337	-0.745655	0.169454	-4.40035	1.08077e-05	0.00104969	TRUE	THR	-0.804401	0.182553	-4.4064	1.05105e-05	0.000170894	TRUE
ENSMUSG00000025932	Eya1	EYA_transcriptional_coactivator_and_phosphatase_1	protein_coding	1	14239178	14380459	-	ENSMUST00000168081;ENSMUST00000080664;ENSMUST00000190337;ENSMUST00000189526;ENSMUST00000188857;ENSMUST00000185453;ENSMUST00000187790;ENSMUST00000185329;ENSMUST00000027066	14239182;14239890;14240867;14278150;14322824;14340931;14340999;14371428;14239178	14380459;14380343;14374794;14301716;14374843;14374852;14380060;14380275;14380424	14048	NM_010164;NM_001252192;NM_001310459	nucleus;metal_ion_binding;hydrolase_activity;phosphoprotein_phosphatase_activity;protein_tyrosine_phosphatase_activity;animal_organ_morphogenesis;peptidyl-tyrosine_dephosphorylation;ear_morphogenesis;DNA_repair;cellular_response_to_DNA_damage_stimulus;multicellular_organism_development;protein_binding;nuclear_body;positive_regulation_of_transcription_by_RNA_polymerase_II;cytoplasm;RNA_binding;pos…	197	294	329	368	244	218	195	216	172	150	143	212.975	386.534	179.954	398.516	264.478	220.267	219.877	195.3	167.139	139.652	155.506	230.927	-0.745792	0.259027	-2.8792	0.00398683	0.0573661	TRUE	THR	-0.651677	0.279307	-2.33319	0.0196383	0.0750887	TRUE
ENSMUSG00000019326	Aoc3	amine_oxidase,_copper_containing_3	protein_coding	11	101221431	101232764	+	ENSMUST00000103105;ENSMUST00000017316	101221431;101221895	101230256;101232764	11754	NM_009675	cytoplasm;membrane;integral_component_of_membrane;metal_ion_binding;plasma_membrane;extracellular_space;copper_ion_binding;Golgi_apparatus;cell_surface;intracellular_membrane-bounded_organelle;oxidoreductase_activity;calcium_ion_binding;endoplasmic_reticulum;cell_adhesion;quinone_binding;identical_protein_binding;primary_amine_oxidase_activity;amine_metabolic_process;early_endosome;microvillus;pr…	257	304	844	502	270	334	440	234	399	206	188	277.84	399.681	461.645	543.628	292.66	337.473	496.133	211.575	387.724	191.789	204.442	345.872	-0.745918	0.266688	-2.79697	0.00515848	0.0673808	TRUE	THR	-0.611414	0.287845	-2.12411	0.0336609	0.113941	FALSE
ENSMUSG00000015957	Wnt11	wingless-type_MMTV_integration_site_family,_member_11	protein_coding	7	98484319	98504402	+	ENSMUST00000165122;ENSMUST00000163913;ENSMUST00000067495;ENSMUST00000167303;ENSMUST00000165240;ENSMUST00000208062	98484319;98484338;98488052;98488105;98497013	98495794;98503018;98504402;98502958;98502778;98499674	22411	?;NM_001285792;NM_001285794;NM_009519;NM_001285795	extracellular_region;signaling_receptor_binding;Wnt_signaling_pathway;multicellular_organism_development;protein_binding;negative_regulation_of_apoptotic_process;cellular_response_to_mechanical_stimulus;positive_regulation_of_gene_expression;canonical_Wnt_signaling_pathway;ventricular_septum_morphogenesis;protein_phosphorylation;cytoplasm;osteoblast_differentiation;epithelial_to_mesenchymal_trans…	1232	1382	1708	1342	756	695	617	595	586	534	537	1331.9	1816.97	934.23	1453.28	819.449	702.227	695.714	537.98	569.439	497.162	583.964	903.848	-0.746175	0.244815	-3.04791	0.00230439	0.0411755	TRUE	THR	-1.31334	0.263737	-4.97975	6.36663e-07	1.67261e-05	TRUE
ENSMUSG00000066196	Spag8	sperm_associated_antigen_8	protein_coding	4	43651335	43653594	-	ENSMUST00000149575;ENSMUST00000084646;ENSMUST00000107870	43651335;43651676	43652159;43653552;43653594	?	?;NM_001290462;NM_001007463	microtubule_binding;protein_binding;nucleus;positive_regulation_of_transcription_by_RNA_polymerase_II;cytoplasm;cytoplasmic_vesicle;cytoskeleton;cell_differentiation;spermatogenesis;cell_cycle;spindle;single_fertilization;acrosomal_vesicle;positive_regulation_of_protein_binding	625	639	783	583	351	408	287	269	285	241	274	675.682	840.12	428.28	631.344	380.458	412.243	323.614	243.221	276.945	224.375	297.963	430.386	-0.74618	0.234683	-3.17952	0.0014752	0.0313125	TRUE	THR	-1.31112	0.251964	-5.20358	1.9549e-07	6.3773e-06	TRUE
ENSMUSG00000056458	Mok	MOK_protein_kinase	protein_coding	12	110774232	110807373	-	ENSMUST00000084974;ENSMUST00000070565;ENSMUST00000021701;ENSMUST00000177224	110774232;110781276	110807364;110807373;110807361	26448	?;NM_011973	protein_kinase_activity;ATP_binding;protein_phosphorylation;nucleus;cytoplasm;transferase_activity;metal_ion_binding;nucleotide_binding;kinase_activity;phosphorylation;cell_projection;cilium;protein_serine/threonine_kinase_activity;intracellular_signal_transduction;protein_serine/threonine/tyrosine_kinase_activity;protein_serine_kinase_activity;cyclin-dependent_protein_serine/threonine_kinase_act…	719	857	981	887	447	444	379	409	376	310	331	777.304	1126.73	536.581	960.553	484.515	448.617	427.351	369.805	365.374	288.615	359.948	558.672	-0.746254	0.270932	-2.7544	0.00587997	0.072717	TRUE	THR	-1.23149	0.291726	-4.22137	2.4282e-05	0.000333484	TRUE
ENSMUSG00000036598	Ccdc113	coiled-coil_domain_containing_113	protein_coding	8	96260713	96285518	+	ENSMUST00000041569	96260713	96285518	244608	NM_172914	molecular_function;cytoplasm;protein-containing_complex;microtubule_organizing_center;cell_projection_organization;cytoskeleton;centriolar_satellite;cilium_assembly;axoneme;ciliary_basal_body	1328	1564	1683	1413	693	769	614	644	603	496	557	1435.69	2056.26	920.556	1530.17	751.161	776.996	692.331	582.284	585.958	461.783	605.713	945.354	-0.746518	0.269893	-2.76598	0.00567521	0.0716484	TRUE	THR	-1.39462	0.290856	-4.79489	1.62764e-06	3.6577e-05	TRUE
ENSMUSG00000020175	Rab36	RAB36,_member_RAS_oncogene_family	protein_coding	10	74872890	74890580	+	ENSMUST00000136944;ENSMUST00000147802;ENSMUST00000020391;ENSMUST00000142507;ENSMUST00000122815;ENSMUST00000139384;ENSMUST00000146440;ENSMUST00000151432;ENSMUST00000234625	74872890;74872898;74872916;74873058;74873105;74873154;74873668;74874055;74872921	74884620;74890580;74881939;74883404;74881926;74886527;74889893;74886522;74889932	76877	?;NM_001359271;NM_001359270;NM_001359272	?;membrane;Golgi_membrane;Golgi_apparatus;nucleotide_binding;protein_transport;GTPase_activity;GTP_binding	1696	1629	2262	1403	776	1034	781	752	701	517	654	1833.53	2141.71	1237.25	1519.34	841.127	1044.75	880.636	679.934	681.189	481.335	711.196	1095.64	-0.747298	0.218205	-3.42475	0.000615356	0.0181152	TRUE	THR	-1.4434	0.234944	-6.14359	8.0679e-10	6.03116e-08	TRUE
ENSMUSG00000021379	Id4	inhibitor_of_DNA_binding_4	protein_coding	13	48414704	48419502	+	ENSMUST00000021810	48414704	48419502	15904	NM_031166	protein_binding;nucleus;positive_regulation_of_gene_expression;positive_regulation_of_transcription_by_RNA_polymerase_II;positive_regulation_of_cell_population_proliferation;negative_regulation_of_fat_cell_differentiation;negative_regulation_of_transcription_by_RNA_polymerase_II;cytoplasm;osteoblast_differentiation;nucleoplasm;negative_regulation_of_transcription,_DNA-templated;protein_dimerizati…	600	722	947	749	481	476	377	406	381	306	286	648.654	949.243	517.984	811.11	521.369	480.95	425.096	367.092	370.232	284.89	311.012	517.057	-0.747444	0.225697	-3.31172	0.000927253	0.0231958	TRUE	THR	-1.078	0.242842	-4.4391	9.0337e-06	0.000150022	TRUE
ENSMUSG00000038132	Rbm24	RNA_binding_motif_protein_24	protein_coding	13	46571910	46584571	+	ENSMUST00000037923;ENSMUST00000225221;ENSMUST00000225727;ENSMUST00000224638;ENSMUST00000225890	46571910;46573568;46573994;46574027;46575298	46584571;46582458;46582647;46582893;46582669	666794	NM_001081425	mRNA_3'-UTR_binding;mRNA_destabilization;positive_regulation_of_stem_cell_differentiation;cytosol;nucleoplasm;mRNA_3'-UTR_AU-rich_region_binding;nucleus;cytoplasm;nucleic_acid_binding;RNA_binding;cellular_response_to_DNA_damage_stimulus;mRNA_processing;RNA_splicing;cell_differentiation;regulation_of_translation;regulation_of_alternative_mRNA_splicing,_via_spliceosome;sequence-specific_mRNA_bindin…	490	575	736	626	368	347	338	316	291	233	268	529.734	755.976	402.572	677.91	398.885	350.608	381.12	285.717	282.776	216.926	291.438	415.788	-0.748173	0.237047	-3.15622	0.00159829	0.0329435	TRUE	THR	-1.0603	0.254963	-4.15866	3.20118e-05	0.000418783	TRUE
ENSMUSG00000037738	Nek5	NIMA_(never_in_mitosis_gene_a)-related_expressed_kinase_5	protein_coding	8	22563632	22615069	-	ENSMUST00000169834;ENSMUST00000209656;ENSMUST00000210824;ENSMUST00000213644	22563632;22563653;22571017;22580496	22615069;22615057;22615054;22597909	330721	NM_177898;NM_001347318	cellular_component;protein_kinase_activity;ATP_binding;protein_phosphorylation;transferase_activity;metal_ion_binding;nucleotide_binding;kinase_activity;phosphorylation;protein_serine/threonine_kinase_activity;protein_serine/threonine/tyrosine_kinase_activity;protein_serine_kinase_activity;positive_regulation_of_cysteine-type_endopeptidase_activity;positive_regulation_of_striated_muscle_cell_diff…	1482	1679	1815	1592	988	859	850	768	699	647	710	1602.18	2207.45	992.756	1724.01	1070.92	867.932	958.439	694.401	679.245	602.366	772.094	1106.53	-0.749974	0.245456	-3.05543	0.00224738	0.0405102	TRUE	THR	-1.21899	0.264626	-4.60645	4.096e-06	7.8028e-05	TRUE
ENSMUSG00000039963	Ccdc40	coiled-coil_domain_containing_40	protein_coding	11	119119398	119156064	+	ENSMUST00000235971;ENSMUST00000236813;ENSMUST00000053440;ENSMUST00000143066;ENSMUST00000133788;ENSMUST00000126652;ENSMUST00000155683;ENSMUST00000125724	119119398;119119424;119119955;119129544;119144379;119149753;119150592;119153698	119156038;119156064;119153726;119142635;119155262;119156062;119153946;119155132	207607	?;NM_001364767	?;axoneme_assembly;extracellular_region;heart_looping;cilium_movement;epithelial_cilium_movement_involved_in_extracellular_fluid_movement;regulation_of_cilium_beat_frequency;flagellated_sperm_motility;lung_development;determination_of_pancreatic_left/right_asymmetry;inner_dynein_arm_assembly;motile_cilium_assembly;epithelial_cilium_movement_involved_in_determination_of_left/right_asymmetry;axonem…	2467	2682	3498	2726	1459	1281	1371	1219	1196	937	1147	2667.05	3526.14	1913.31	2952.05	1581.45	1294.32	1545.91	1102.18	1162.2	872.361	1247.31	1805.84	-0.750213	0.249326	-3.00897	0.00262139	0.0447205	TRUE	THR	-1.3013	0.268969	-4.8381	1.31083e-06	3.05e-05	TRUE
ENSMUSG00000114196	Gm47547	predicted_gene,_47547	lncRNA	14	40775610	40783571	+	ENSMUST00000224095	40775610	40783571	?	?	?	338	411	855	619	342	537	431	342	293	371	267	365.409	540.359	467.662	670.33	370.703	542.584	485.985	309.225	284.719	345.406	290.351	424.794	-0.750764	0.182686	-4.10959	3.96354e-05	0.00282303	TRUE	THR	-0.573118	0.19717	-2.90671	0.00365247	0.0199474	TRUE
ENSMUSG00000028294	Cfap206	cilia_and_flagella_associated_protein_206	protein_coding	4	34688559	34730206	-	ENSMUST00000029971;ENSMUST00000135563;ENSMUST00000108136;ENSMUST00000162495;ENSMUST00000137514;ENSMUST00000160209	34688559;34688961;34711332;34721385;34721416;34723560	34730206;34719609;34730178;34730195	69329	NM_001347062;NM_027041	molecular_function;cytoplasm;cell_projection_organization;cytoskeleton;cell_projection;cilium;sperm_axoneme_assembly;axoneme;motile_cilium;ciliary_basal_body;axoneme_assembly;cilium_movement;regulation_of_cilium_beat_frequency;regulation_of_flagellated_sperm_motility;A_axonemal_microtubule;radial_spoke	1793	1991	2325	1907	1055	1070	943	986	821	602	856	1938.4	2617.65	1271.71	2065.14	1143.54	1081.13	1063.3	891.51	797.797	560.471	930.862	1305.59	-0.751206	0.258754	-2.90317	0.00369412	0.0544763	TRUE	THR	-1.28779	0.279049	-4.61493	3.93221e-06	7.55249e-05	TRUE
ENSMUSG00000013523	Bcas1	brain_enriched_myelin_associated_protein_1	protein_coding	2	170188911	170269765	-	ENSMUST00000154650;ENSMUST00000068137;ENSMUST00000013667;ENSMUST00000156657;ENSMUST00000133673;ENSMUST00000152461;ENSMUST00000147577;ENSMUST00000145920;ENSMUST00000109152	170188911;170189064;170189068;170189851;170189865;170190009;170228891;170239452	170248429;170269765;170269748;170191660;170199033;170191715;170229923	76960	?;NM_029815;NM_001164369	?;cytoplasm;postsynaptic_density;cytosol;protein_homodimerization_activity;myelination	327	341	483	329	209	271	240	161	175	175	176	353.517	448.327	264.188	356.282	226.541	273.818	270.618	145.571	170.054	162.928	191.392	260.294	-0.752246	0.192598	-3.90579	9.39178e-05	0.00525796	TRUE	THR	-1.0786	0.205822	-5.24046	1.60178e-07	5.42553e-06	TRUE
ENSMUSG00000048329	Mfsd6l	major_facilitator_superfamily_domain_containing_6-like	protein_coding	11	68447012	68449071	+	ENSMUST00000053211	68447012	68449071	215723	NM_146004	molecular_function;biological_process;membrane;integral_component_of_membrane	380	407	531	457	189	284	172	202	193	175	154	410.814	535.1	290.443	494.896	204.862	286.953	193.943	182.642	187.545	162.928	167.468	283.418	-0.753045	0.277562	-2.71307	0.00666622	0.0779784	TRUE	THR	-1.23064	0.298053	-4.12894	3.64441e-05	0.000466066	TRUE
ENSMUSG00000035112	Wnk4	WNK_lysine_deficient_protein_kinase_4	protein_coding	11	101151393	101168235	+	ENSMUST00000139487;ENSMUST00000103108;ENSMUST00000147741;ENSMUST00000170056;ENSMUST00000170372	101151393;101151424;101151481;101156134;101167472	101168235;101168100;101164955;101168232	69847	?;NM_175638	protein_kinase_activity;ATP_binding;protein_phosphorylation;cytoplasm;cytosol;cell_junction;transferase_activity;ion_transport;nucleotide_binding;protein_serine/threonine_kinase_activity;kinase_activity;phosphorylation;membrane;intracellular_signal_transduction;protein_serine/threonine/tyrosine_kinase_activity;protein_serine_kinase_activity;bicellular_tight_junction;protein_localization;ion_homeo…	795	772	1397	792	520	557	514	430	440	386	317	859.467	1014.98	764.121	857.676	563.642	562.792	579.573	388.792	427.565	359.372	344.723	611.155	-0.753246	0.161875	-4.65326	3.26731e-06	0.000410672	TRUE	THR	-1.20751	0.173495	-6.95989	3.40535e-12	5.49161e-10	TRUE
ENSMUSG00000105843	Gm19439	predicted_gene,_19439	TEC	3	87938185	87940457	+	ENSMUST00000198195	87938185	87940457	?	?	?	233	204	401	279	247	259	208	196	173	149	136	251.894	268.207	219.336	302.136	267.73	261.693	234.536	177.217	168.111	138.721	147.894	221.589	-0.753545	0.138239	-5.45102	5.0081e-08	1.38078e-05	TRUE	THR	-0.631067	0.14839	-4.25276	2.11149e-05	0.000295366	TRUE
ENSMUSG00000022132	Cldn10	claudin_10	protein_coding	14	119025320	119112901	+	ENSMUST00000047761;ENSMUST00000071546;ENSMUST00000100314	119025320;119025330;119092144	119111936;119111937;119112901	58187	NM_023878;NM_001160096;NM_001160097;NM_001160098;NM_021386;NM_001160099	cytoplasm;membrane;integral_component_of_membrane;cell_junction;plasma_membrane;ion_transport;endoplasmic_reticulum;cell_adhesion;structural_molecule_activity;bicellular_tight_junction;bicellular_tight_junction_assembly;identical_protein_binding;protein_binding;calcium-independent_cell-cell_adhesion_via_plasma_membrane_cell-adhesion_molecules;regulation_of_ion_transport	1619	1679	2453	1678	1161	966	956	692	826	786	811	1750.29	2207.45	1341.72	1817.15	1258.44	976.045	1077.96	625.684	802.656	731.777	881.927	1224.65	-0.754097	0.207603	-3.6324	0.000280802	0.0108762	TRUE	THR	-1.21496	0.223712	-5.43092	5.60637e-08	2.22873e-06	TRUE
ENSMUSG00000049422	Chchd10	coiled-coil-helix-coiled-coil-helix_domain_containing_10	protein_coding	10	75768964	75773581	+	ENSMUST00000219839;ENSMUST00000219435;ENSMUST00000058906	75768964;75773054;75771407	75773581;75773578;75773559	103172	NM_175329	mitochondrion;mitochondrion_organization;nucleus;mitochondrial_intermembrane_space;protein_binding;protein-containing_complex_assembly;positive_regulation_of_mitochondrial_outer_membrane_permeabilization_involved_in_apoptotic_signaling_pathway;oxidative_phosphorylation;mitochondria-nucleus_signaling_pathway;positive_regulation_of_mitochondrial_transcription;MICOS_complex;stabilization_of_membrane…	556	764	965	792	325	479	361	332	293	368	290	601.086	1004.46	527.829	857.676	352.276	483.981	407.054	300.184	284.719	342.613	315.362	497.931	-0.757426	0.266292	-2.84434	0.00445031	0.0618883	TRUE	THR	-1.19212	0.286655	-4.15871	3.20044e-05	0.000418783	TRUE
ENSMUSG00000054161	Fam83e	family_with_sequence_similarity_83,_member_E	protein_coding	7	45370636	45378916	+	ENSMUST00000129507;ENSMUST00000210434;ENSMUST00000211124	45370636;45370644;45375283	45378916;45374283;45378913	73813	NM_001033170	cellular_component;signal_transduction;protein_kinase_binding	513	783	826	776	368	389	341	305	354	264	301	554.599	1029.44	451.8	840.349	398.885	393.045	384.503	275.771	343.995	245.788	327.324	476.864	-0.757908	0.291456	-2.60042	0.00931088	0.0955726	TRUE	THR	-1.18391	0.313892	-3.77173	0.000162121	0.0015927	TRUE
ENSMUSG00000066129	Kndc1	kinase_non-catalytic_C-lobe_domain_(KIND)_containing_1	protein_coding	7	139474612	139521450	+	ENSMUST00000053445;ENSMUST00000121839;ENSMUST00000156941;ENSMUST00000210154	139474612;139474755;139503468;139515659	139521450;139494368;139519058	76484	NM_177261	protein_binding;regulation_of_dendrite_development;regulation_of_catalytic_activity;cell_projection;guanyl-nucleotide_exchange_factor_activity;small_GTPase_mediated_signal_transduction;dendrite;perikaryon;positive_regulation_of_protein_phosphorylation;neuronal_cell_body;guanyl-nucleotide_exchange_factor_complex;regulation_of_dendrite_morphogenesis;cerebellar_granule_cell_differentiation	2659	2503	3232	2430	1314	1423	1343	1268	1138	855	1005	2874.62	3290.8	1767.82	2631.5	1424.28	1437.8	1514.33	1146.48	1105.84	796.017	1092.89	1734.76	-0.758955	0.232981	-3.25758	0.00112368	0.0261797	TRUE	THR	-1.35212	0.251257	-5.38142	7.38991e-08	2.78245e-06	TRUE
ENSMUSG00000023949	Tcte1	t-complex-associated_testis_expressed_1	protein_coding	17	45834360	45853606	+	ENSMUST00000233588;ENSMUST00000113547	45843979;45834360	45853606;45853605	21645	?;NM_013688	cytoplasm;cytoskeleton;cell_projection;cilium;protein_binding;motile_cilium;flagellated_sperm_motility;sperm_flagellum	568	584	921	705	363	314	284	325	270	236	260	614.059	767.809	503.762	763.461	393.465	317.265	320.231	293.855	262.369	219.719	282.739	430.794	-0.761297	0.2604	-2.92356	0.00346049	0.0525654	TRUE	THR	-1.24606	0.280028	-4.44978	8.59602e-06	0.000143965	TRUE
ENSMUSG00000064341	mt-Nd1	mitochondrially_encoded_NADH_dehydrogenase_1	protein_coding	MT	2751	3707	+	ENSMUST00000082392	2751	3707	17716	?	mitochondrion;membrane;integral_component_of_membrane;NADH_dehydrogenase_(ubiquinone)_activity;mitochondrial_inner_membrane;oxidoreductase_activity;respirasome;dendrite;neuronal_cell_body;mitochondrial_membrane;mitochondrial_respiratory_chain_complex_I_assembly;mitochondrial_electron_transport,_NADH_to_ubiquinone;mitochondrial_respiratory_chain_complex_I;aerobic_respiration;NADH_dehydrogenase_act…	111145	132982	148737	145806	112996	100202	98487	72277	71231	76744	77719	120158	174837	81355.1	157897	122479	101244	111051	65350.5	69217.9	71449.8	84516	105414	-0.761921	0.207667	-3.66895	0.000243552	0.00991634	TRUE	THR	-0.788381	0.224304	-3.51478	0.000440112	0.00356104	TRUE
ENSMUSG00000029601	Iqcd	IQ_motif_containing_D	protein_coding	5	120727081	120745183	+	ENSMUST00000069259;ENSMUST00000094391	120727081;120727088	120745179;120745183	75732	?;NM_029408	molecular_function;biological_process;cytoplasm;cytoskeleton;cell_projection;cilium;motile_cilium;ciliary_basal_body;protein_binding	388	414	584	342	205	278	157	179	177	156	129	419.463	544.303	319.432	370.36	222.205	280.891	177.029	161.846	171.998	145.238	140.282	268.459	-0.762235	0.22936	-3.32332	0.000889531	0.0226361	TRUE	THR	-1.46068	0.244807	-5.96666	2.42159e-09	1.54615e-07	TRUE
ENSMUSG00000118383	Gm50321	predicted_gene,_50321	lncRNA	19	9806263	9814261	-	ENSMUST00000236905	9806263	9814261	?	?	?	263	323	558	489	286	370	346	255	243	259	218	284.327	424.661	305.211	529.55	310.003	373.847	390.141	230.563	236.132	241.133	237.065	323.876	-0.76299	0.178138	-4.28315	1.8427e-05	0.00158022	TRUE	THR	-0.511923	0.192443	-2.66013	0.00781104	0.0362831	TRUE
ENSMUSG00000035860	Cdhr3	cadherin-related_family_member_3	protein_coding	12	33083795	33142874	-	ENSMUST00000095774;ENSMUST00000219453;ENSMUST00000219158;ENSMUST00000219065	33083795;33100783;33100785;33109685	33142874;33110260;33102985;33111791	68764	NM_001024478	membrane;integral_component_of_membrane;plasma_membrane;calcium_ion_binding;integral_component_of_plasma_membrane;cell_adhesion;homophilic_cell_adhesion_via_plasma_membrane_adhesion_molecules	4368	5582	5701	4457	2721	2335	2357	2151	2359	1312	1902	4722.2	7338.88	3118.29	4826.59	2949.37	2359.28	2657.69	1944.87	2292.33	1221.49	2068.34	3227.21	-0.765238	0.277367	-2.75894	0.00579894	0.0724613	TRUE	THR	-1.42666	0.299399	-4.76507	1.88784e-06	4.12317e-05	TRUE
ENSMUSG00000064345	mt-Nd2	mitochondrially_encoded_NADH_dehydrogenase_2	protein_coding	MT	3914	4951	+	ENSMUST00000082396	3914	4951	17717	?	mitochondrion;reactive_oxygen_species_metabolic_process;postsynaptic_density;membrane;integral_component_of_membrane;NADH_dehydrogenase_(ubiquinone)_activity;mitochondrial_inner_membrane;oxidoreductase_activity;respirasome;mitochondrial_electron_transport,_NADH_to_ubiquinone;protein_kinase_binding;mitochondrial_respiratory_chain_complex_I_assembly;ionotropic_glutamate_receptor_binding;mitochondri…	114106	124769	143208	123927	99425	85567	86171	63946	63348	62248	67164	123359	164039	78330.9	134203	107769	86456.8	97164.2	57817.9	61557.7	57953.8	73037.9	94699.1	-0.765435	0.202332	-3.78307	0.000154907	0.00727466	TRUE	THR	-0.961742	0.218539	-4.40078	1.07861e-05	0.000174932	TRUE
ENSMUSG00000035296	Sgcg	sarcoglycan,_gamma_(dystrophin-associated_glycoprotein)	protein_coding	14	61456564	61495939	-	ENSMUST00000077954;ENSMUST00000121148;ENSMUST00000129886	61456564;61458893;61460265	61495939;61495873;61469889	24053	NM_011892	protein_binding;cytoplasm;membrane;integral_component_of_membrane;plasma_membrane;integral_component_of_plasma_membrane;cytoskeleton;sarcolemma;sarcoglycan_complex;heart_contraction;membrane_organization;cardiac_muscle_tissue_development;dystroglycan_complex	189	150	292	430	202	224	167	158	199	165	144	204.326	197.211	159.716	465.657	218.953	226.329	188.305	142.859	193.376	153.617	156.594	209.722	-0.766159	0.258147	-2.96791	0.00299829	0.048465	TRUE	THR	-0.207667	0.280111	-0.741374	0.458467	0.669298	FALSE
ENSMUSG00000020895	Tmem107	transmembrane_protein_107	protein_coding	11	68961632	68964119	+	ENSMUST00000075980;ENSMUST00000094081;ENSMUST00000123821;ENSMUST00000152142;ENSMUST00000123038;ENSMUST00000128323;ENSMUST00000146646;ENSMUST00000125215	68961632;68961637;68961639;68961680;68961699;68961744;68961762;68962128	68963856;68964119;68963649;68962329;68964087;68963850;68963642;68963386	66910	NM_025838;NM_028336	molecular_function;regulation_of_gene_expression;membrane;integral_component_of_membrane;cell_projection_organization;cell_projection;cilium;cilium_assembly;roof_of_mouth_development;protein_localization_to_ciliary_transition_zone;non-motile_cilium_assembly;determination_of_left/right_symmetry;cilium_organization;ciliary_transition_zone;craniofacial_suture_morphogenesis;embryonic_digit_morphogene…	1164	1256	1711	1360	700	810	646	587	582	525	585	1258.39	1651.31	935.871	1472.78	758.749	818.423	728.413	530.747	565.552	488.783	636.162	895.016	-0.766705	0.232657	-3.29543	0.000982706	0.0241018	TRUE	THR	-1.20563	0.250675	-4.80952	1.51291e-06	3.436e-05	TRUE
ENSMUSG00000023931	Efhb	EF_hand_domain_family,_member_B	protein_coding	17	53705917	53770349	-	ENSMUST00000024725;ENSMUST00000233544	53705917;53706176	53770349;53770334	211482	NM_172497	cellular_component;regulation_of_calcineurin-NFAT_signaling_cascade;cytoplasm;metal_ion_binding;calcium_ion_binding;negative_regulation_of_protein_binding;regulation_of_store-operated_calcium_entry;calcium_ion_sensor_activity	403	415	426	424	232	230	165	182	181	143	175	435.679	545.618	233.011	459.16	251.471	232.392	186.05	164.559	175.885	133.135	190.305	273.388	-0.766834	0.294071	-2.60765	0.00911659	0.0944271	TRUE	THR	-1.28225	0.31583	-4.05995	4.90831e-05	0.00059959	TRUE
ENSMUSG00000025473	Adam8	a_disintegrin_and_metallopeptidase_domain_8	protein_coding	7	139558845	139572475	-	ENSMUST00000156647;ENSMUST00000026546;ENSMUST00000106069;ENSMUST00000128332;ENSMUST00000132903;ENSMUST00000148670;ENSMUST00000149915;ENSMUST00000173209	139558845;139559307;139563767;139567567;139569332	139568347;139572461;139572475;139560281;139568343;139572421	11501	?;NM_001291066;NM_007403	?;membrane;integral_component_of_membrane;proteolysis;metalloendopeptidase_activity;metallopeptidase_activity;cellular_response_to_hypoxia;inflammatory_response;cytoplasm;metal_ion_binding;hydrolase_activity;cell_surface;peptidase_activity;plasma_membrane;integral_component_of_plasma_membrane;cell-cell_adhesion;cell_adhesion_molecule_binding;calcium_ion_binding;protein_binding;positive_regulation…	1104	1659	1849	1782	1072	1070	1023	743	1031	652	778	1193.52	2181.16	1011.35	1929.77	1161.97	1081.13	1153.51	671.797	1001.86	607.022	846.041	1167.19	-0.768673	0.258077	-2.97846	0.00289698	0.0477388	TRUE	THR	-0.902058	0.278516	-3.2388	0.00120035	0.00812301	TRUE
ENSMUSG00000035246	Pcyt1b	phosphate_cytidylyltransferase_1,_choline,_beta_isoform	protein_coding	X	92698469	92793557	+	ENSMUST00000045898;ENSMUST00000146263;ENSMUST00000113933	92718708;92775168;92698469	92793557;92778462	236899	NM_211138;NM_177546	spermatogenesis;cytoplasm;transferase_activity;catalytic_activity;endoplasmic_reticulum;biosynthetic_process;lipid_metabolic_process;identical_protein_binding;phospholipid_biosynthetic_process;nucleotidyltransferase_activity;ovarian_follicle_development;phosphatidylcholine_biosynthetic_process;choline-phosphate_cytidylyltransferase_activity;CDP-choline_pathway;phosphatidylcholine_binding	290	320	372	331	206	148	205	164	136	136	145	313.516	420.717	203.474	358.448	223.289	149.539	231.153	148.284	132.156	126.618	157.681	224.08	-0.76904	0.265068	-2.90129	0.00371629	0.0547326	TRUE	THR	-1.14071	0.284311	-4.01221	6.01537e-05	0.000707704	TRUE
ENSMUSG00000032246	Calml4	calmodulin-like_4	protein_coding	9	62765362	62783203	+	ENSMUST00000213643;ENSMUST00000034777;ENSMUST00000215119;ENSMUST00000163820;ENSMUST00000215870;ENSMUST00000214633;ENSMUST00000215968	62765362;62765386;62765396;62765403;62765414;62765416	62783197;62783203;62767798;62783196;62779148;62782884;62782926	75600	?;NM_138304;NM_001102468	calcium_ion_binding;enzyme_regulator_activity;regulation_of_catalytic_activity	920	1201	1228	981	536	560	484	481	384	365	431	994.603	1579	671.683	1062.35	580.985	565.823	545.746	434.905	373.147	339.82	468.693	692.433	-0.7693	0.265497	-2.89759	0.00376047	0.0551931	TRUE	THR	-1.41864	0.285847	-4.96293	6.94361e-07	1.79658e-05	TRUE
ENSMUSG00000021943	Gdf10	growth_differentiation_factor_10	protein_coding	14	33645544	33659940	+	ENSMUST00000168727	33645544	33659940	14560	NM_145741	positive_regulation_of_osteoblast_differentiation;growth_factor_activity;extracellular_space;extracellular_region;cytokine_activity;ossification;fat_cell_differentiation;negative_regulation_of_osteoblast_differentiation;positive_regulation_of_pathway-restricted_SMAD_protein_phosphorylation;SMAD_protein_signal_transduction;osteoblast_differentiation;cerebellum_development;regulation_of_ossificatio…	443	290	753	413	315	676	365	261	355	335	195	478.923	381.275	411.871	447.247	341.437	683.029	411.565	235.988	344.967	311.89	212.054	387.295	-0.769368	0.219312	-3.50809	0.000451333	0.0145751	TRUE	THR	-0.617871	0.236681	-2.61057	0.00903924	0.0407234	TRUE
ENSMUSG00000037716	Ccdc33	coiled-coil_domain_containing_33	protein_coding	9	57935960	58026106	-	ENSMUST00000042205;ENSMUST00000098682;ENSMUST00000215944;ENSMUST00000119665;ENSMUST00000144887;ENSMUST00000143797;ENSMUST00000146741;ENSMUST00000151404;ENSMUST00000123746;ENSMUST00000098681	57935960;57935961;57935965;57936002;57940515;57974786;57984296;57993607;58019072	58009580;58026106;58009508;57938259;57949319;58021643;57989352;58026090	382077	NM_029212;NM_001166282;NM_001311085	?;molecular_function;spermatogenesis;peroxisome	1109	1310	1463	802	393	400	366	378	376	250	274	1198.93	1722.31	800.222	868.505	425.983	404.159	412.692	341.775	365.374	232.754	297.963	642.788	-0.77022	0.279769	-2.75306	0.00590408	0.0728911	TRUE	THR	-2.00155	0.300589	-6.65876	2.76141e-11	3.469e-09	TRUE
ENSMUSG00000064357	mt-Atp6	mitochondrially_encoded_ATP_synthase_6	protein_coding	MT	7927	8607	+	ENSMUST00000082408	7927	8607	17705	?	mitochondrion;membrane;integral_component_of_membrane;hydrolase_activity;ion_transport;mitochondrial_inner_membrane;proton_transmembrane_transporter_activity;ATP_synthesis_coupled_proton_transport;proton-transporting_ATP_synthase_complex,_coupling_factor_F(o);ATP_biosynthetic_process;proton-transporting_ATP_synthase_activity,_rotational_mechanism;aging;mitochondrial_ATP_synthesis_coupled_proton_t…	581	482	524	583	486	400	339	258	278	277	349	628.114	633.705	286.614	631.344	526.788	404.159	382.248	233.275	270.143	257.891	379.522	421.255	-0.77038	0.257309	-2.99399	0.00275355	0.0462369	TRUE	THR	-0.852465	0.277346	-3.07365	0.00211455	0.0128725	TRUE
ENSMUSG00000022441	Efcab6	EF-hand_calcium_binding_domain_6	protein_coding	15	83750913	83949580	-	ENSMUST00000156187;ENSMUST00000144169;ENSMUST00000143592;ENSMUST00000130551;ENSMUST00000163773;ENSMUST00000149563;ENSMUST00000140633;ENSMUST00000122836	83750913;83750915;83750968;83756573;83808628;83849399;83856684;83902869	83949550;83803678;83820296;83767842;83830800;83852043;83873183;83949580	77627	NM_029946;NM_001161629;NM_001161628	biological_process;nucleoplasm;nucleus;metal_ion_binding;calcium_ion_binding	662	684	954	661	328	288	302	323	253	180	269	715.682	899.283	521.812	715.813	355.528	290.995	340.528	292.046	245.85	167.583	292.526	439.786	-0.771095	0.28201	-2.73428	0.0062517	0.0755419	TRUE	THR	-1.51191	0.303095	-4.98823	6.09357e-07	1.61268e-05	TRUE
ENSMUSG00000048416	Mlf1	myeloid_leukemia_factor_1	protein_coding	3	67281430	67307336	+	ENSMUST00000077916;ENSMUST00000142538;ENSMUST00000126628;ENSMUST00000061322	67281430;67281458;67281475;67281481	67307331;67287802;67302632;67307336	17349	NM_010801;NM_001039543	protein_binding;cytoplasm;nucleus;DNA_binding;perinuclear_region_of_cytoplasm;regulation_of_transcription,_DNA-templated;cytoskeleton;cell_projection;cell_differentiation;cilium;cell_cycle;motile_cilium;non-motile_cilium;protein_domain_specific_binding;transcription,_DNA-templated;ciliary_basal_body;ciliary_base;regulation_of_cell_cycle_G1/S_phase_transition;regulation_of_signal_transduction_by_p…	1106	1332	1372	1345	750	794	720	573	605	496	650	1195.69	1751.24	750.447	1456.53	812.945	802.256	811.854	518.088	587.902	461.783	706.846	895.961	-0.772141	0.260027	-2.96946	0.00298321	0.0483823	TRUE	THR	-1.11445	0.280382	-3.97475	7.04527e-05	0.000802879	TRUE
ENSMUSG00000020930	Ccdc103	coiled-coil_domain_containing_103	protein_coding	11	102772030	102776042	+	ENSMUST00000021307;ENSMUST00000159834	102772030;102772071	102776042;102775349	73293	NM_001364757;NM_028492	cytoplasm;cell_projection_organization;cilium_movement;inner_dynein_arm_assembly;cell_projection;cilium;protein_homodimerization_activity;motile_cilium;axonemal_dynein_complex_assembly;extracellular_region;outer_dynein_arm_assembly;outer_dynein_arm;epithelial_cilium_movement_involved_in_extracellular_fluid_movement;determination_of_left/right_symmetry;heart_looping;determination_of_digestive_trac…	312	367	417	311	196	188	141	122	141	139	137	337.3	482.51	228.088	336.789	212.45	189.955	158.988	110.308	137.015	129.411	148.981	224.709	-0.773861	0.262424	-2.9489	0.00318906	0.050074	TRUE	THR	-1.4052	0.280605	-5.00776	5.50685e-07	1.50374e-05	TRUE
ENSMUSG00000051367	Six1	sine_oculis-related_homeobox_1	protein_coding	12	73086789	73100661	-	ENSMUST00000176310;ENSMUST00000050029;ENSMUST00000176091;ENSMUST00000175677	73086789;73088601;73090305;73090548	73089589;73093953;73100661;73092065	?	?;NM_009189	?;protein_binding;sensory_perception_of_sound;nucleus;sequence-specific_DNA_binding;nucleolus;positive_regulation_of_transcription_by_RNA_polymerase_II;gene_expression;regulation_of_gene_expression;negative_regulation_of_transcription_by_RNA_polymerase_II;RNA_polymerase_II_cis-regulatory_region_sequence-specific_DNA_binding;chromatin_binding;regulation_of_neuron_differentiation;embryonic_cranial_…	511	641	696	620	351	306	298	284	255	248	236	552.437	842.749	380.693	671.413	380.458	309.182	336.017	256.784	247.793	230.892	256.64	405.914	-0.774439	0.264694	-2.92579	0.00343586	0.0523616	TRUE	THR	-1.2515	0.284621	-4.39706	1.09727e-05	0.000176728	TRUE
ENSMUSG00000064354	mt-Co2	mitochondrially_encoded_cytochrome_c_oxidase_II	protein_coding	MT	7013	7696	+	ENSMUST00000082405	7013	7696	17709	?	mitochondrion;membrane;integral_component_of_membrane;metal_ion_binding;mitochondrial_inner_membrane;oxidoreductase_activity;copper_ion_binding;respirasome;proton_transmembrane_transport;electron_transport_chain;mitochondrial_membrane;cytochrome-c_oxidase_activity;positive_regulation_of_necrotic_cell_death;mitochondrial_respiratory_chain_complex_IV;respiratory_chain_complex_IV;lactation;response_…	297	487	991	467	391	360	311	226	232	279	250	321.084	640.279	542.05	505.725	423.815	363.743	350.676	204.342	225.443	259.753	271.864	373.525	-0.774709	0.206848	-3.74531	0.000180171	0.00814774	TRUE	THR	-1.06039	0.222098	-4.77444	1.80212e-06	3.95279e-05	TRUE
ENSMUSG00000068617	Efcab1	EF-hand_calcium_binding_domain_1	protein_coding	16	14724470	14799235	+	ENSMUST00000229825;ENSMUST00000228998;ENSMUST00000090277;ENSMUST00000229121	14724470;14724493;14724501;14724529	14755984;14742232;14744001;14799235	66793	?;NM_025769	metal_ion_binding;calcium_ion_binding;cilium;axoneme;9+2_motile_cilium;beta-tubulin_binding;cell_chemotaxis;regulation_of_flagellated_sperm_motility;dynein_heavy_chain_binding;calcium-dependent_outer_dynein_arm_binding;cytoskeletal_motor_regulator_activity;regulation_of_cilium_movement	1005	1147	1158	1132	647	650	527	511	481	443	474	1086.5	1508.01	633.395	1225.87	701.301	656.759	594.232	462.03	467.406	412.439	515.454	751.217	-0.775161	0.261365	-2.96582	0.00301876	0.0485597	TRUE	THR	-1.21044	0.281647	-4.29772	1.72567e-05	0.000251838	TRUE
ENSMUSG00000041617	Ccdc74a	coiled-coil_domain_containing_74A	protein_coding	16	17464334	17468602	+	ENSMUST00000182822;ENSMUST00000182368;ENSMUST00000056962;ENSMUST00000183101;ENSMUST00000182117;ENSMUST00000182976;ENSMUST00000182671;ENSMUST00000182344;ENSMUST00000182526;ENSMUST00000183279	17464334;17464339;17464415;17464428;17464429;17464477;17464482;17464537;17464564	17467279;17467105;17468602;17466337;17468601;17468273;17468311;17465725	72315	?;NM_001166164	?;molecular_function;biological_process;cellular_component	650	725	835	631	337	359	322	304	278	250	238	702.709	953.187	456.723	683.325	365.283	362.733	363.079	274.867	270.143	232.754	258.814	447.602	-0.775446	0.24749	-3.13325	0.00172883	0.0342838	TRUE	THR	-1.43899	0.265758	-5.41466	6.14037e-08	2.38519e-06	TRUE
ENSMUSG00000038637	Lrrc56	leucine_rich_repeat_containing_56	protein_coding	7	140774070	140789968	+	ENSMUST00000084446;ENSMUST00000070458;ENSMUST00000144199;ENSMUST00000047093;ENSMUST00000150141;ENSMUST00000209220;ENSMUST00000144008	140774070;140774089;140774092;140774991;140775056;140775071;140776847	140789968;140789962;140780851;140789960;140778196;140785726;140779748	70552	NM_001172065;NM_001357825;NM_001172064;NM_153777	protein_binding;molecular_function;biological_process;cellular_component;cell_projection_organization;cell_projection;cilium	1148	1165	1467	986	580	607	479	473	474	419	354	1241.09	1531.67	802.41	1067.76	628.678	613.312	540.108	427.671	460.604	390.095	384.959	735.306	-0.77669	0.229577	-3.38314	0.000716626	0.0200163	TRUE	THR	-1.51687	0.246862	-6.14461	8.0158e-10	6.00974e-08	TRUE
ENSMUSG00000056598	Drc3	dynein_regulatory_complex_subunit_3	protein_coding	11	60244155	60285167	+	ENSMUST00000070805;ENSMUST00000094140;ENSMUST00000108723;ENSMUST00000128905;ENSMUST00000108722	60244155;60244183;60244206	60262830;60268104;60285167;60265965;60285159	74665	?;NM_029044	protein_binding;biological_process;cytoplasm;cytoskeleton;cell_projection;cilium;motile_cilium;axoneme;sperm_flagellum	2456	2829	3140	2827	1408	1489	1273	1265	1186	1017	1053	2655.16	3719.4	1717.5	3061.43	1526.17	1504.48	1435.4	1143.77	1152.48	946.842	1145.09	1818.88	-0.77857	0.260212	-2.99207	0.00277097	0.0464291	TRUE	THR	-1.29718	0.280755	-4.62032	3.83142e-06	7.39214e-05	TRUE
ENSMUSG00000041323	Ak7	adenylate_kinase_7	protein_coding	12	105672235	105748706	+	ENSMUST00000040876;ENSMUST00000221981;ENSMUST00000220702	105672235;105685115;105711534	105748706;105705502;105713971	78801	NM_030187	ATP_binding;transferase_activity;kinase_activity;phosphorylation;nucleoside_diphosphate_kinase_activity;nucleobase-containing_compound_kinase_activity;nucleobase-containing_compound_metabolic_process;cytidylate_kinase_activity;nucleoside_monophosphate_phosphorylation;adenylate_kinase_activity;nucleoside_diphosphate_phosphorylation;nucleoside_triphosphate_biosynthetic_process	3567	3755	4252	3858	2063	2169	1775	1790	1586	1394	1585	3856.25	4936.85	2325.73	4177.92	2236.14	2191.55	2001.45	1618.46	1541.18	1297.83	1723.62	2537	-0.779152	0.251643	-3.09627	0.00195975	0.0372956	TRUE	THR	-1.26158	0.271589	-4.64518	3.39778e-06	6.69658e-05	TRUE
ENSMUSG00000041782	Lad1	ladinin	protein_coding	1	135746336	135761080	+	ENSMUST00000038760;ENSMUST00000190773;ENSMUST00000185756	135746336;135757733;135758272	135761080;135760445;135760200	16763	NM_133664	extracellular_region;basement_membrane;structural_molecule_activity;actin_cytoskeleton	309	379	506	440	241	266	244	197	226	166	179	334.057	498.287	276.768	476.486	261.226	268.766	275.128	178.121	219.613	154.548	194.655	285.241	-0.779315	0.236697	-3.29245	0.000993172	0.0242273	TRUE	THR	-0.980502	0.254381	-3.85447	0.000115982	0.00120033	TRUE
ENSMUSG00000073424	Cyp4f15	cytochrome_P450,_family_4,_subfamily_f,_polypeptide_15	protein_coding	17	32904601	32922326	+	ENSMUST00000168171;ENSMUST00000167789;ENSMUST00000163907;ENSMUST00000008801	32904601;32904642;32904645;32904653	32922326;32909876;32916790	106648	NM_134127;NM_001346538	cytoplasm;metal_ion_binding;intracellular_membrane-bounded_organelle;oxidoreductase_activity;monooxygenase_activity;iron_ion_binding;arachidonic_acid_monooxygenase_activity;arachidonic_acid_epoxygenase_activity;oxidoreductase_activity,_acting_on_paired_donors,_with_incorporation_or_reduction_of_molecular_oxygen;alkane_1-monooxygenase_activity;heme_binding;leukotriene-B4_20-monooxygenase_activity;…	938	1119	1190	1096	588	578	479	362	518	445	435	1014.06	1471.2	650.898	1186.88	637.349	584.01	540.108	327.309	503.36	414.301	473.043	709.32	-0.779477	0.277618	-2.80774	0.00498911	0.0661457	TRUE	THR	-1.28175	0.29914	-4.28478	1.82917e-05	0.000264087	TRUE
ENSMUSG00000020155	Kcnmb1	potassium_large_conductance_calcium-activated_channel,_subfamily_M,_beta_member_1	protein_coding	11	33913013	33923641	+	ENSMUST00000020362	33913013	33923641	16533	NM_031169	membrane;integral_component_of_membrane;potassium_ion_transmembrane_transport;potassium_ion_transport;calcium-activated_potassium_channel_activity;potassium_channel_regulator_activity;aging;vasodilation;response_to_calcium_ion;cellular_response_to_ethanol;cellular_response_to_hypoxia;positive_regulation_of_potassium_ion_transmembrane_transport;cellular_response_to_bile_acid	225	347	582	260	186	218	162	127	173	105	125	243.245	456.215	318.338	281.56	201.61	220.267	182.667	114.829	168.111	97.7565	135.932	220.048	-0.779849	0.2305	-3.38329	0.000716227	0.0200163	TRUE	THR	-1.39121	0.245725	-5.66165	1.49921e-08	7.44988e-07	TRUE
ENSMUSG00000060962	Dmkn	dermokine	protein_coding	7	30463181	30480488	+	ENSMUST00000165887;ENSMUST00000085691;ENSMUST00000085688;ENSMUST00000188578;ENSMUST00000041703;ENSMUST00000054427	30463181;30463188;30463224;30464482;30475826	30480484;30480483;30480229;30480488	73712	NM_001166173;NM_001369359;NM_172899;NM_001166174;NM_028618	cornified_envelope_assembly;molecular_function;extracellular_space;extracellular_region;cell_differentiation	1322	1480	1988	1521	786	896	711	656	685	579	598	1429.2	1945.82	1087.38	1647.13	851.967	905.317	801.706	593.134	665.641	539.057	650.299	1010.6	-0.780971	0.233616	-3.34297	0.000828855	0.021753	TRUE	THR	-1.27999	0.251735	-5.08466	3.68284e-07	1.08293e-05	TRUE
ENSMUSG00000041986	Elmod1	ELMO/CED-12_domain_containing_1	protein_coding	9	53818741	53882585	-	ENSMUST00000215313;ENSMUST00000048409;ENSMUST00000216880;ENSMUST00000213111;ENSMUST00000166580	53818741;53818744;53832992;53853546	53882410;53882585;53834310;53882349;53844118	270162	?;NM_177769	?;GTPase_activator_activity;positive_regulation_of_GTPase_activity	736	807	797	826	505	425	372	365	340	314	350	795.683	1061	435.938	894.495	547.383	429.419	419.458	330.021	330.391	292.339	380.61	537.885	-0.781028	0.275042	-2.83966	0.00451612	0.0624042	TRUE	THR	-1.19446	0.296231	-4.03219	5.52586e-05	0.00066086	TRUE
ENSMUSG00000030785	Cox6a2	cytochrome_c_oxidase_subunit_6A2	protein_coding	7	127804607	127805559	-	ENSMUST00000033049	127804607	127805559	12862	NM_009943	mitochondrion;membrane;integral_component_of_membrane;enzyme_regulator_activity;regulation_of_catalytic_activity;mitochondrial_inner_membrane;oxidoreductase_activity;mitochondrial_respiratory_chain_complex_IV;proton_transmembrane_transport;oxidative_phosphorylation;mitochondrial_electron_transport,_cytochrome_c_to_oxygen;cytochrome-c_oxidase_activity	497	730	1417	1003	564	792	741	532	502	487	476	537.302	959.761	775.061	1086.17	611.335	800.236	835.533	481.017	487.813	453.404	517.629	685.933	-0.781177	0.193375	-4.03969	5.35213e-05	0.0034615	TRUE	THR	-0.642477	0.20872	-3.07818	0.00208269	0.0127148	TRUE
ENSMUSG00000061603	Akap6	A_kinase_(PRKA)_anchor_protein_6	protein_coding	12	52746166	53202382	+	ENSMUST00000095737;ENSMUST00000219786	52746166;52842619	53202382;53195546	238161	NM_198111	nucleus;positive_regulation_of_cell_growth;cytoplasm;cellular_response_to_cAMP;positive_regulation_of_translation;perinuclear_region_of_cytoplasm;protein-containing_complex;enzyme_binding;sarcolemma;nuclear_membrane;cellular_response_to_cytokine_stimulus;positive_regulation_of_protein_phosphorylation;sarcoplasmic_reticulum;nuclear_envelope;positive_regulation_of_calcineurin-NFAT_signaling_cascade…	202	358	414	393	216	231	246	161	187	182	169	218.38	470.677	226.447	425.589	234.128	233.402	277.383	145.571	181.715	169.445	183.78	251.502	-0.782807	0.264364	-2.9611	0.0030654	0.048911	TRUE	THR	-0.837205	0.284667	-2.941	0.00327154	0.0182877	TRUE
ENSMUSG00000046637	Ttc34	tetratricopeptide_repeat_domain_34	protein_coding	4	154921916	154951584	+	ENSMUST00000207854;ENSMUST00000137684;ENSMUST00000050220	154921916;154945009;154940657	154951582;154946094;154951584	242800	NM_172878	protein_binding;molecular_function;biological_process;cellular_component	574	620	849	535	257	253	219	272	224	130	189	620.546	815.139	464.38	579.364	278.569	255.631	246.939	245.934	217.669	121.032	205.529	368.248	-0.783926	0.296265	-2.64603	0.00814429	0.0880047	TRUE	THR	-1.67899	0.318006	-5.27976	1.29354e-07	4.52492e-06	TRUE
ENSMUSG00000050157	Gm867	predicted_gene_867	protein_coding	10	75773557	75776506	-	ENSMUST00000059658;ENSMUST00000219979	75773557;75774010	75776506;75776445	333670	?;NM_001277132	?;molecular_function;biological_process;cellular_component	2048	2200	2664	1779	991	1121	946	866	758	758	730	2214.07	2892.43	1457.14	1926.52	1074.17	1132.66	1066.69	783.009	736.578	705.709	793.843	1343.89	-0.784438	0.223555	-3.50893	0.000449916	0.014566	TRUE	THR	-1.53428	0.240838	-6.37059	1.88305e-10	1.77512e-08	TRUE
ENSMUSG00000029026	Trp73	transformation_related_protein_73	protein_coding	4	154140706	154224665	-	ENSMUST00000133533;ENSMUST00000105644;ENSMUST00000097762;ENSMUST00000105643;ENSMUST00000097763;ENSMUST00000155642;ENSMUST00000139634;ENSMUST00000239448	154140710;154142969;154143446;154148902;154152155;154140706	154181630;154224665;154181624;154169779;154201062	22062	NM_001126330;NM_011642;NM_001126331	nucleus;sequence-specific_DNA_binding;positive_regulation_of_transcription_by_RNA_polymerase_II;post-embryonic_development;regulation_of_gene_expression;inflammatory_response;negative_regulation_of_neuron_apoptotic_process;cytoplasm;regulation_of_cell_cycle;negative_regulation_of_cell_population_proliferation;positive_regulation_of_oligodendrocyte_differentiation;RNA_polymerase_II_cis-regulatory_…	1180	1165	1399	1276	670	730	571	517	522	539	505	1275.69	1531.67	765.215	1381.81	726.231	737.591	643.845	467.455	507.247	501.817	549.165	826.158	-0.78479	0.248033	-3.16405	0.00155589	0.0323275	TRUE	THR	-1.23199	0.267263	-4.60964	4.03376e-06	7.72205e-05	TRUE
ENSMUSG00000031022	BC051019	cDNA_sequence_BC051019	protein_coding	7	109311388	109323057	-	ENSMUST00000106735;ENSMUST00000033334;ENSMUST00000145211	109311388;109311391;109315304	109322993;109323057;109320223	57355	NM_001040700	molecular_function;biological_process;cellular_component	1736	1935	2286	2012	1219	1109	866	846	791	772	915	1876.77	2544.02	1250.38	2178.84	1321.31	1120.53	976.48	764.926	768.645	718.743	995.022	1319.61	-0.785682	0.254236	-3.09037	0.00199911	0.0376681	TRUE	THR	-1.21859	0.274222	-4.44383	8.83729e-06	0.000147428	TRUE
ENSMUSG00000045655	Fam216b	family_with_sequence_similarity_216,_member_B	protein_coding	14	78318461	78326447	-	ENSMUST00000066437;ENSMUST00000118785;ENSMUST00000173826	78318461;78319153;78320183	78326447;78326439;78326421	219170	NM_177629	molecular_function;biological_process;cellular_component	1457	1651	1539	1649	977	893	727	729	638	595	750	1575.15	2170.64	841.792	1785.74	1059	902.286	819.747	659.138	619.969	553.954	815.592	1073	-0.786145	0.281644	-2.79128	0.00525006	0.0680914	TRUE	THR	-1.20634	0.303791	-3.97096	7.15828e-05	0.000812868	TRUE
ENSMUSG00000099564	Gm28729	predicted_gene_28729	protein_coding	9	96368054	96407317	-	ENSMUST00000190704	96368054	96407317	102635744	NM_001370882	?	751	855	952	796	502	483	401	366	333	317	378	811.899	1124.1	520.718	862.007	544.131	488.022	452.157	330.925	323.589	295.132	411.058	560.34	-0.786588	0.24632	-3.19336	0.00140625	0.0303516	TRUE	THR	-1.26507	0.265055	-4.77286	1.81627e-06	3.97704e-05	TRUE
ENSMUSG00000020904	Cfap52	cilia_and_flagella_associated_protein_52	protein_coding	11	67815632	67856477	-	ENSMUST00000021287;ENSMUST00000126766;ENSMUST00000123900;ENSMUST00000142929	67815634;67829633;67815777;67815632	67856468;67856477;67821689;67836295	71860	NM_027963	molecular_function;cytoplasm;cell_projection;flagellated_sperm_motility;cilium;motile_cilium;axoneme;cilium_assembly;9+2_motile_cilium;establishment_of_left/right_asymmetry;protein_binding	964	1104	1257	1039	608	596	458	464	458	382	425	1042.17	1451.47	687.545	1125.16	659.028	602.198	516.429	419.534	445.056	355.648	462.169	706.037	-0.787175	0.25411	-3.09777	0.0019498	0.0371985	TRUE	THR	-1.33228	0.273632	-4.86888	1.12233e-06	2.6646e-05	TRUE
ENSMUSG00000043541	Casc1	cancer_susceptibility_candidate_1	protein_coding	6	145120560	145156731	-	ENSMUST00000111727;ENSMUST00000111728;ENSMUST00000060797;ENSMUST00000204105;ENSMUST00000152138;ENSMUST00000133671;ENSMUST00000128070;ENSMUST00000205162;ENSMUST00000203558	145120560;145120668;145135994;145138618;145148620;145150000;145153709	145151073;145156517;145156696;145156600;145156625;145156595;145156605;145156635;145156731	320662	?;NM_177222	?	1685	1617	1717	1409	873	811	748	675	641	543	603	1821.64	2125.94	939.153	1525.84	946.268	819.433	843.426	610.313	622.884	505.541	655.736	1037.83	-0.788289	0.248062	-3.17779	0.00148403	0.0313961	TRUE	THR	-1.44285	0.267274	-5.39839	6.72401e-08	2.57329e-06	TRUE
ENSMUSG00000055809	Dnaaf3	dynein,_axonemal_assembly_factor_3	protein_coding	7	4525932	4535452	-	ENSMUST00000094897	4525932	4535452	436022	NM_001033548	molecular_function;cellular_component;motile_cilium_assembly;cytoplasm;cell_projection_organization;heart_development;dynein_axonemal_particle;axonemal_dynein_complex_assembly;determination_of_left/right_symmetry	910	873	1339	836	516	534	455	439	391	327	346	983.792	1147.77	732.397	905.324	559.306	539.553	513.047	396.93	379.95	304.442	376.26	621.706	-0.788341	0.201072	-3.92069	8.82941e-05	0.005031	TRUE	THR	-1.38728	0.215894	-6.42571	1.31252e-10	1.31978e-08	TRUE
ENSMUSG00000078451	Ppil6	peptidylprolyl_isomerase_(cyclophilin)-like_6	protein_coding	10	41366435	41390282	+	ENSMUST00000105507;ENSMUST00000215608;ENSMUST00000214145	41366435;41366473;41377646	41390282;41374647;41390280	73075	NM_028430	peptidyl-prolyl_cis-trans_isomerase_activity;isomerase_activity;protein_peptidyl-prolyl_isomerization	1260	1275	1491	1253	706	616	559	543	479	419	559	1362.17	1676.29	815.537	1356.9	765.252	622.405	630.314	490.963	465.463	390.095	607.888	834.845	-0.788436	0.268997	-2.93102	0.00337856	0.051843	TRUE	THR	-1.39359	0.289831	-4.80828	1.52236e-06	3.4544e-05	TRUE
ENSMUSG00000096215	Smim22	small_integral_membrane_protein_22	protein_coding	16	4825152	4826173	+	ENSMUST00000184439;ENSMUST00000183821;ENSMUST00000178155;ENSMUST00000184256;ENSMUST00000185147;ENSMUST00000183381;ENSMUST00000183477;ENSMUST00000183631	4825152;4825180;4825201;4825216;4825223;4825632	4826170;4825906;4826173	432995	NM_001253802;NM_001253796;NM_001253803;NM_001253797	molecular_function;cellular_component;regulation_of_cell_cycle;regulation_of_cell_population_proliferation;membrane;integral_component_of_membrane;regulation_of_actin_cytoskeleton_organization;positive_regulation_of_cell_migration;lipid_droplet_formation	376	567	811	691	381	423	381	280	281	369	274	406.49	745.458	443.595	748.3	412.976	427.399	429.606	253.167	273.058	343.544	297.963	434.687	-0.789454	0.235325	-3.35474	0.000794384	0.0211954	TRUE	THR	-0.862314	0.253576	-3.40061	0.000672355	0.00505716	TRUE
ENSMUSG00000021534	1700001L19Rik	RIKEN_cDNA_1700001L19_gene	protein_coding	13	68745540	68762350	+	ENSMUST00000022007;ENSMUST00000222604	68745540;68745558	68762350;68761406	69315	NM_027035	molecular_function;biological_process;ciliary_basal_body	379	435	472	339	197	204	186	157	146	175	119	409.733	571.912	258.171	367.111	213.534	206.121	209.729	141.954	141.874	162.928	129.407	255.68	-0.789619	0.253149	-3.11919	0.00181348	0.0353608	TRUE	THR	-1.51414	0.270561	-5.59631	2.18964e-08	1.02829e-06	TRUE
ENSMUSG00000037610	Kcnmb2	potassium_large_conductance_calcium-activated_channel,_subfamily_M,_beta_member_2	protein_coding	3	31956656	32254329	+	ENSMUST00000119310;ENSMUST00000192429;ENSMUST00000191869;ENSMUST00000119970;ENSMUST00000194796;ENSMUST00000178668	31956656;31956823;31956845;31956852;32210263	32253914;32253916;32254329;32252505;32254327	72413	?;NM_028231	membrane;integral_component_of_membrane;ion_transport;potassium_ion_transmembrane_transport;potassium_ion_transport;integral_component_of_plasma_membrane;potassium_channel_activity;calcium-activated_potassium_channel_activity;action_potential;neuronal_action_potential;voltage-gated_potassium_channel_complex;detection_of_calcium_ion;potassium_channel_regulator_activity	835	1054	1001	906	484	482	424	437	348	310	374	902.711	1385.74	547.52	981.129	524.621	487.012	478.092	395.121	338.165	288.615	406.708	612.312	-0.790576	0.282479	-2.79871	0.00513072	0.0671893	TRUE	THR	-1.40223	0.30417	-4.61002	4.02634e-06	7.71595e-05	TRUE
ENSMUSG00000031880	Rrad	Ras-related_associated_with_diabetes	protein_coding	8	105354702	105357959	-	ENSMUST00000034351;ENSMUST00000212163	105354702;105357244	105357959;105357872	56437	NM_019662	nucleotide_binding;GTPase_activity;GTP_binding;regulation_of_high_voltage-gated_calcium_channel_activity;negative_regulation_of_high_voltage-gated_calcium_channel_activity	258	232	599	351	148	263	199	166	143	175	131	278.921	305.02	327.637	380.106	160.421	265.735	224.387	150.092	138.959	162.928	142.457	230.606	-0.793747	0.219388	-3.61801	0.000296878	0.0112112	TRUE	THR	-1.03291	0.235096	-4.39357	1.11502e-05	0.000178801	TRUE
ENSMUSG00000028654	Mycl	v-myc_avian_myelocytomatosis_viral_oncogene_lung_carcinoma_derived	protein_coding	4	122889445	122896278	+	ENSMUST00000144998;ENSMUST00000106252;ENSMUST00000030407;ENSMUST00000135925;ENSMUST00000147259	122889445;122889737;122889892;122892673;122893132	122890532;122896278;122894260;122894310	16918	?;NM_001303121;NM_008506	DNA-binding_transcription_factor_activity;regulation_of_transcription,_DNA-templated;protein_binding;chromosome;nucleoplasm;nucleus;DNA_binding;RNA_polymerase_II_cis-regulatory_region_sequence-specific_DNA_binding;regulation_of_transcription_by_RNA_polymerase_II;DNA-binding_transcription_factor_activity,_RNA_polymerase_II-specific;protein_dimerization_activity;regulation_of_inner_ear_auditory_rec…	1198	1168	1500	1326	826	677	739	478	648	554	591	1295.15	1535.62	820.46	1435.96	895.324	684.04	833.278	432.192	629.686	515.782	642.686	883.652	-0.793861	0.242292	-3.27646	0.00105116	0.0251661	TRUE	THR	-1.13137	0.261185	-4.33169	1.47966e-05	0.000222652	TRUE
ENSMUSG00000044835	Ankrd45	ankyrin_repeat_domain_45	protein_coding	1	160970261	160998068	+	ENSMUST00000125018;ENSMUST00000111608;ENSMUST00000192384;ENSMUST00000150721;ENSMUST00000052245	160970261;160970282;160970293;160970310;160970337	160990865;160998068;160995409;160991784;160991761	73844	?;NM_001368766;NM_028664	protein_binding;molecular_function;cytoplasm;cell_population_proliferation;midbody;cleavage_furrow	728	825	857	790	390	337	336	366	267	267	287	787.034	1084.66	468.756	855.51	422.731	340.504	378.865	330.925	259.454	248.581	312.1	499.011	-0.795282	0.295495	-2.69136	0.00711622	0.0812047	TRUE	THR	-1.43665	0.318026	-4.51739	6.26063e-06	0.000110939	TRUE
ENSMUSG00000009097	Tbx1	T-box_1	protein_coding	16	18399729	18409421	-	ENSMUST00000232335;ENSMUST00000232557;ENSMUST00000009241;ENSMUST00000232143;ENSMUST00000232589	18399729;18399730;18400454;18400554;18405294	18405719;18402078;18409421;18407558	21380	NM_001285476;NM_011532;NM_001373938;NM_001285472	nucleus;DNA_binding;DNA-binding_transcription_factor_activity;regulation_of_transcription,_DNA-templated	1609	1755	2534	1795	1139	1331	1100	892	877	869	783	1739.47	2307.37	1386.03	1943.85	1234.59	1344.84	1240.33	806.518	852.214	809.052	851.478	1319.61	-0.796207	0.1784	-4.46306	8.0799e-06	0.00082213	TRUE	THR	-1.1243	0.192227	-5.84883	4.95051e-09	2.86047e-07	TRUE
ENSMUSG00000020475	Pgam2	phosphoglycerate_mutase_2	protein_coding	11	5751640	5753733	-	ENSMUST00000020768	5751640	5753733	56012	NM_018870	protein_binding;nucleus;cytosol;catalytic_activity;hydrolase_activity;isomerase_activity;glycolytic_process;identical_protein_binding;intramolecular_transferase_activity,_phosphotransferases;striated_muscle_contraction;bisphosphoglycerate_mutase_activity;phosphoglycerate_mutase_activity;Notch_signaling_pathway;2,3-bisphosphoglycerate-dependent_phosphoglycerate_mutase_activity;gluconeogenesis;sper…	155	239	468	428	180	309	294	253	158	169	193	167.569	314.223	255.983	463.491	195.107	312.213	331.507	228.754	153.535	157.341	209.879	253.6	-0.797159	0.260612	-3.05879	0.0022223	0.0402414	TRUE	THR	-0.391197	0.282016	-1.38715	0.165397	0.356626	FALSE
ENSMUSG00000024972	Lgals12	lectin,_galactose_binding,_soluble_12	protein_coding	19	7574025	7584558	-	ENSMUST00000099729;ENSMUST00000159983;ENSMUST00000079902	7574026;7574025;7574079	7584543;7584558;7584468	56072	NM_019516;NM_001356574;NM_001370686	mitochondrion;nucleus;cytoplasm;carbohydrate_binding;apoptotic_process;regulation_of_lipid_catabolic_process;integrin_binding;intrinsic_apoptotic_signaling_pathway;lactose_binding;regulation_of_fat_cell_differentiation;lymphatic_endothelial_cell_migration	266	267	334	258	180	158	214	119	179	96	122	287.57	351.036	182.689	279.394	195.107	159.643	241.301	107.596	173.941	89.3774	132.67	200.029	-0.798366	0.259383	-3.07795	0.00208431	0.0386761	TRUE	THR	-1.1149	0.278061	-4.00956	6.0833e-05	0.000714073	TRUE
ENSMUSG00000019982	Myb	myeloblastosis_oncogene	protein_coding	10	21000834	21036883	-	ENSMUST00000188495;ENSMUST00000020158;ENSMUST00000186446;ENSMUST00000216985;ENSMUST00000216751;ENSMUST00000214539	21000834;21001175;21014792;21019428;21022793;21032265	21036804;21036883;21036749;21022660;21025046;21032544	17863	NM_001198914;NM_010848	nucleus;DNA_binding;regulation_of_transcription,_DNA-templated;RNA_polymerase_II_cis-regulatory_region_sequence-specific_DNA_binding;DNA-binding_transcription_activator_activity,_RNA_polymerase_II-specific;negative_regulation_of_transcription_by_RNA_polymerase_II;chromatin_remodeling;positive_regulation_of_T-helper_cell_differentiation;negative_regulation_of_transcription,_DNA-templated;positive_…	1000	1026	1025	1213	650	674	584	498	475	533	480	1081.09	1348.92	560.647	1313.59	704.552	681.009	658.504	450.276	461.576	496.231	521.979	752.579	-0.798922	0.264339	-3.02234	0.00250827	0.0434486	TRUE	THR	-1.04469	0.285044	-3.66502	0.000247322	0.00224163	TRUE
ENSMUSG00000039021	Ttc16	tetratricopeptide_repeat_domain_16	protein_coding	2	32647038	32665645	-	ENSMUST00000091059;ENSMUST00000066478;ENSMUST00000161430;ENSMUST00000161089;ENSMUST00000161950;ENSMUST00000125891;ENSMUST00000123674;ENSMUST00000161958	32647038;32652189;32652190;32652275;32654141;32662772;32664519	32665395;32665351;32665596;32665342;32665645;32665599;32665643	338348	NM_001290563;NM_001290564;NM_177384;NM_001290566;NM_001290567	protein_binding	2057	2018	2795	1668	963	1189	832	877	796	624	662	2223.8	2653.15	1528.79	1806.32	1043.82	1201.36	938.142	792.955	773.504	580.953	719.896	1296.61	-0.799306	0.217225	-3.67962	0.000233586	0.00968334	TRUE	THR	-1.57366	0.233941	-6.72675	1.73495e-11	2.39171e-09	TRUE
ENSMUSG00000029193	Cckar	cholecystokinin_A_receptor	protein_coding	5	53855118	53865047	-	ENSMUST00000200691;ENSMUST00000031093;ENSMUST00000202946	53855118;53855827;53863687	53864595;53865047;53864902	12425	NM_001347354;NM_009827	membrane;integral_component_of_membrane;plasma_membrane;G_protein-coupled_receptor_signaling_pathway;G_protein-coupled_receptor_activity;signal_transduction;gastrin_receptor_activity;insulin_secretion;cytoplasm;integral_component_of_plasma_membrane;endoplasmic_reticulum;response_to_heat;endosome;positive_regulation_of_cytosolic_calcium_ion_concentration;neuron_migration;lysosome;forebrain_develop…	4289	4896	6512	4849	3008	2674	2472	2160	2115	1936	2051	4636.8	6436.97	3561.89	5251.1	3260.45	2701.81	2787.36	1953	2055.23	1802.44	2230.37	3334.31	-0.800102	0.220711	-3.6251	0.000288845	0.0110484	TRUE	THR	-1.27868	0.238208	-5.3679	7.96592e-08	2.98393e-06	TRUE
ENSMUSG00000055301	Adh7	alcohol_dehydrogenase_7_(class_IV),_mu_or_sigma_polypeptide	protein_coding	3	137923521	137939143	+	ENSMUST00000090171;ENSMUST00000199865;ENSMUST00000196133	137923521;137927232;137933812	137939143;137928848;137937192	11529	NM_009626	response_to_bacterium;cytosol;cytoplasm;zinc_ion_binding;metal_ion_binding;plasma_membrane;oxidoreductase_activity;lipid_metabolic_process;negative_regulation_of_signaling_receptor_activity;identical_protein_binding;oxidoreductase_activity,_acting_on_the_CH-OH_group_of_donors,_NAD_or_NADP_as_acceptor;retinoid_metabolic_process;alcohol_dehydrogenase_(NAD+)_activity;alcohol_dehydrogenase_activity,_…	516	788	788	968	538	519	488	365	462	344	418	557.843	1036.02	431.015	1048.27	583.153	524.397	550.256	330.021	448.943	320.269	454.557	571.34	-0.800806	0.280809	-2.85178	0.00434758	0.0610743	TRUE	THR	-0.794502	0.303021	-2.62194	0.00874305	0.0397906	TRUE
ENSMUSG00000037683	Armc3	armadillo_repeat_containing_3	protein_coding	2	19204113	19315052	+	ENSMUST00000114640;ENSMUST00000049255	19204113	19315052	70882	NM_001081083;NM_001271563;NM_001271565;NM_001271564	molecular_function;biological_process;protein_binding	547	696	631	626	392	318	321	256	240	237	313	591.356	915.06	345.14	677.91	424.899	321.307	361.952	231.467	233.217	220.65	340.374	423.939	-0.800902	0.291432	-2.74816	0.0059931	0.0735611	TRUE	THR	-1.2646	0.313686	-4.03144	5.5436e-05	0.000662674	TRUE
ENSMUSG00000033857	Engase	endo-beta-N-acetylglucosaminidase	protein_coding	11	118367655	118380035	+	ENSMUST00000135383;ENSMUST00000172279;ENSMUST00000166995;ENSMUST00000171769;ENSMUST00000043447;ENSMUST00000139917;ENSMUST00000139813;ENSMUST00000168785;ENSMUST00000168689	118367655;118367767;118367772;118367786;118367798;118367809;118371948;118373215;118375316	118380035;118370002;118373890;118379913;118378599;118373772;118378335	217364	NM_172573;NM_001359368	cytoplasm;hydrolase_activity;hydrolase_activity,_acting_on_glycosyl_bonds;metabolic_process;cytosol;hydrolase_activity,_hydrolyzing_O-glycosyl_compounds;mannosyl-glycoprotein_endo-beta-N-acetylglucosaminidase_activity;protein_deglycosylation	416	458	725	495	371	416	302	270	261	272	206	449.734	602.151	396.555	536.047	402.137	420.326	340.528	244.125	253.624	253.236	224.016	374.771	-0.800926	0.168931	-4.74114	2.12516e-06	0.00030442	TRUE	THR	-0.979608	0.181146	-5.40784	6.37876e-08	2.45214e-06	TRUE
ENSMUSG00000028378	Ptgr1	prostaglandin_reductase_1	protein_coding	4	58965439	58987119	-	ENSMUST00000030069	58965439	58987119	67103	NM_025968	cytoplasm;oxidoreductase_activity;lipid_metabolic_process;oxidoreductase_activity,_acting_on_the_CH-CH_group_of_donors,_NAD_or_NADP_as_acceptor;fatty_acid_metabolic_process;prostaglandin_metabolic_process;13-prostaglandin_reductase_activity;15-oxoprostaglandin_13-oxidase_activity;2-alkenal_reductase_[NAD(P)+]_activity;2-alkenal_reductase_(NADP+)_activity;13-lipoxin_reductase_activity;leukotriene_…	1797	1938	2896	2026	1488	1435	1298	1017	1036	898	1000	1942.72	2547.97	1584.03	2194	1612.88	1449.92	1463.59	919.539	1006.72	836.051	1087.46	1513.17	-0.804041	0.175121	-4.59134	4.4041e-06	0.000520394	TRUE	THR	-1.07194	0.18878	-5.67822	1.361e-08	6.84263e-07	TRUE
ENSMUSG00000056267	Cep70	centrosomal_protein_70	protein_coding	9	99125420	99182457	+	ENSMUST00000185799;ENSMUST00000093795;ENSMUST00000189371;ENSMUST00000190715;ENSMUST00000191335;ENSMUST00000190078;ENSMUST00000191014;ENSMUST00000188515;ENSMUST00000187883	99125420;99125495;99125506;99125514;99125516;99125535;99125579;99128340;99173541	99145815;99182457;99136520;99146981;99180038;99144684;99160103;99145119;99178404	68121	?;NM_023873	cytoplasm;microtubule_organizing_center;cilium_assembly;cytoskeleton;gamma-tubulin_binding;regulation_of_microtubule_cytoskeleton_organization;centrosome;biological_process;identical_protein_binding;protein_binding	1542	1639	1724	1371	902	880	802	646	592	654	615	1667.04	2154.86	942.982	1484.69	977.702	889.151	904.315	584.092	575.269	608.884	668.785	1041.62	-0.804454	0.229975	-3.49801	0.000468748	0.0149306	TRUE	THR	-1.3807	0.247748	-5.57299	2.504e-08	1.14857e-06	TRUE
ENSMUSG00000071398	2410004P03Rik	RIKEN_cDNA_2410004P03_gene	protein_coding	12	17053320	17061728	-	ENSMUST00000095823;ENSMUST00000190691;ENSMUST00000189479	17053320;17055591;17057141	17061728;17061555;17061504	73667	NM_001201332;NM_001201333	molecular_function;biological_process;cellular_component	2251	2735	2953	2739	1325	1357	1077	1088	1086	910	1025	2433.53	3595.82	1615.21	2966.13	1436.2	1371.11	1214.4	983.735	1055.31	847.223	1114.64	1693.94	-0.804612	0.279703	-2.87667	0.00401895	0.0576342	TRUE	THR	-1.3485	0.301797	-4.46826	7.88593e-06	0.000133732	TRUE
ENSMUSG00000022756	Slc7a4	solute_carrier_family_7_(cationic_amino_acid_transporter,_y+_system),_member_4	protein_coding	16	17389882	17401078	-	ENSMUST00000172164;ENSMUST00000063544;ENSMUST00000232385;ENSMUST00000231615;ENSMUST00000232429;ENSMUST00000232226;ENSMUST00000231645;ENSMUST00000231552;ENSMUST00000231283;ENSMUST00000232336;ENSMUST00000232186	17389882;17390396;17390814;17390820;17390824;17393267;17393377;17393445;17393553;17393568	17394585;17394862;17394562;17394535;17394519;17394495;17394084;17394570;17401078	224022	NM_001359893;NM_001359891;NM_144852;NM_001359892	membrane;integral_component_of_membrane;transmembrane_transport;plasma_membrane;transmembrane_transporter_activity;amino_acid_transmembrane_transporter_activity;amino_acid_transport;amino_acid_transmembrane_transport;L-alpha-amino_acid_transmembrane_transport	830	955	1417	861	621	751	533	471	400	464	413	897.305	1255.58	775.061	932.397	673.119	758.809	600.997	425.863	388.695	431.991	449.119	689.903	-0.80668	0.172482	-4.6769	2.9124e-06	0.000379071	TRUE	THR	-1.20008	0.185268	-6.47754	9.32277e-11	9.85832e-09	TRUE
ENSMUSG00000047394	Odf3b	outer_dense_fiber_of_sperm_tails_3B	protein_coding	15	89261652	89263790	-	ENSMUST00000227203;ENSMUST00000049968;ENSMUST00000238996;ENSMUST00000227834;ENSMUST00000228005;ENSMUST00000226267;ENSMUST00000227854;ENSMUST00000228111	89261652;89261653;89261657;89262051;89262131;89262631	89262429;89263457;89263790;89263128;89263192;89263065;89263206;89263485	70113	?;NM_001013022	?;molecular_function;biological_process;cytoskeleton	2296	2440	3336	2129	1043	1270	1023	985	888	749	833	2482.18	3207.97	1824.7	2305.54	1130.54	1283.21	1153.51	890.605	862.904	697.33	905.851	1522.21	-0.807108	0.233727	-3.4532	0.00055397	0.0167989	TRUE	THR	-1.57706	0.251911	-6.26038	3.84036e-10	3.27145e-08	TRUE
ENSMUSG00000030278	Cidec	cell_death-inducing_DFFA-like_effector_c	protein_coding	6	113401595	113412721	-	ENSMUST00000113089;ENSMUST00000032416;ENSMUST00000113091;ENSMUST00000133348	113401595;113401597;113402518;113405472	113412721;113412717;113411725;113411574	14311	NM_001301295;NM_178373;NM_001372264	apoptotic_process;cytosol;nucleus;endoplasmic_reticulum;lipid_transport;lipid_droplet;molecular_function;regulation_of_apoptotic_process;execution_phase_of_apoptosis;lipid_droplet_organization	258	297	631	651	314	546	469	281	481	231	256	278.921	390.478	345.14	704.983	340.353	551.678	528.833	254.071	467.406	215.064	278.389	395.938	-0.807453	0.255072	-3.16558	0.00154772	0.0322382	TRUE	THR	-0.154692	0.276408	-0.55965	0.575718	0.761508	FALSE
ENSMUSG00000006711	D130043K22Rik	RIKEN_cDNA_D130043K22_gene	protein_coding	13	25029118	25085253	+	ENSMUST00000141572;ENSMUST00000006893;ENSMUST00000169411;ENSMUST00000171262	25029118;25064508;25077064	25085246;25085253;25066642;25083831	210108	?;NM_001081051	membrane;molecular_function;integral_component_of_membrane;plasma_membrane;nervous_system_development;endosome;intracellular_membrane-bounded_organelle;neuron_migration;early_endosome;cytoplasmic_vesicle;early_endosome_membrane;negative_regulation_of_dendrite_development;multicellular_organismal_response_to_stress;negative_regulation_of_axon_extension;positive_regulation_of_SMAD_protein_signal_tr…	364	340	432	305	171	133	153	137	134	78	132	393.517	447.012	236.292	330.292	185.352	134.383	172.519	123.871	130.213	72.6191	143.544	215.419	-0.807615	0.298576	-2.70489	0.00683272	0.0788114	TRUE	THR	-1.60767	0.31938	-5.0337	4.81091e-07	1.34816e-05	TRUE
ENSMUSG00000046991	Wdr27	WD_repeat_domain_27	protein_coding	17	15038781	15163420	-	ENSMUST00000232147;ENSMUST00000228330;ENSMUST00000228233;ENSMUST00000238668;ENSMUST00000228869;ENSMUST00000228221;ENSMUST00000227673;ENSMUST00000170386	15038781;15038934;15049593;15158105;15159573;15161850	15154921;15163386;15129781;15163382;15163420;15163339;15163348;15154915	71682	?;NM_175173	?;molecular_function;biological_process;nucleoplasm;protein_binding	465	482	505	446	249	287	250	172	203	200	200	502.707	633.705	276.221	482.984	269.898	289.984	281.894	155.517	197.263	186.203	217.491	317.624	-0.809218	0.256637	-3.15317	0.00161509	0.0330507	TRUE	THR	-1.31187	0.275437	-4.76286	1.90867e-06	4.15451e-05	TRUE
ENSMUSG00000102420	Gm37464	predicted_gene,_37464	TEC	3	74929703	74931922	-	ENSMUST00000192431	74929703	74931922	?	?	?	390	387	403	396	214	198	168	157	160	133	164	421.625	508.805	220.43	428.838	231.96	200.059	189.433	141.954	155.478	123.825	178.343	254.614	-0.809568	0.293036	-2.76269	0.00573269	0.0719615	TRUE	THR	-1.3518	0.31449	-4.29838	1.72052e-05	0.000251256	TRUE
ENSMUSG00000070306	Ccdc153	coiled-coil_domain_containing_153	protein_coding	9	44151973	44158603	+	ENSMUST00000216995;ENSMUST00000092426;ENSMUST00000217221;ENSMUST00000213891;ENSMUST00000217510;ENSMUST00000216632;ENSMUST00000215554;ENSMUST00000215711;ENSMUST00000216047	44151973;44151995;44151997;44152029;44152131;44152349;44152960;44154624	44153401;44158603;44157032;44158311;44157124;44158245;44158236;44158243;44158238	270150	?;NM_001081369;NM_001360344	?;biological_process;cellular_component;identical_protein_binding	7149	8435	9578	7702	4060	4212	3408	3092	3091	2896	3113	7728.72	11089.8	5238.91	8340.68	4400.74	4255.8	3842.77	2795.69	3003.64	2696.22	3385.25	5161.66	-0.810768	0.253379	-3.19982	0.00137512	0.0300081	TRUE	THR	-1.43267	0.273555	-5.23723	1.63006e-07	5.49377e-06	TRUE
ENSMUSG00000035984	Nme5	NME/NM23_family_member_5	protein_coding	18	34695687	34712168	-	ENSMUST00000134875;ENSMUST00000079287;ENSMUST00000155114;ENSMUST00000154342	34695687;34695689;34695737;34700091	34712153;34712168;34712140;34712136	75533	?;NM_080637	cell_projection;cell_differentiation;cilium;spermatogenesis;nucleoside_diphosphate_kinase_activity;nucleoside_diphosphate_phosphorylation;GTP_biosynthetic_process;UTP_biosynthetic_process;CTP_biosynthetic_process;extracellular_region;cilium_assembly;sperm_flagellum;molecular_function;spermatid_development;ventricular_system_development;epithelial_cilium_movement_involved_in_extracellular_fluid_mo…	1154	1337	1385	1254	724	716	514	513	479	521	506	1247.58	1757.81	757.558	1357.99	784.763	723.445	579.573	463.838	465.463	485.059	550.253	833.939	-0.810793	0.267301	-3.03326	0.00241929	0.0424302	TRUE	THR	-1.35112	0.288046	-4.69063	2.72364e-06	5.55142e-05	TRUE
ENSMUSG00000031841	Cdh13	cadherin_13	protein_coding	8	119010472	120051660	+	ENSMUST00000117160;ENSMUST00000145849;ENSMUST00000142551;ENSMUST00000129548;ENSMUST00000148836;ENSMUST00000123567;ENSMUST00000212476;ENSMUST00000151842	119010472;119010494;119010514;119010535;119010536;119041152;119878204;120004150	120051660;119579497;119695607;119484397;119929141;119582945;119969095;120040855	12554	NM_019707	protein_binding;positive_regulation_of_transcription_by_RNA_polymerase_II;synapse;cytoplasm;negative_regulation_of_cell_population_proliferation;membrane;metal_ion_binding;extracellular_space;external_side_of_plasma_membrane;plasma_membrane;anchored_component_of_membrane;calcium_ion_binding;perinuclear_region_of_cytoplasm;cell_adhesion;neuron_projection;homophilic_cell_adhesion_via_plasma_membran…	547	523	1403	732	709	900	833	517	492	525	469	591.356	687.61	767.403	792.7	768.504	909.359	939.27	467.455	478.095	488.783	510.017	672.777	-0.810906	0.112063	-7.23615	4.61609e-13	5.63625e-10	TRUE	THR	-0.493303	0.121215	-4.06965	4.70847e-05	0.00057904	TRUE
ENSMUSG00000071202	Ccdc78	coiled-coil_domain_containing_78	protein_coding	17	26005554	26009487	+	ENSMUST00000095500;ENSMUST00000235405	26005554	26009487	381077	NM_001165929	molecular_function;cytoplasm;membrane;plasma_membrane;perinuclear_region_of_cytoplasm;cell_projection_organization;cytoskeleton;sarcolemma;sarcoplasmic_reticulum;centriole;de_novo_centriole_assembly_involved_in_multi-ciliated_epithelial_cell_differentiation;deuterosome;skeletal_muscle_contraction	1763	1960	2310	1582	997	1015	854	703	783	637	676	1905.96	2576.89	1263.51	1713.19	1080.68	1025.55	962.949	635.63	760.871	593.056	735.12	1204.85	-0.811834	0.225047	-3.6074	0.000309277	0.011466	TRUE	THR	-1.49043	0.242429	-6.1479	7.85139e-10	5.90374e-08	TRUE
ENSMUSG00000070877	Ldlrad1	low_density_lipoprotein_receptor_class_A_domain_containing_1	protein_coding	4	107066377	107075257	+	ENSMUST00000094916	107066377	107075257	546840	NM_001081272	molecular_function;biological_process;cellular_component;membrane;integral_component_of_membrane;protein_binding	1147	1194	1574	1261	693	576	520	521	503	388	505	1240.01	1569.8	860.936	1365.57	751.161	581.99	586.339	471.071	488.784	361.234	549.165	802.369	-0.812951	0.268485	-3.02792	0.00246244	0.0429813	TRUE	THR	-1.3869	0.289272	-4.79447	1.63109e-06	3.66225e-05	TRUE
ENSMUSG00000030717	Nupr1	nuclear_protein_transcription_regulator_1	protein_coding	7	126222421	126230033	-	ENSMUST00000032961;ENSMUST00000131174;ENSMUST00000191192;ENSMUST00000187609;ENSMUST00000151105;ENSMUST00000191413	126222421;126222424;126222450;126222614;126224120	126224848;126226182;126224516;126224647;126225188;126230033	56312	NM_019738	protein_binding;negative_regulation_of_apoptotic_process;nucleus;negative_regulation_of_cell_cycle;positive_regulation_of_cell_cycle;cytoplasm;chromatin_binding;nucleoplasm;DNA_binding;regulation_of_catalytic_activity;perinuclear_region_of_cytoplasm;intercellular_bridge;skeletal_muscle_cell_differentiation;positive_regulation_of_transcription,_DNA-templated;transcription_coactivator_activity;nega…	6264	6207	8169	5629	3770	3717	3395	2278	2752	2981	2391	6771.95	8160.6	4468.22	6095.78	4086.4	3755.65	3828.12	2059.69	2674.22	2775.35	2600.11	4297.83	-0.813453	0.201332	-4.04037	5.33677e-05	0.0034615	TRUE	THR	-1.35507	0.21729	-6.23622	4.48282e-10	3.70787e-08	TRUE
ENSMUSG00000048794	Cfap100	cilia_and_flagella_associated_protein_100	protein_coding	6	90380461	90405779	-	ENSMUST00000153843;ENSMUST00000062750;ENSMUST00000165673;ENSMUST00000134224;ENSMUST00000127508;ENSMUST00000135757;ENSMUST00000128124	90380461;90380718;90380720;90397916;90398129;90403466;90404878	90405769;90405414;90405395;90405779;90405417;90405377;90405567	243538	?;NM_173775	?;molecular_function;biological_process;cytoplasm;cytoskeleton;cell_projection;cilium;motile_cilium;ciliary_basal_body;cilium_movement;inner_dynein_arm_assembly;dynein_complex_binding;axonemal_outer_doublet	2120	2033	2551	1688	930	733	786	860	610	522	626	2291.91	2672.87	1395.33	1827.98	1008.05	740.622	886.274	777.584	592.76	485.99	680.747	1214.56	-0.814771	0.271959	-2.99594	0.00273601	0.0460631	TRUE	THR	-1.74015	0.293071	-5.93765	2.89141e-09	1.78648e-07	TRUE
ENSMUSG00000027318	Adam33	a_disintegrin_and_metallopeptidase_domain_33	protein_coding	2	130892511	130905734	-	ENSMUST00000128828;ENSMUST00000110232;ENSMUST00000132436;ENSMUST00000135149;ENSMUST00000183552;ENSMUST00000052104;ENSMUST00000134742;ENSMUST00000184921;ENSMUST00000149625;ENSMUST00000127343;ENSMUST00000132071;ENSMUST00000147333;ENSMUST00000124481	130892511;130892737;130892745;130892783;130892795;130893029;130893030;130894962;130895010;130895141;130895442;130899450;130903969	130895956;130905734;130905489;130898287;130905465;130898401;130896446;130896436;130895979;130896449;130905433;130905463	110751	?;NM_033615;NM_001163529	?;membrane;integral_component_of_membrane;metal_ion_binding;hydrolase_activity;peptidase_activity;proteolysis;zinc_ion_binding;metalloendopeptidase_activity;metallopeptidase_activity;regulation_of_cell_population_proliferation;regulation_of_cytokine_production	719	414	2525	707	513	668	619	346	370	502	360	777.304	544.303	1381.11	765.627	556.055	674.946	697.969	312.842	359.543	467.369	391.484	629.868	-0.815458	0.240491	-3.39081	0.000696871	0.0196357	TRUE	THR	-1.23853	0.258914	-4.78356	1.7222e-06	3.8131e-05	TRUE
ENSMUSG00000050520	Cldn8	claudin_8	protein_coding	16	88357716	88360071	-	ENSMUST00000049697	88357716	88360071	54420	NM_018778	membrane;integral_component_of_membrane;cell_junction;plasma_membrane;protein_binding;cell_adhesion;structural_molecule_activity;bicellular_tight_junction;basolateral_plasma_membrane;bicellular_tight_junction_assembly;identical_protein_binding;calcium-independent_cell-cell_adhesion_via_plasma_membrane_cell-adhesion_molecules;apicolateral_plasma_membrane	275	354	360	337	254	241	251	169	190	157	165	297.3	465.418	196.91	364.945	275.317	243.506	283.021	152.804	184.63	146.169	179.43	253.587	-0.815922	0.235414	-3.4659	0.000528467	0.016228	TRUE	THR	-0.939998	0.253051	-3.71466	0.000203475	0.00191742	TRUE
ENSMUSG00000057933	Gsta2	glutathione_S-transferase,_alpha_2_(Yc2)	protein_coding	9	78238300	78263070	-	ENSMUST00000034902;ENSMUST00000125479;ENSMUST00000129247;ENSMUST00000140498	78238300;78239369;78239377;78241129	78254440;78263070;78254450;78246034	14858	NM_008182	response_to_bacterium;cytosol;transferase_activity;glutathione_metabolic_process;cellular_oxidant_detoxification;steroid_delta-isomerase_activity;glutathione_transferase_activity;protein_homodimerization_activity;xenobiotic_metabolic_process;glutathione_peroxidase_activity;glutathione_binding;xenobiotic_catabolic_process;fatty_acid_binding;dinitrosyl-iron_complex_binding;response_to_stilbenoid;pr…	196	231	294	240	121	149	130	107	101	64	126	211.894	303.705	160.81	259.902	131.155	150.549	146.585	96.746	98.1456	59.5849	137.019	159.645	-0.816523	0.291094	-2.80502	0.00503142	0.0664661	TRUE	THR	-1.20021	0.311787	-3.84944	0.000118386	0.00121958	TRUE
ENSMUSG00000048442	Smim5	small_integral_membrane_protein_5	protein_coding	11	115790792	115797095	+	ENSMUST00000152171;ENSMUST00000142089;ENSMUST00000131566	115790792;115791004;115791028	115797095;115796722;115796539	66528	NM_183259	molecular_function;biological_process;membrane;integral_component_of_membrane	998	1070	1187	950	502	420	439	297	435	356	361	1078.93	1406.77	649.257	1028.78	544.131	424.367	495.005	268.538	422.706	331.441	392.572	640.227	-0.816709	0.285121	-2.86442	0.00417769	0.0592792	TRUE	THR	-1.56113	0.306932	-5.08623	3.6525e-07	1.07648e-05	TRUE
ENSMUSG00000073433	Arhgdig	Rho_GDP_dissociation_inhibitor_(GDI)_gamma	protein_coding	17	26418157	26426760	-	ENSMUST00000025019;ENSMUST00000121959;ENSMUST00000176847;ENSMUST00000155556	26418157;26418161;26418410;26418465	26420324;26420343;26426760;26420118	14570	NM_008113	protein_binding;cytosol;cytoplasm;regulation_of_catalytic_activity;plasma_membrane;membrane;GTPase_activator_activity;Rho_GDP-dissociation_inhibitor_activity;blastocyst_hatching;regulation_of_protein_localization;GDP-dissociation_inhibitor_activity;Rho_protein_signal_transduction;GTPase_regulator_activity	1482	1784	2192	1830	844	1052	765	789	662	674	689	1602.18	2345.5	1198.96	1981.75	914.834	1062.94	862.595	713.388	643.291	627.504	749.257	1154.75	-0.819064	0.258121	-3.17318	0.00150778	0.0316893	TRUE	THR	-1.32695	0.27832	-4.76773	1.86315e-06	4.07272e-05	TRUE
ENSMUSG00000048520	Fbxl13	F-box_and_leucine-rich_repeat_protein_13	protein_coding	5	21688845	21850632	-	ENSMUST00000051358;ENSMUST00000137788;ENSMUST00000115234;ENSMUST00000153598;ENSMUST00000200168	21688845;21695198;21724177;21786179;21848544	21850603;21850585;21850555;21808656;21850632	320118	NM_177076;NM_001199632	cytoplasm;cytoskeleton;cell_projection;cilium;protein_binding;SCF-dependent_proteasomal_ubiquitin-dependent_protein_catabolic_process;SCF_ubiquitin_ligase_complex;motile_cilium	422	424	435	376	236	198	149	177	171	100	152	456.22	557.45	237.933	407.179	255.807	200.059	168.009	160.038	166.167	93.1015	165.293	260.66	-0.819203	0.310351	-2.6396	0.00830036	0.0886112	TRUE	THR	-1.50991	0.333001	-4.53425	5.78076e-06	0.000104604	TRUE
ENSMUSG00000011154	Cfap161	cilia_and_flagella_associated_protein_161	protein_coding	7	83423309	83444088	-	ENSMUST00000119134;ENSMUST00000011298;ENSMUST00000208785;ENSMUST00000149671	83423309;83424825;83424827;83429468	83444027;83444088;83433220;83443379	75556	?;NM_029335	?;molecular_function;cilium_assembly;motile_cilium	1228	1352	1568	1166	594	670	493	532	444	384	467	1327.58	1777.53	857.654	1262.69	643.853	676.967	555.894	481.017	431.452	357.51	507.842	807.271	-0.820629	0.264496	-3.10262	0.00191818	0.0368145	TRUE	THR	-1.57018	0.284799	-5.5133	3.52172e-08	1.53051e-06	TRUE
ENSMUSG00000045031	Cetn4	centrin_4	protein_coding	3	37361898	37366857	-	ENSMUST00000071400;ENSMUST00000102955;ENSMUST00000140956;ENSMUST00000075537;ENSMUST00000125252	37361898;37362771;37362909;37363494	37366595;37366569;37366857	207175	?;NM_145825	cytoplasm;calcium_ion_binding;cytoskeleton;centriole;centrosome;centriole_replication;mitotic_cell_cycle;ciliary_basal_body;G-protein_beta/gamma-subunit_complex_binding;heterotrimeric_G-protein_binding;microtubule_organizing_center	769	1034	945	932	549	524	422	413	403	323	378	831.359	1359.44	516.89	1009.28	595.076	529.449	475.837	373.421	391.611	300.718	411.058	617.649	-0.821614	0.28145	-2.91922	0.00350911	0.0530193	TRUE	THR	-1.2874	0.303217	-4.24581	2.17804e-05	0.000303516	TRUE
[truncated: 54,945 more rows]
[truncated: 8 more columns]
